# Supplementary material for: Crystal structure and Hirshfeld surface analysis of ethyl 2-(7-chloro-3-methyl-2-oxo-1,2-di­hydro­quinoxalin-1-yl)acetate
Source: Acta Crystallogr E Crystallogr Commun. 2024 Mar 26;80(Pt 4):430–4. doi: 10.1107/S2056989024002664 (PMC10993606; doi:10.1107/S2056989024002664)
Supplement: Supplementary file 1 [file e-80-00430-sup1.cif]

##############################################################################
#                                                                            #
# This CIF contains the data in a paper accepted for publication in          #
# Acta Crystallographica Section E. It conforms to the requirements of       #
# Notes for Authors for Acta Crystallographica Section E, and has been       #
# peer reviewed under the auspices of the IUCr Commission on Journals.       #
#                                                                            #
# Full details of the Crystallographic Information File format               #
# are given in the paper "The Crystallographic Information File (CIF):       #
# a New Standard Archive File for Crystallography" by S. R. Hall, F. H.      #
# Allen and I. D. Brown [Acta Cryst. (1991), A47, 655-685].                  #
#                                                                            #
# The current version of the core CIF dictionary is obtainable from          #
# ftp://ftp.iucr.org/pub/cif_core.dic.                                       #
#                                                                            #
# Software is freely available for graphical display of the structure(s)     #
# in this CIF. For information consult the CIF software page                 #
# http://www.iucr.org/resources/cif/software.                                #
#                                                                            #
# This file may be used for bona fide research purposes within the           #
# scientific community so long as proper attribution is given to the journal # 
# article from which it was obtained.                                        #
#                                                                            #
##############################################################################
data_global
_audit_creation_method     'APEX4 v2021.10-0'
_journal_date_recd_electronic     2024-03-11
_journal_date_accepted     2024-03-21
_journal_name_full     'Acta Crystallographica, Section E'
_journal_year     2024
_journal_volume     80
_journal_issue      1
_journal_page_first     0
_journal_page_last     0
_journal_paper_category     GO
_journal_paper_doi     10.1107/S2056989024002664
_journal_coeditor_code     VM2299
_publ_contact_author_name     'Saif, Eiad'
_publ_contact_author_address
;
;
_publ_contact_author_email     'eiad.saif@scc.edu.ye, k.chkirate@um5r.ac.ma'
_publ_contact_author_fax     ?
_publ_contact_author_phone     ?
_publ_section_title
;
Crystal structure and Hirshfeld surface analysis of ethyl
2-(7-chloro-3-methyl-2-oxo-1,2-dihydroquinoxalin-1-yl)acetate
;
_publ_section_title_footnote     .
loop_
    _publ_author_name
    _publ_author_footnote
    _publ_author_address
    'Mustaphi, Nour El Hoda' .
;
Laboratory of Heterocyclic Organic Chemistry URAC 21,
Pharmacochemistry Competence Center, Av. Ibn Battouta, BP 1014,
Faculty of Sciences, Mohammed V University in Rabat, Morocco
Ecole Nationale Sup\'erieure de Chimie
Universit\'e Ibn Tofa\"Il
K\'enitra, Morocco
;
    'Aboutofil, Fatima Ezzahra' .
;
Laboratory of Heterocyclic Organic Chemistry URAC 21,
Pharmacochemistry Competence Center, Av. Ibn Battouta, BP 1014,
Faculty of Sciences, Mohammed V University in Rabat, Morocco
;
    'El Houssni, Lamyae' .
;
Laboratory of Heterocyclic Organic Chemistry URAC 21,
Pharmacochemistry Competence Center, Av. Ibn Battouta, BP 1014,
Faculty of Sciences, Mohammed V University in Rabat, Morocco
;
    'Saif, Eiad' .
;
Department of Computer and Electronic Engineering Technology, Sanaa Community
College, Sanaa, Yemen
;
    'Mague, Joel T.' .
;
Department of Chemistry
Tulane University
New Orleans, LA 70118
USA
;
    'Chkirate, Karim' .
;
Laboratory of Heterocyclic Organic Chemistry URAC 21,
Pharmacochemistry Competence Center, Av. Ibn Battouta, BP 1014,
Faculty of Sciences, Mohammed V University in Rabat, Morocco
;
    'Essassi, El Mokhtar' .
;
Laboratory of Heterocyclic Organic Chemistry URAC 21,
 Pharmacochemistry Competence Center, Av. Ibn Battouta, BP 1014,
Faculty of Sciences, Mohammed V University in Rabat, Morocco
;
_publ_section_synopsis
;
The quinoxaline moiety is almost planar and the dihedral angle between the mean
planes through the two constituent six-membered rings is 2.1(2)\%. In the
crystal, C---H...O hydrogen bonds together with slipped \p-stacking and
C---H...\p(ring) interactions generate chains of molecules extending along the
<i>b</i>-axis direction. The chains are connected by additional C---H...O
hydrogen bonds.
;
data_I
_audit_creation_method     'SHELXL-2019/1'
_chemical_name_systematic
;
Ethyl 2-(7-chloro-3-methyl-2-oxo-1,2-dihydroquinoxalin-1-yl)acetate
;
_chemical_name_common     ?
_chemical_formula_moiety     'C13 H13 Cl N2 O3'
_chemical_formula_sum     'C13 H13 Cl N2 O3'
_chemical_formula_iupac     'C13 H13 Cl N2 O3'
_chemical_formula_weight     280.70
_chemical_melting_point     ?
_chemical_absolute_configuration     unk
_space_group_crystal_system     orthorhombic
_space_group_name_H-M_alt     'P c a 21'
_space_group_name_Hall     'P 2c -2ac'
loop_
    _space_group_symop_operation_xyz
    'x, y, z'
    '-x, -y, z+1/2'
    'x+1/2, -y, z'
    '-x+1/2, y, z+1/2'
_cell_length_a     22.8042(11)
_cell_length_b     4.7826(2)
_cell_length_c     11.7421(6)
_cell_angle_alpha     90
_cell_angle_beta     90
_cell_angle_gamma     90
_cell_volume     1280.63(10)
_cell_formula_units_Z     4
_cell_measurement_reflns_used     9927
_cell_measurement_theta_min     7.772
_cell_measurement_theta_max     72.073
_cell_measurement_temperature     150(2)
_exptl_crystal_description     column
_exptl_crystal_colour     colourless
_exptl_crystal_size_max     0.207
_exptl_crystal_size_mid     0.135
_exptl_crystal_size_min     0.130
_exptl_crystal_density_diffrn     1.456
_exptl_crystal_density_meas     ?
_exptl_crystal_density_method     'not measured'
_exptl_crystal_F_000     584
_exptl_absorpt_coefficient_mu     2.710
_exptl_absorpt_correction_type     multi-scan
_exptl_absorpt_process_details
;
(<i>SADABS</i>; Krause <i>et al.</i>, 2015)
;
_exptl_absorpt_correction_T_min     0.60
_exptl_absorpt_correction_T_max     0.72
_exptl_special_details
;
The diffraction data were obtained from 16 sets of frames,
each of width 0.5\% in \w or \f, collected with scan parameters
determined by the "strategy" routine in <i>APEX4</i>. The scan
time was \q-dependent and ranged from 5 to 15 sec/frame.
;
_diffrn_ambient_temperature     150(2)
_diffrn_source     'INCOATEC I\mS micro--focus source'
_diffrn_source_power     0.05
_diffrn_source_voltage     50
_diffrn_source_current     1.0
_diffrn_radiation_type     CuK\a
_diffrn_radiation_wavelength     1.54178
_diffrn_radiation_monochromator     mirror
_diffrn_measurement_device_type     'Bruker D8 VENTURE PHOTON 3 CPAD'
_diffrn_measurement_device     'Bruker D8 VENTURE PHOTON 3 CPAD'
_diffrn_measurement_method     '\f and \w scans'
_diffrn_detector_area_resol_mean     7.3910
_diffrn_reflns_number     22953
_diffrn_reflns_av_R_equivalents     0.0496
_diffrn_reflns_av_unetI/netI     0.0304
_diffrn_reflns_theta_min     3.877
_diffrn_reflns_theta_max     72.558
_diffrn_reflns_theta_full     72.550
_diffrn_measured_fraction_theta_max     0.996
_diffrn_measured_fraction_theta_full     0.996
_diffrn_reflns_limit_h_min     -28
_diffrn_reflns_limit_h_max     28
_diffrn_reflns_limit_k_min     -5
_diffrn_reflns_limit_k_max     5
_diffrn_reflns_limit_l_min     -14
_diffrn_reflns_limit_l_max     14
_refine_special_details
;
Refinement of F^2^ against ALL reflections.  The weighted R-factor wR and
goodness of fit S are based on F^2^, conventional R-factors R are based
on F, with F set to zero for negative F^2^. The threshold expression of
F^2^ > 2sigma(F^2^) is used only for calculating R-factors(gt) etc. and is
not relevant to the choice of reflections for refinement.  R-factors based
on F^2^ are statistically about twice as large as those based on F, and R-
factors based on ALL data will be even larger. H-atoms attached to carbon
were placed in calculated positions (C---H = 0.95 - 0.98 \%A). All were
included as riding contributions with isotropic displacement parameters
1.2 - 1.5 times those of the attached atoms. Refined as a 2-component
inversion twin.
;
_reflns_number_total     2495
_reflns_number_gt     2468
_reflns_threshold_expression     'I > 2\s(I)'
_refine_ls_structure_factor_coef     Fsqd
_refine_ls_matrix_type     full
_refine_ls_R_factor_all     0.0579
_refine_ls_R_factor_gt     0.0575
_refine_ls_wR_factor_gt     0.1593
_refine_ls_wR_factor_ref     0.1598
_refine_ls_goodness_of_fit_ref     1.086
_refine_ls_restrained_S_all     1.086
_refine_ls_number_reflns     2495
_refine_ls_number_parameters     175
_refine_ls_number_restraints     1
_refine_ls_hydrogen_treatment     constr
_refine_ls_weighting_scheme     calc
_refine_ls_weighting_details
              'w=1/[\s^2^(Fo^2^)+(0.0982P)^2^+1.0105P] where P=(Fo^2^+2Fc^2^)/3'
_atom_sites_solution_hydrogens     geom
_atom_sites_solution_primary     dual
_atom_sites_solution_secondary     difmap
_refine_ls_shift/su_max     0.000
_refine_ls_shift/su_mean     0.000
_refine_diff_density_max     1.269
_refine_diff_density_min     -0.316
_refine_ls_extinction_method     none
_refine_ls_extinction_coef     .
_refine_ls_abs_structure_details
;
 Refined as an inversion twin
;
_refine_ls_abs_structure_Flack     0.17(4)
loop_
    _atom_type_symbol
    _atom_type_description
    _atom_type_scat_dispersion_real
    _atom_type_scat_dispersion_imag
    _atom_type_scat_source
    'C' 'C' 0.0181 0.0091
                         'International Tables Vol C Tables 4.2.6.8 and 6.1.1.4'
    'H' 'H' 0.0000 0.0000
                         'International Tables Vol C Tables 4.2.6.8 and 6.1.1.4'
    'N' 'N' 0.0311 0.0180
                         'International Tables Vol C Tables 4.2.6.8 and 6.1.1.4'
    'O' 'O' 0.0492 0.0322
                         'International Tables Vol C Tables 4.2.6.8 and 6.1.1.4'
    'Cl' 'Cl' 0.3639 0.7018
                         'International Tables Vol C Tables 4.2.6.8 and 6.1.1.4'
_computing_data_collection
;
<i>APEX4</i> (Bruker, 2021)
;
_computing_cell_refinement
;
<i>SAINT</i> (Bruker, 2021)
;
_computing_data_reduction
;
<i>SAINT</i> (Bruker, 2021)
;
_computing_structure_solution
;
<i>SHELXS</i> (Sheldrick, 2008)
;
_computing_structure_refinement
;
<i>SHELXL2018/1</i> (Sheldrick, 2015)
;
_computing_molecular_graphics
;
<i>DIAMOND</i> (Brandenburg & Putz, 2012)
;
_computing_publication_material
;
<i>SHELXTL</i> (Sheldrick, 2008)
;
loop_
    _atom_site_type_symbol
    _atom_site_label
    _atom_site_fract_x
    _atom_site_fract_y
    _atom_site_fract_z
    _atom_site_U_iso_or_equiv
    _atom_site_adp_type
    _atom_site_calc_flag
    _atom_site_occupancy
    _atom_site_disorder_assembly
    _atom_site_disorder_group
    Cl Cl1 0.22614(6) -0.1052(3) 0.52846(14) 0.0525(4) Uani d 1 . .
    O O1 0.47152(17) 0.8955(8) 0.5839(3) 0.0431(9) Uani d 1 . .
    O O2 0.3705(2) 0.8166(9) 0.3693(4) 0.0522(10) Uani d 1 . .
    O O3 0.4279(2) 0.5252(9) 0.2694(3) 0.0510(10) Uani d 1 . .
    N N1 0.3653(2) 0.7081(9) 0.7912(4) 0.0376(9) Uani d 1 . .
    N N2 0.40226(18) 0.5540(8) 0.5727(3) 0.0341(8) Uani d 1 . .
    C C1 0.3515(2) 0.4330(10) 0.6175(4) 0.0328(9) Uani d 1 . .
    C C2 0.3181(2) 0.2376(10) 0.5565(4) 0.0357(10) Uani d 1 . .
    H H2 0.329386 0.182454 0.481938 0.043 Uiso calc 1 . .
    C C3 0.2688(2) 0.1272(10) 0.6067(5) 0.0394(11) Uani d 1 . .
    C C4 0.2514(3) 0.1981(12) 0.7161(5) 0.0442(11) Uani d 1 . .
    H H4 0.217756 0.115043 0.749633 0.053 Uiso calc 1 . .
    C C5 0.2844(3) 0.3931(11) 0.7754(5) 0.0444(12) Uani d 1 . .
    H H5 0.273074 0.444011 0.850445 0.053 Uiso calc 1 . .
    C C6 0.3340(2) 0.5161(10) 0.7271(4) 0.0364(10) Uani d 1 . .
    C C7 0.4108(2) 0.8277(10) 0.7453(4) 0.0365(10) Uani d 1 . .
    C C8 0.4309(2) 0.7692(10) 0.6277(4) 0.0346(10) Uani d 1 . .
    C C9 0.4464(3) 1.0300(12) 0.8123(5) 0.0448(12) Uani d 1 . .
    H H9A 0.446634 1.211426 0.773475 0.067 Uiso calc 1 . .
    H H9B 0.486658 0.960415 0.819087 0.067 Uiso calc 1 . .
    H H9C 0.429315 1.051443 0.888356 0.067 Uiso calc 1 . .
    C C10 0.4272(2) 0.4636(11) 0.4646(4) 0.0370(10) Uani d 1 . .
    H H10A 0.418454 0.262610 0.453586 0.044 Uiso calc 1 . .
    H H10B 0.470335 0.484805 0.467859 0.044 Uiso calc 1 . .
    C C11 0.4041(2) 0.6255(10) 0.3634(4) 0.0352(10) Uani d 1 . .
    C C12 0.4143(4) 0.6646(14) 0.1619(5) 0.0614(18) Uani d 1 . .
    H H12A 0.449004 0.769649 0.134877 0.074 Uiso calc 1 . .
    H H12B 0.381753 0.798883 0.173224 0.074 Uiso calc 1 . .
    C C13 0.3973(3) 0.4535(14) 0.0764(6) 0.0529(14) Uani d 1 . .
    H H13A 0.430353 0.326874 0.062697 0.079 Uiso calc 1 . .
    H H13B 0.386631 0.547199 0.005148 0.079 Uiso calc 1 . .
    H H13C 0.363703 0.346276 0.104623 0.079 Uiso calc 1 . .
loop_
    _atom_site_aniso_label
    _atom_site_aniso_U_11
    _atom_site_aniso_U_22
    _atom_site_aniso_U_33
    _atom_site_aniso_U_12
    _atom_site_aniso_U_13
    _atom_site_aniso_U_23
    Cl1 0.0496(7) 0.0478(7) 0.0602(8) -0.0075(5) 0.0026(6) -0.0130(7)
    O1 0.0500(19) 0.042(2) 0.0375(17) 0.0019(15) 0.0010(15) -0.0006(16)
    O2 0.073(3) 0.045(2) 0.0387(19) 0.022(2) -0.0015(18) -0.0020(17)
    O3 0.086(3) 0.0414(19) 0.0255(17) 0.021(2) 0.0055(16) -0.0018(15)
    N1 0.051(2) 0.0289(19) 0.0324(19) 0.0053(18) -0.0003(17) -0.0023(16)
    N2 0.045(2) 0.0297(18) 0.0272(18) 0.0082(16) -0.0025(16) -0.0030(16)
    C1 0.041(2) 0.025(2) 0.033(2) 0.0080(17) -0.0022(18) 0.0004(17)
    C2 0.046(2) 0.031(2) 0.031(2) 0.0069(19) -0.0023(17) -0.0051(18)
    C3 0.045(3) 0.028(2) 0.045(3) 0.0014(18) -0.004(2) -0.001(2)
    C4 0.049(3) 0.040(3) 0.044(3) -0.004(2) 0.004(2) -0.003(2)
    C5 0.058(3) 0.040(3) 0.036(3) 0.002(2) 0.008(2) 0.000(2)
    C6 0.049(3) 0.030(2) 0.030(2) 0.007(2) -0.0062(18) -0.0018(18)
    C7 0.049(3) 0.032(2) 0.028(2) 0.010(2) -0.008(2) -0.0016(19)
    C8 0.042(2) 0.029(2) 0.032(2) 0.004(2) 0.0002(18) 0.0014(18)
    C9 0.061(3) 0.037(3) 0.036(3) -0.001(2) -0.004(2) -0.006(2)
    C10 0.045(2) 0.038(3) 0.028(2) 0.008(2) -0.0005(19) -0.003(2)
    C11 0.045(2) 0.030(2) 0.030(2) -0.0013(19) -0.0002(19) -0.0033(18)
    C12 0.109(6) 0.043(3) 0.032(3) 0.008(3) 0.001(3) 0.003(2)
    C13 0.056(3) 0.054(3) 0.049(3) 0.008(3) -0.012(3) 0.000(3)
_geom_special_details
;
 All esds (except the esd in the dihedral angle between two l.s. planes)
 are estimated using the full covariance matrix.  The cell esds are taken
 into account individually in the estimation of esds in distances, angles
 and torsion angles; correlations between esds in cell parameters are only
 used when they are defined by crystal symmetry.  An approximate (isotropic)
 treatment of cell esds is used for estimating esds involving l.s. planes.
;
loop_
    _geom_bond_atom_site_label_1
    _geom_bond_atom_site_label_2
    _geom_bond_site_symmetry_2
    _geom_bond_distance
    _geom_bond_publ_flag
    Cl1 C3 . 1.739(5) ?
    O1 C8 . 1.220(6) ?
    O2 C11 . 1.194(7) ?
    O3 C11 . 1.320(6) ?
    O3 C12 . 1.460(7) ?
    N1 C7 . 1.302(7) ?
    N1 C6 . 1.385(7) ?
    N2 C8 . 1.379(6) ?
    N2 C1 . 1.397(7) ?
    N2 C10 . 1.456(6) ?
    C1 C2 . 1.402(7) ?
    C1 C6 . 1.405(7) ?
    C2 C3 . 1.375(7) ?
    C2 H2 . 0.9500 ?
    C3 C4 . 1.387(8) ?
    C4 C5 . 1.386(8) ?
    C4 H4 . 0.9500 ?
    C5 C6 . 1.395(8) ?
    C5 H5 . 0.9500 ?
    C7 C8 . 1.482(6) ?
    C7 C9 . 1.487(7) ?
    C9 H9A . 0.9800 ?
    C9 H9B . 0.9800 ?
    C9 H9C . 0.9800 ?
    C10 C11 . 1.514(7) ?
    C10 H10A . 0.9900 ?
    C10 H10B . 0.9900 ?
    C12 C13 . 1.475(9) ?
    C12 H12A . 0.9900 ?
    C12 H12B . 0.9900 ?
    C13 H13A . 0.9800 ?
    C13 H13B . 0.9800 ?
    C13 H13C . 0.9800 ?
loop_
    _geom_angle_atom_site_label_1
    _geom_angle_atom_site_label_2
    _geom_angle_atom_site_label_3
    _geom_angle_site_symmetry_1
    _geom_angle_site_symmetry_3
    _geom_angle
    _geom_angle_publ_flag
    C11 O3 C12 . . 118.0(4) ?
    C7 N1 C6 . . 118.5(4) ?
    C8 N2 C1 . . 121.7(4) ?
    C8 N2 C10 . . 116.4(4) ?
    C1 N2 C10 . . 121.9(4) ?
    N2 C1 C2 . . 122.3(4) ?
    N2 C1 C6 . . 117.6(4) ?
    C2 C1 C6 . . 120.1(5) ?
    C3 C2 C1 . . 118.8(4) ?
    C3 C2 H2 . . 120.6 ?
    C1 C2 H2 . . 120.6 ?
    C2 C3 C4 . . 122.4(5) ?
    C2 C3 Cl1 . . 118.5(4) ?
    C4 C3 Cl1 . . 119.1(4) ?
    C5 C4 C3 . . 118.4(5) ?
    C5 C4 H4 . . 120.8 ?
    C3 C4 H4 . . 120.8 ?
    C4 C5 C6 . . 121.3(5) ?
    C4 C5 H5 . . 119.3 ?
    C6 C5 H5 . . 119.3 ?
    N1 C6 C5 . . 118.4(4) ?
    N1 C6 C1 . . 122.6(5) ?
    C5 C6 C1 . . 118.9(5) ?
    N1 C7 C8 . . 123.3(4) ?
    N1 C7 C9 . . 120.1(4) ?
    C8 C7 C9 . . 116.6(5) ?
    O1 C8 N2 . . 122.1(4) ?
    O1 C8 C7 . . 122.3(5) ?
    N2 C8 C7 . . 115.5(4) ?
    C7 C9 H9A . . 109.5 ?
    C7 C9 H9B . . 109.5 ?
    H9A C9 H9B . . 109.5 ?
    C7 C9 H9C . . 109.5 ?
    H9A C9 H9C . . 109.5 ?
    H9B C9 H9C . . 109.5 ?
    N2 C10 C11 . . 113.4(4) ?
    N2 C10 H10A . . 108.9 ?
    C11 C10 H10A . . 108.9 ?
    N2 C10 H10B . . 108.9 ?
    C11 C10 H10B . . 108.9 ?
    H10A C10 H10B . . 107.7 ?
    O2 C11 O3 . . 126.2(5) ?
    O2 C11 C10 . . 124.6(5) ?
    O3 C11 C10 . . 109.1(4) ?
    O3 C12 C13 . . 109.3(5) ?
    O3 C12 H12A . . 109.8 ?
    C13 C12 H12A . . 109.8 ?
    O3 C12 H12B . . 109.8 ?
    C13 C12 H12B . . 109.8 ?
    H12A C12 H12B . . 108.3 ?
    C12 C13 H13A . . 109.5 ?
    C12 C13 H13B . . 109.5 ?
    H13A C13 H13B . . 109.5 ?
    C12 C13 H13C . . 109.5 ?
    H13A C13 H13C . . 109.5 ?
    H13B C13 H13C . . 109.5 ?
loop_
    _geom_torsion_atom_site_label_1
    _geom_torsion_atom_site_label_2
    _geom_torsion_atom_site_label_3
    _geom_torsion_atom_site_label_4
    _geom_torsion_site_symmetry_1
    _geom_torsion_site_symmetry_2
    _geom_torsion_site_symmetry_3
    _geom_torsion_site_symmetry_4
    _geom_torsion
    _geom_torsion_publ_flag
    C8 N2 C1 C2 . . . . 172.3(4) ?
    C10 N2 C1 C2 . . . . -6.5(7) ?
    C8 N2 C1 C6 . . . . -7.0(6) ?
    C10 N2 C1 C6 . . . . 174.2(4) ?
    N2 C1 C2 C3 . . . . 179.8(4) ?
    C6 C1 C2 C3 . . . . -0.9(7) ?
    C1 C2 C3 C4 . . . . -1.2(8) ?
    C1 C2 C3 Cl1 . . . . 177.7(3) ?
    C2 C3 C4 C5 . . . . 1.7(8) ?
    Cl1 C3 C4 C5 . . . . -177.1(4) ?
    C3 C4 C5 C6 . . . . -0.1(9) ?
    C7 N1 C6 C5 . . . . -178.5(4) ?
    C7 N1 C6 C1 . . . . 4.0(7) ?
    C4 C5 C6 N1 . . . . -179.6(5) ?
    C4 C5 C6 C1 . . . . -2.0(8) ?
    N2 C1 C6 N1 . . . . -0.7(6) ?
    C2 C1 C6 N1 . . . . 180.0(4) ?
    N2 C1 C6 C5 . . . . -178.2(4) ?
    C2 C1 C6 C5 . . . . 2.5(7) ?
    C6 N1 C7 C8 . . . . 0.1(7) ?
    C6 N1 C7 C9 . . . . -178.6(4) ?
    C1 N2 C8 O1 . . . . -172.2(4) ?
    C10 N2 C8 O1 . . . . 6.7(7) ?
    C1 N2 C8 C7 . . . . 10.5(6) ?
    C10 N2 C8 C7 . . . . -170.6(4) ?
    N1 C7 C8 O1 . . . . 175.5(5) ?
    C9 C7 C8 O1 . . . . -5.8(7) ?
    N1 C7 C8 N2 . . . . -7.2(7) ?
    C9 C7 C8 N2 . . . . 171.5(4) ?
    C8 N2 C10 C11 . . . . -88.2(5) ?
    C1 N2 C10 C11 . . . . 90.7(5) ?
    C12 O3 C11 O2 . . . . 2.6(9) ?
    C12 O3 C11 C10 . . . . -176.1(5) ?
    N2 C10 C11 O2 . . . . 2.8(7) ?
    N2 C10 C11 O3 . . . . -178.5(4) ?
    C11 O3 C12 C13 . . . . -131.7(6) ?
loop_
    _geom_hbond_atom_site_label_D
    _geom_hbond_atom_site_label_H
    _geom_hbond_atom_site_label_A
    _geom_hbond_site_symmetry_A
    _geom_hbond_distance_DH
    _geom_hbond_distance_HA
    _geom_hbond_distance_DA
    _geom_hbond_angle_DHA
    _geom_hbond_publ_flag
    C2 H2 O2 1_545 0.95 2.39 3.211(6) 145 yes
    C9 H9A Cg1 1_565 0.98 2.73 3.591(6) 147 y
    C10 H10A O2 1_545 0.99 2.59 3.535(7) 159 yes
    C12 H12A O1 2_674 0.99 2.49 3.471(9) 170 yes
    C13 H13A O1 2_664 0.98 2.49 3.427(7) 160 yes
_shelx_space_group_comment
;
The symmetry employed for this shelxl refinement is uniquely defined
by the following loop, which should always be used as a source of
symmetry information in preference to the above space-group names.
They are only intended as comments.
;
_shelx_estimated_absorpt_T_min     0.604
_shelx_estimated_absorpt_T_max     0.720
_shelx_hkl_file
;
   0   0  -1    0.71    0.07
   0   0  -1    0.64    0.06
   0   0  -1    0.55    0.07
   0   0  -2  611.49   35.50
   0   0  -2  617.66   35.53
   0   0  -3    2.78    0.28
   0   0  -3    3.06    0.28
   0   0  -4  953.95   56.52
   0   0  -4 1000.00   56.53
   0   0  -5    2.10    0.29
   0   0  -5    1.95    0.28
   0   0   6  184.80   10.42
   0   0  -6  178.62   10.54
   0   0  -6  175.50   10.57
   0   0  -6  173.24   10.54
   0   0  -7    0.89    0.30
   0   0  -7    0.81    0.25
   0   0  -7    0.63    0.30
   0   0   7    0.64    0.17
   0   0   8   17.81    1.23
   0   0   8   18.36    1.24
   0   0   8   19.91    1.27
   0   0   8   19.17    1.23
   0   0  -8   20.78    1.56
   0   0   8   17.93    1.24
   0   0   8   19.75    1.29
   0   0  -9    0.39    0.46
   0   0   9    0.71    0.22
   0   0   9    0.68    0.22
   0   0  -9    0.26    0.39
   0   0   9    0.40    0.15
   0   0   9    0.57    0.17
   0   0   9    0.46    0.14
   0   0   9    0.69    0.21
   0   0   9    0.68    0.21
   0   0  -9    0.53    0.32
   0   0   9    0.35    0.16
   0   0  -9    0.15    0.17
   0   0 -10   24.63    1.72
   0   0  10   27.57    1.73
   0   0  10   24.73    1.65
   0   0  10   27.59    1.75
   0   0 -10   27.67    2.30
   0   0  10   27.54    1.73
   0   0  10   28.11    1.70
   0   0 -10   24.86    1.99
   0   0  10   27.58    1.72
   0   0  11    0.79    0.22
   0   0  11    0.73    0.20
   0   0  11    0.86    0.18
   0   0  11    0.82    0.23
   0   0  11    0.68    0.18
   0   0 -11    0.46    0.17
   0   0  11    0.74    0.21
   0   0 -11    0.68    0.70
   0   0 -11    0.36    0.39
   0   0 -11    0.06    0.61
   0   0  12   14.31    0.88
   0   0  12   11.31    0.87
   0   0  12   12.78    0.84
   0   0 -12   12.02    0.86
   0   0 -12   10.89    1.15
   0   0  13    0.10    0.07
   0   0  13   -0.02    0.08
   0   0  13    0.08    0.12
   0   0  13    0.08    0.12
   0   0  13    0.16    0.10
   0   0  13    0.06    0.08
   0   0 -13    0.01    0.07
   0   0 -13    0.02    0.12
   0   0  14    3.13    0.26
   0   1   0  116.80    6.38
   0   1   0   99.47    6.30
   0   1   0  108.62    6.36
   0  -1   0  110.67    6.40
   0   1  -1    0.31    0.09
   0   1  -1    0.47    0.15
   0   1  -1    0.35    0.10
   0   1  -2  109.09    6.57
   0   1  -2   98.83    6.56
   0   1  -2  114.80    6.63
   0  -1  -2  106.56    6.51
   0  -1  -2  120.28    6.60
   0  -1  -2  122.94    6.58
   0  -1  -3    0.85    0.15
   0  -1  -3    0.69    0.18
   0  -1  -3    0.94    0.14
   0  -1  -3    0.68    0.13
   0   1  -4   25.35    1.76
   0   1  -4   28.46    1.83
   0   1  -4   24.99    1.72
   0  -1  -4   28.96    1.72
   0  -1  -4   29.50    1.72
   0   1   5    0.41    0.13
   0  -1  -5    0.05    0.18
   0  -1  -5    0.30    0.17
   0   1  -6  135.39    8.38
   0   1  -6  145.47    8.49
   0   1   6  137.11    8.25
   0   1  -6  128.62    8.38
   0  -1  -6  146.39    8.35
   0  -1  -6  141.11    8.39
   0  -1  -6  147.91    8.32
   0   1   7    0.62    0.20
   0   1  -7    1.17    0.32
   0   1   7    0.92    0.20
   0   1  -7    1.14    0.36
   0   1   7    0.55    0.14
   0   1   7    0.83    0.17
   0   1   7    0.86    0.20
   0   1   7    0.70    0.17
   0  -1  -7    0.96    0.27
   0  -1   7    0.70    0.20
   0  -1   7    1.31    0.30
   0  -1  -7    1.23    0.34
   0  -1  -7    1.09    0.31
   0   1  -8    4.19    0.65
   0   1  -8    4.33    0.60
   0  -1   8    5.86    0.47
   0  -1   8    5.51    0.46
   0  -1   8    5.84    0.48
   0  -1   8    5.53    0.48
   0  -1   8    5.29    0.45
   0  -1   8    5.79    0.51
   0  -1  -8    6.19    0.71
   0  -1   8    5.37    0.48
   0   1   9    0.18    0.14
   0   1  -9    0.40    0.14
   0   1  -9    0.34    0.14
   0   1   9    0.24    0.14
   0   1  -9    1.09    0.70
   0   1   9    0.21    0.10
   0   1   9    0.01    0.18
   0   1   9    0.22    0.16
   0   1  -9    0.41    0.40
   0   1  -9    0.64    0.52
   0  -1   9    0.42    0.18
   0  -1   9    0.41    0.13
   0  -1  -9    0.25    0.32
   0  -1  -9    0.06    0.42
   0  -1   9    0.32    0.15
   0  -1   9    0.29    0.17
   0  -1   9    0.21    0.15
   0  -1   9    0.46    0.19
   0  -1  -9   -0.08    0.42
   0  -1  -9    0.10    0.29
   0   1 -10   66.47    3.94
   0   1  10   64.11    3.93
   0   1  10   64.13    4.02
   0   1  10   63.60    3.95
   0   1  10   61.85    3.90
   0   1 -10   66.92    4.37
   0   1 -10   68.17    3.96
   0   1  10   63.61    3.94
   0   1  10   60.54    3.94
   0   1 -10   68.12    4.32
   0   1  10   65.47    3.98
   0  -1  10   63.83    3.95
   0  -1  10   65.20    4.01
   0  -1 -10   65.98    4.32
   0  -1 -10   69.60    4.22
   0  -1 -10   69.19    3.96
   0  -1  10   64.56    3.91
   0  -1  10   65.66    3.95
   0  -1  10   66.00    3.95
   0   1  11    0.33    0.14
   0   1  11    0.34    0.13
   0   1  11    0.05    0.09
   0   1 -11   -0.46    0.80
   0   1 -11    0.29    0.14
   0   1 -11    0.13    0.40
   0   1 -11    0.13    0.16
   0   1  11    0.32    0.16
   0   1 -11   -0.33    1.19
   0   1  11    0.35    0.14
   0  -1 -11    0.16    0.89
   0  -1  11    0.08    0.11
   0  -1 -11    0.20    0.15
   0  -1 -11   -0.22    0.48
   0  -1  11   -0.02    0.13
   0  -1  11    0.32    0.16
   0  -1  11    0.13    0.13
   0  -1  11    0.09    0.15
   0  -1 -11   -0.33    0.57
   0   1 -12    0.11    0.49
   0   1  12    1.38    0.18
   0   1  12    0.80    0.18
   0   1  12    1.19    0.21
   0   1  12    1.13    0.20
   0   1  12    0.70    0.21
   0   1  12    1.12    0.21
   0  -1  12    1.11    0.22
   0  -1  12    0.80    0.19
   0  -1  12    0.73    0.19
   0  -1 -12    0.94    0.22
   0  -1  12    1.10    0.21
   0   1  13   -0.03    0.07
   0   1 -13    0.08    0.09
   0   1  13    0.12    0.10
   0   1  13    0.11    0.08
   0   1  13    0.08    0.08
   0   1  13    0.02    0.06
   0  -1  13    0.08    0.08
   0  -1  13    0.17    0.09
   0  -1 -13   -0.06    0.13
   0  -1  13   -0.10    0.15
   0   1 -14   12.17    0.72
   0   1  14   11.98    0.70
   0   1 -14   10.33    0.70
   0  -1  14    9.42    0.69
   0   2   0   67.47    4.03
   0  -2   0   65.80    4.09
   0   2  -1    3.09    0.40
   0   2   1    2.88    0.30
   0  -2  -1    2.90    0.34
   0   2  -2   14.62    1.06
   0   2  -2   13.96    0.95
   0   2  -2   14.09    1.00
   0   2  -2   13.37    0.95
   0   2   3    0.18    0.09
   0   2  -3    0.30    0.17
   0   2  -3    0.30    0.17
   0   2  -3    0.75    0.35
   0   2  -3    0.30    0.14
   0  -2  -3    0.18    0.13
   0   2   4   78.81    4.31
   0   2  -4   69.20    4.36
   0   2  -4   72.97    4.39
   0   2  -4   70.27    4.35
   0   2  -4   66.78    4.48
   0  -2   4   71.65    4.28
   0   2  -5    0.33    0.21
   0   2   5    0.65    0.19
   0   2  -5    0.03    0.20
   0   2  -5    0.04    0.36
   0   2  -5    0.35    0.39
   0  -2   5    0.64    0.20
   0  -2  -5    0.79    0.25
   0   2   6   30.07    1.83
   0   2  -6   31.31    2.17
   0   2  -6   29.48    1.98
   0   2   6   31.19    1.88
   0   2   6   28.67    1.79
   0   2   6   31.21    1.83
   0   2  -6   29.36    2.01
   0   2   6   29.97    1.86
   0  -2   6   27.44    1.81
   0  -2  -6   26.98    1.84
   0  -2  -6   27.89    2.40
   0  -2   6   28.50    1.83
   0  -2   6   25.98    1.77
   0  -2   6   25.95    1.78
   0   2  -7    0.31    0.39
   0   2   7    0.21    0.10
   0   2   7    0.28    0.13
   0   2  -7    0.30    0.12
   0   2  -7    0.05    0.22
   0   2  -7   -0.45    0.52
   0   2   7    0.22    0.12
   0   2   7    0.04    0.08
   0   2   7    0.14    0.10
   0   2   7    0.24    0.11
   0   2   7    0.10    0.09
   0  -2   7    0.38    0.21
   0  -2   7    0.16    0.17
   0  -2   7    0.22    0.15
   0  -2   7    0.19    0.16
   0  -2   7    0.15    0.12
   0  -2  -7   -0.05    0.27
   0  -2   7    0.12    0.10
   0  -2   7    0.15    0.13
   0   2   8    6.80    0.60
   0   2   8    6.27    0.53
   0   2   8    6.34    0.52
   0   2   8    6.73    0.58
   0   2   8    6.55    0.55
   0   2   8    5.73    0.56
   0   2   9    0.10    0.11
   0   2   9   -0.03    0.07
   0   2   9    0.02    0.11
   0   2   9    0.11    0.10
   0   2   9    0.01    0.11
   0   2  -9    0.08    0.48
   0   2  -9    0.06    0.10
   0   2  -9    0.14    0.10
   0   2   9   -0.02    0.07
   0   2  -9    0.18    0.33
   0   2  -9    0.58    2.14
   0   2   9   -0.01    0.09
   0  -2   9    0.19    0.14
   0  -2  -9   -0.10    0.17
   0  -2   9   -0.06    0.12
   0  -2   9   -0.10    0.16
   0  -2   9    0.16    0.10
   0  -2   9    0.10    0.16
   0  -2   9    0.20    0.17
   0  -2  -9   -0.12    0.46
   0   2  10    1.00    0.21
   0   2  10    1.33    0.23
   0   2 -10    2.92    0.83
   0   2  10    1.30    0.19
   0   2  10    1.27    0.23
   0   2  10    1.12    0.23
   0   2  10    1.15    0.25
   0   2  10    1.49    0.22
   0  -2 -10    1.47    0.34
   0   2 -11    0.20    0.46
   0   2  11    0.07    0.06
   0   2  11    0.05    0.09
   0   2  11    0.10    0.08
   0   2  11   -0.07    0.09
   0   2 -11    0.22    0.09
   0   2  11   -0.01    0.07
   0   2  11   -0.01    0.06
   0  -2  11    0.22    0.10
   0  -2  11    0.20    0.11
   0  -2  11    0.00    0.12
   0  -2  11    0.42    0.20
   0  -2 -11    0.05    0.10
   0   2  12    5.21    0.47
   0   2  12    5.27    0.39
   0   2  12    5.05    0.42
   0   2  12    5.45    0.43
   0   2  12    5.24    0.42
   0   2  12    4.72    0.43
   0  -2 -12    6.00    0.43
   0  -2  12    5.58    0.48
   0   2  13    0.08    0.06
   0   2 -13   -0.21    0.14
   0   2  13    0.02    0.06
   0   2  13    0.05    0.05
   0   2 -13    0.06    0.07
   0   2  13   -0.03    0.08
   0  -2 -13    0.10    0.06
   0  -2  13   -0.07    0.07
   0  -2  13    0.03    0.05
   0   3   0  238.66   13.43
   0   3   0  228.61   13.25
   0   3   0  235.84   13.23
   0   3   0  219.60   13.22
   0  -3   0  220.45   13.27
   0  -3   0  217.44   13.51
   0   3   1    0.91    0.25
   0   3  -1    1.10    0.18
   0   3   1    0.75    0.15
   0   3   1    0.59    0.18
   0   3  -1    0.69    0.22
   0  -3  -1    0.92    0.28
   0  -3   1    1.02    0.20
   0   3   2   47.43    3.06
   0   3   2   53.17    3.27
   0   3   2   48.85    3.09
   0   3   2   47.71    3.07
   0   3   2   51.10    3.15
   0   3  -2   54.90    3.31
   0   3  -2   55.58    3.12
   0   3   2   47.89    3.08
   0   3  -2   54.68    3.18
   0  -3   2   55.38    3.14
   0  -3  -2   45.38    3.33
   0   3   3    0.24    0.08
   0   3  -3    0.79    0.22
   0   3  -3    0.15    0.10
   0   3   3    0.35    0.13
   0   3   3    0.39    0.11
   0   3   3    0.34    0.12
   0   3   3    0.43    0.24
   0   3  -3    0.78    0.37
   0   3   3    0.34    0.12
   0   3   3    0.47    0.12
   0   3  -3    0.31    0.13
   0   3   3    0.45    0.16
   0   3  -3    0.07    0.56
   0  -3   3    0.48    0.14
   0  -3   3    0.55    0.17
   0  -3  -3    0.73    0.27
   0   3   4   10.69    0.84
   0   3   4   12.52    0.87
   0   3  -4   12.24    0.84
   0   3   4   11.05    0.82
   0   3  -4   13.10    0.87
   0   3   4   13.30    1.03
   0   3   4   11.39    0.83
   0   3   4   11.64    0.85
   0   3  -4   13.21    0.86
   0   3  -4   13.82    1.19
   0   3   4   11.75    0.86
   0   3   4   12.04    0.84
   0   3  -4   11.54    1.03
   0  -3   4   12.20    0.88
   0  -3  -4   13.70    1.16
   0  -3   4   11.96    0.85
   0  -3   4   12.87    0.91
   0   3   5    1.91    0.24
   0   3   5    1.48    0.26
   0   3   5    1.56    0.21
   0   3   5    1.53    0.25
   0   3   5    1.43    0.24
   0   3   5    1.72    0.27
   0   3  -5    1.43    0.78
   0   3   5    1.44    0.21
   0   3   5    1.45    0.31
   0  -3  -5    1.03    0.35
   0   3   6   77.69    4.67
   0   3  -6   81.89    4.68
   0   3  -6   82.42    4.62
   0   3   6   74.90    4.68
   0   3   6   73.67    4.69
   0   3   6   74.85    4.74
   0   3   6   85.24    4.89
   0   3   6   78.77    4.92
   0   3   6   80.73    4.72
   0   3  -6   78.77    4.70
   0   3  -6   76.79    4.88
   0   3  -6   74.50    4.90
   0   3   6   76.81    4.67
   0  -3   6   87.47    4.75
   0  -3  -6   69.11    5.05
   0  -3   6   78.08    4.68
   0   3   7    0.62    0.20
   0   3  -7    1.31    0.46
   0   3   7    0.72    0.22
   0   3   7    0.90    0.22
   0   3   7    0.89    0.22
   0   3  -7    0.94    1.07
   0   3   7    0.48    0.15
   0  -3  -7    0.21    0.42
   0  -3   7    1.07    0.26
   0   3   8   31.02    1.77
   0   3   8   29.96    1.78
   0   3  -8   26.81    1.79
   0   3   8   31.03    1.87
   0   3   8   30.67    1.73
   0   3  -8   25.64    2.02
   0  -3   8   24.24    1.76
   0  -3  -8   25.99    2.20
   0  -3   8   25.18    1.75
   0  -3   8   25.60    1.80
   0   3  -9    0.14    0.08
   0   3   9    0.14    0.09
   0   3   9    0.09    0.09
   0   3   9   -0.06    0.12
   0   3   9    0.14    0.09
   0   3   9    0.07    0.06
   0   3  -9   -0.65    0.48
   0   3   9    0.16    0.11
   0   3  -9    0.01    0.09
   0   3   9    0.15    0.07
   0   3   9   -0.23    0.42
   0  -3  -9   -0.07    0.10
   0  -3   9    0.24    0.12
   0  -3   9    0.11    0.10
   0  -3   9    0.04    0.20
   0   3 -10    5.55    1.21
   0   3  10    3.62    0.34
   0   3  10    3.32    0.33
   0   3  10    3.48    0.32
   0   3  10    3.37    0.33
   0   3  10    3.41    0.38
   0   3  10    3.53    0.32
   0  -3  10    2.77    0.56
   0  -3 -10    3.14    0.33
   0   3  11    0.72    0.17
   0   3  11    0.54    0.12
   0   3  12    0.66    0.09
   0   3 -12    0.68    0.14
   0   3  12    0.61    0.15
   0   3 -12    0.54    0.13
   0   3  12    0.42    0.10
   0   3  12    0.50    0.11
   0   4   0    2.92    0.31
   0   4   0    2.90    0.64
   0   4   0    3.06    0.33
   0   4   0    2.56    0.30
   0   4   0    3.07    0.35
   0   4   0    2.86    0.31
   0  -4   0    3.39    0.32
   0  -4   0    2.78    0.33
   0  -4   0    3.08    0.37
   0   4   1    0.16    0.09
   0   4   1    0.04    0.06
   0   4  -1    0.22    0.12
   0   4   1    0.18    0.10
   0   4   1    0.14    0.08
   0   4  -1    0.06    0.11
   0   4  -1    0.10    0.09
   0   4  -1    0.04    0.08
   0   4   1    0.19    0.30
   0   4  -1    0.07    0.11
   0   4   1    0.13    0.09
   0  -4  -1    0.13    0.13
   0  -4   1    0.09    0.12
   0  -4  -1    0.04    0.08
   0  -4   1    0.06    0.09
   0  -4  -1    0.08    0.10
   0   4  -2   25.67    2.00
   0   4   2   23.84    1.51
   0   4   2   21.87    1.74
   0   4   2   23.46    1.48
   0   4  -2   23.22    1.49
   0   4   2   22.80    1.46
   0   4   2   22.38    1.45
   0   4  -2   21.49    1.44
   0   4  -2   23.42    1.49
   0   4   2   22.44    1.45
   0   4   2   22.64    1.45
   0   4  -2   21.23    1.43
   0  -4  -2   22.99    1.47
   0  -4   2   21.70    1.45
   0  -4  -2   22.08    1.46
   0  -4   2   21.88    1.49
   0  -4   2   20.77    1.51
   0   4  -3    0.23    0.14
   0   4   3    0.19    0.10
   0   4   3    0.18    0.10
   0   4   3    0.29    0.11
   0   4  -3    0.31    0.16
   0   4   3    0.24    0.10
   0   4   3    0.23    0.10
   0   4  -3    0.17    0.09
   0   4   3    0.37    0.14
   0   4  -3    0.25    0.12
   0   4   3    0.05    0.26
   0  -4  -3    0.34    0.10
   0  -4   3    0.17    0.12
   0  -4   3    0.32    0.15
   0  -4  -3    0.14    0.39
   0  -4  -3    0.22    0.13
   0  -4   3    0.30    0.16
   0   4   4    8.06    0.62
   0   4   4    9.44    0.69
   0   4  -4    8.00    0.65
   0   4   4    8.41    0.63
   0   4  -4    7.65    0.64
   0   4   4    8.78    0.67
   0   4  -4    7.72    0.71
   0   4   4    8.87    0.65
   0   4   4    9.00    0.92
   0   4   4    8.92    0.65
   0  -4   4    8.76    0.68
   0   4   5   -0.03    0.30
   0   4  -5    0.07    0.07
   0   4   5    0.10    0.09
   0   4   5    0.13    0.07
   0   4   5    0.15    0.10
   0   4  -5    0.00    0.10
   0   4   5    0.10    0.07
   0   4   5    0.12    0.09
   0  -4   5    0.02    0.09
   0  -4  -5    0.02    0.09
   0  -4   5   -0.11    0.16
   0  -4  -5   -0.07    0.54
   0   4   6   14.56    1.02
   0   4  -6   14.57    1.01
   0   4   6   14.34    1.00
   0   4   6   14.42    0.98
   0   4   6   12.94    1.24
   0   4   6   15.22    0.99
   0   4   6   14.47    0.98
   0   4  -6   16.31    1.01
   0  -4  -6   12.09    1.40
   0  -4   6   13.30    0.96
   0  -4  -6   14.23    0.99
   0  -4   6   14.27    1.02
   0  -4   6   15.30    1.02
   0   4   7    0.11    0.08
   0   4   7    0.10    0.07
   0   4   7    0.05    0.06
   0   4   7    0.10    0.08
   0   4  -7    0.02    0.08
   0   4   7    0.13    0.07
   0   4  -7    0.08    0.11
   0  -4  -7    0.15    0.09
   0  -4   7    0.14    0.10
   0  -4   7    0.01    0.09
   0  -4   7    0.38    0.21
   0   4   8    4.75    0.40
   0   4   8    4.61    0.45
   0   4   8    4.60    0.41
   0   4   8    4.39    0.38
   0   4   8    4.76    0.38
   0  -4   8    4.52    0.40
   0   4   9   -0.06    0.07
   0   4   9    0.03    0.05
   0   4   9    0.02    0.04
   0   4  -9   -0.06    0.07
   0   4   9    0.01    0.05
   0   4   9    0.01    0.06
   0  -4   9   -0.05    0.07
   0  -4  -9   -0.03    0.05
   0  -4   9    0.00    0.08
   0   4  10    0.11    0.05
   0   4 -10    0.14    0.08
   0   4  10    0.07    0.06
   0   4  10    0.16    0.10
   0  -4 -10    0.08    0.06
   0  -4 -10    0.07    0.09
   0  -4  10    0.07    0.07
   0   5   0    5.15    0.41
   0   5   0    5.04    0.42
   0   5   0    4.66    0.40
   0   5   0    4.53    0.40
   0  -5   0    5.00    0.46
   0  -5   0    4.68    0.43
   0   5  -1    0.10    0.06
   0   5  -1    0.06    0.09
   0   5   1   -0.10    0.08
   0   5   1   -0.05    0.06
   0   5   1    0.03    0.07
   0   5   1   -0.03    0.06
   0   5   1   -0.01    0.05
   0  -5   1   -0.09    0.13
   0  -5   1   -0.08    0.07
   0  -5  -1    0.01    0.08
   0  -5  -1   -0.08    0.10
   0  -5  -1   -0.12    0.09
   0   5   2   17.35    1.09
   0   5   2   16.65    1.08
   0   5   2   17.56    1.11
   0   5   2   17.88    1.10
   0   5  -2   15.47    1.12
   0   5   2   17.61    1.11
   0  -5  -2   16.51    1.17
   0  -5   2   16.69    1.14
   0  -5   2   15.83    1.15
   0  -5  -2   17.37    1.12
   0   5   3    0.51    0.15
   0   5  -3    0.34    0.11
   0   5   3    0.43    0.13
   0   5   3    0.61    0.13
   0   5   3    0.44    0.12
   0   5   3    0.45    0.13
   0  -5  -3    0.48    0.16
   0  -5  -3    0.65    0.15
   0   5   4   13.72    1.07
   0   5   4   13.75    0.93
   0   5   4   13.45    0.91
   0   5  -4   15.05    0.95
   0   5   4   13.57    0.93
   0  -5   4   14.37    0.96
   0  -5  -4   14.69    1.06
   0  -5  -4   14.71    0.94
   0  -5  -4   14.01    0.93
   0   5  -5    0.00    0.06
   0   5  -5   -0.03    0.11
   0   5   5    0.06    0.05
   0   5   5    0.11    0.05
   0   5   5    0.03    0.05
   0   5   5    0.02    0.05
   0  -5  -5    0.06    0.06
   0  -5   5    0.15    0.08
   0  -5  -5    0.05    0.06
   0  -5  -5   -0.02    0.09
   0   5   6    0.08    0.04
   0   5  -6   -0.01    0.08
   0   5   6    0.04    0.05
   0   5   6    0.10    0.05
   0   5  -6    0.12    0.06
   0  -5   6   -0.07    0.07
   0  -5  -6    0.05    0.08
   0  -5  -6    0.06    0.05
   0  -5  -6    0.07    0.05
   0   5   7    0.04    0.04
   0   5   7    0.07    0.04
   0   5   7    0.08    0.04
   0   5  -7    0.04    0.07
   0   5   7    0.03    0.04
   0  -5  -7    0.03    0.04
   0  -5   7    0.04    0.06
   0  -5  -7    0.06    0.05
  -1   0  14   -0.04    0.07
   1   0 -14    0.13    0.06
   1   0 -14    0.13    0.08
  -1   0  14   -0.05    0.11
  -1   0  14    0.13    0.06
  -1   0  13    0.01    0.07
   1   0 -13    0.02    0.07
  -1   0  13   -0.01    0.06
  -1   0  13    0.33    0.24
  -1   0  13    0.03    0.08
  -1   0  13    0.05    0.07
  -1   0  13   -0.05    0.06
   1   0 -13   -0.06    0.11
  -1   0  12    0.49    0.16
  -1   0  12    0.46    0.14
  -1   0  12    0.33    0.16
  -1   0  12    0.63    0.18
  -1   0  12    0.30    0.11
  -1   0  12    0.59    0.18
   1   0 -12   -0.19    0.38
   1   0 -12    0.18    0.10
  -1   0  11    0.21    0.10
  -1   0  11    0.10    0.16
   1   0 -11    0.26    0.36
   1   0 -11   -0.22    0.57
   1   0 -11    0.17    0.11
  -1   0  11    0.14    0.10
  -1   0  11    0.11    0.10
  -1   0  11    0.22    0.12
   1   0 -11   -0.13    0.89
  -1   0  10    0.60    0.21
   1   0 -10    0.20    0.62
   1   0 -10    0.97    0.24
  -1   0  10    0.76    0.23
  -1   0  10    0.93    0.23
   1   0 -10    0.32    0.31
   1   0 -10    0.65    0.56
  -1   0  10    1.08    0.20
  -1   0  10    0.89    0.23
  -1   0  10    0.86    0.28
   1   0  -9    0.42    0.38
  -1   0   9    0.26    0.12
   1   0  -9    0.07    0.25
  -1   0   9    0.13    0.10
   1   0  -9    0.40    0.39
  -1   0   9    0.20    0.13
   1   0  -9   -0.06    0.15
  -1   0   9    0.31    0.12
  -1   0   9    0.21    0.11
  -1   0   9    0.12    0.13
  -1   0   9    0.20    0.11
  -1   0   8    0.19    0.19
  -1   0   8    0.35    0.14
  -1   0   8    0.49    0.15
  -1   0   8    0.30    0.18
   1   0  -8    0.34    0.24
   1   0  -8    0.17    0.40
  -1   0   8    0.24    0.12
  -1   0   8    0.65    0.23
  -1   0   8    0.17    0.10
   1   0  -8    0.39    0.34
   1   0  -7    0.10    0.25
   1   0  -7   -0.03    0.23
  -1   0   7    0.21    0.12
   1   0  -7    0.07    0.18
   1   0  -6    1.02    0.25
   1   0  -6    0.84    0.27
  -1   0   6    0.89    0.19
   1   0  -6    1.32    0.29
   1   0  -5    0.45    0.16
   1   0  -5    0.38    0.15
   1   0  -5    0.83    0.32
   1   0  -4    1.24    0.19
   1   0  -4    0.94    0.20
   1   0  -4    0.77    0.19
   1   0  -3    0.59    0.15
   1   0  -3    0.45    0.14
   1   0  -3    0.75    0.14
   1   0  -3    0.66    0.16
   1   0  -2    1.19    0.15
   1   0  -2    1.13    0.15
   1   0  -2    1.22    0.13
   1   0  -1    0.10    0.03
   1   0  -1    0.14    0.06
   1   0   0    0.18    0.02
   1   0   0    0.17    0.03
   1   0   1    0.11    0.05
   1   0   1    0.11    0.02
   1   0   2    1.31    0.16
   1   0   2    1.29    0.13
  -1   0  -2    1.28    0.12
  -1   0  -3    0.54    0.16
   1   0   3    0.52    0.15
  -1   0  -3    0.50    0.11
  -1   0  -4    0.80    0.19
   1   0   4    0.67    0.19
  -1   0  -4    1.10    0.18
  -1   0  -5    0.74    0.37
  -1   0  -5    0.46    0.15
  -1   0  -6    0.89    0.26
  -1   0  -6    0.83    0.25
  -1   0  -7    0.15    0.19
  -1   0  -7    0.05    0.17
   1   0   7    0.09    0.11
  -1   0  -7    0.13    0.22
   1   0   8    0.24    0.15
  -1   0  -8    0.35    0.31
  -1   0  -8    0.20    0.34
  -1   0  -8    0.10    0.20
   1   0   8    0.31    0.11
   1   0   8    0.23    0.10
   1   0   8    0.19    0.12
   1   0   8    0.17    0.10
   1   0   8    0.41    0.15
   1   0   8    0.15    0.10
  -1   0  -9    0.21    0.25
   1   0   9    0.19    0.12
  -1   0  -9    0.14    0.19
  -1   0  -9   -0.03    0.38
   1   0   9    0.39    0.14
   1   0   9    0.36    0.14
  -1   0  -9    0.31    0.40
   1   0   9    0.20    0.10
   1   0   9    0.37    0.13
   1   0  10    0.97    0.23
   1   0  10    0.87    0.20
  -1   0 -10    0.38    0.34
  -1   0 -10   -0.22    0.61
  -1   0 -10   -0.09    0.64
  -1   0 -10    1.11    0.27
   1   0  10    1.00    0.23
   1   0  10    0.76    0.19
   1   0  10    1.14    0.24
   1   0  10    1.12    0.24
   1   0  11    0.78    0.21
   1   0  11    0.34    0.13
   1   0  11    0.51    0.17
   1   0  11    0.36    0.15
   1   0  11    0.39    0.13
  -1   0 -11    0.21    0.33
  -1   0 -11    0.21    0.67
   1   0  11    0.37    0.13
  -1   0 -11   -0.07    0.71
  -1   0 -12    0.46    0.16
  -1   0 -12   -0.02    0.51
   1   0  12    0.35    0.14
   1   0  12    0.30    0.12
   1   0  12    0.63    0.19
   1   0  13    0.06    0.08
   1   0  13   -0.13    0.10
   1   0  13   -0.03    0.08
   1   0  13    0.06    0.06
   1   0  13    0.04    0.07
  -1   0 -13    0.03    0.07
   1   0  13    0.20    0.12
   1   0  14    0.01    0.04
  -1   0 -14    0.04    0.07
   1   0  14    0.09    0.10
  -1   0 -14    0.16    0.09
   1   0  14    0.05    0.05
   1  -1 -14    4.35    0.34
  -1  -1  14    5.13    0.35
  -1   1  13    1.49    0.28
  -1   1  13    1.21    0.16
   1   1 -13    0.84    0.25
  -1   1  13    1.37    0.18
  -1   1  13    0.98    0.16
   1  -1 -13    0.86    0.24
   1  -1 -13    1.23    0.17
  -1  -1  13    1.58    0.20
  -1  -1  13    1.18    0.18
  -1   1  12    1.80    0.24
   1   1 -12    1.42    0.37
  -1   1  12    1.50    0.26
  -1   1  12    1.60    0.21
   1   1 -12    2.23    0.59
  -1   1  12    1.83    0.25
  -1   1  12    1.81    0.23
  -1   1  12    1.50    0.22
  -1   1  12    1.78    0.24
  -1  -1  12    2.16    0.22
   1  -1 -12    1.75    0.24
   1  -1 -12    2.28    0.28
  -1  -1  12    1.92    0.24
   1   1 -11    0.58    0.40
   1   1 -11    0.96    0.19
   1   1 -11   -0.66    1.59
   1   1 -11    0.52    0.16
   1   1 -11    0.22    0.88
   1  -1 -11    2.27    0.73
  -1  -1  11    0.46    0.20
  -1  -1  11    1.15    0.29
  -1  -1  11    0.64    0.20
   1  -1 -11    1.61    0.97
  -1  -1  11    0.78    0.19
   1  -1 -11    0.47    0.85
  -1   1  10    3.93    0.40
   1   1 -10    3.75    0.76
  -1   1  10    4.07    0.40
  -1   1  10    3.69    0.35
  -1   1  10    3.77    0.37
  -1   1  10    3.30    0.38
   1   1 -10    4.60    0.43
  -1   1  10    3.90    0.39
  -1   1  10    3.93    0.44
   1   1 -10    4.70    0.67
   1  -1 -10    3.31    0.64
  -1   1   9   13.18    0.90
  -1   1   9   13.62    0.99
  -1   1   9   11.53    1.03
  -1   1   9   14.35    1.07
   1   1  -9   13.45    1.45
  -1   1   9   13.39    1.05
   1   1  -9   11.58    1.31
  -1   1   9   14.66    1.01
   1   1  -9   14.75    0.95
   1   1  -9   12.09    0.93
  -1  -1   9   14.10    0.95
   1  -1  -9   12.20    1.13
  -1  -1   9   14.58    0.97
  -1  -1   9   12.98    0.91
  -1  -1   9   13.68    0.95
  -1  -1   9   12.44    0.96
   1  -1  -9   13.47    0.96
   1  -1  -9   14.92    1.24
  -1   1   8   32.64    2.22
  -1   1   8   32.12    2.22
  -1   1   8   36.66    2.24
   1   1  -8   37.73    2.25
  -1   1   8   38.29    2.28
   1   1  -8   38.30    2.75
  -1   1   8   36.85    2.30
  -1   1   8   34.22    2.21
  -1   1   8   34.04    2.24
  -1  -1   8   35.83    2.34
  -1  -1   8   36.04    2.24
  -1  -1   8   38.00    2.29
  -1  -1   8   35.68    2.24
   1  -1  -8   38.20    2.46
  -1  -1   8   36.60    2.23
  -1  -1   8   38.06    2.25
   1  -1  -8   36.85    2.42
  -1  -1   8   37.15    2.24
  -1   1   7    8.16    0.64
  -1   1   7    8.52    0.67
  -1   1   7    8.33    0.62
  -1   1   7    8.02    0.65
   1   1  -7    9.49    0.83
   1   1  -7    9.29    0.85
   1   1  -7    9.64    0.92
  -1   1   7    8.40    0.64
  -1   1   7    9.82    0.68
  -1   1   7   10.04    0.68
  -1  -1   7    8.56    0.65
  -1  -1   7    8.77    0.64
   1  -1  -7    8.90    0.77
  -1  -1   7    9.19    0.68
   1  -1  -7    9.30    0.80
   1  -1  -7    7.96    0.83
   1   1  -6   66.87    3.77
  -1  -1   6   61.45    3.59
   1  -1  -6   55.15    3.65
   1  -1  -6   55.45    3.66
   1   1  -5  150.34    9.39
  -1   1   5  148.51    9.33
   1   1  -5  166.49    9.47
   1   1  -5  171.15    9.46
   1  -1  -5  161.05    9.38
   1  -1  -5  157.76    9.39
   1  -1  -5  161.99    9.46
   1   1  -4   12.87    0.90
   1   1  -4   13.16    0.93
   1   1  -4   11.52    0.95
   1   1  -4   13.50    0.94
   1  -1  -4   13.75    0.94
   1  -1  -4   13.01    0.88
   1  -1  -4   12.27    0.87
   1   1  -3   30.43    1.93
   1   1  -3   30.65    1.91
   1   1  -3   32.71    1.99
   1   1  -3   29.82    1.93
   1  -1  -3   29.14    1.87
   1  -1  -3   30.09    1.87
   1  -1  -3   33.57    1.95
   1   1  -2   69.03    3.91
   1   1  -2   63.90    3.86
   1   1  -2   62.00    3.85
   1   1  -1   33.23    2.09
   1   1  -1   32.43    2.09
   1   1  -1   34.60    2.11
   1   1  -1   37.69    2.14
   1  -1  -1   36.63    2.14
   1  -1  -1   35.56    2.05
  -1   1   0   65.39    3.78
   1   1   0   62.32    3.74
   1   1   0   61.86    3.70
  -1  -1   0   66.70    3.78
   1  -1   0   61.85    3.80
  -1   1  -1   35.42    2.31
  -1   1  -1   37.00    2.35
   1   1   1   42.76    2.31
  -1  -1  -1   38.96    2.31
   1   1   2   79.49    4.52
  -1   1  -2   74.64    4.60
  -1   1  -2   68.03    4.54
  -1  -1  -2   76.36    4.49
  -1  -1  -2   86.10    4.53
   1   1   3   32.30    1.88
  -1   1  -3   33.64    2.00
  -1   1  -3   27.52    1.91
  -1   1  -3   30.11    1.90
  -1  -1  -3   29.50    1.87
  -1  -1  -3   29.94    1.87
  -1  -1  -3   31.68    1.90
  -1  -1  -3   32.82    1.89
  -1   1  -4   14.25    1.00
  -1   1  -4   14.49    1.05
  -1   1  -4   14.13    0.97
  -1  -1  -4   14.98    0.96
  -1  -1  -4   12.74    0.93
  -1  -1  -4   14.16    0.95
   1   1   5  152.25    9.65
   1   1   5  155.42    9.61
  -1   1  -5  163.35    9.73
  -1   1  -5  175.65    9.75
  -1   1  -5  179.31    9.82
  -1  -1  -5  166.30    9.67
  -1  -1  -5  159.08    9.68
  -1  -1  -5  164.55    9.67
  -1  -1  -6   53.21    3.44
  -1  -1  -6   54.77    3.41
   1  -1   6   56.70    3.33
  -1  -1  -6   55.58    3.40
   1   1   7    7.98    0.66
  -1   1  -7    9.52    0.85
   1   1   7    8.96    0.67
  -1   1  -7    9.53    0.92
   1   1   7    8.47    0.66
   1   1   7    9.34    0.70
  -1   1  -7    9.45    0.87
   1   1   7    9.84    0.66
   1   1   7    9.85    0.69
   1  -1   7    9.13    0.70
   1  -1   7    9.10    0.66
   1  -1   7    7.82    0.65
   1  -1   7   10.23    0.71
  -1  -1  -7    9.77    0.80
  -1  -1  -7    9.20    0.81
   1   1   8   40.38    2.42
   1   1   8   35.75    2.35
   1   1   8   33.33    2.36
  -1   1  -8   41.42    2.45
  -1   1  -8   40.73    2.77
   1   1   8   37.14    2.43
   1  -1   8   36.72    2.36
   1  -1   8   41.00    2.44
  -1  -1  -8   38.50    2.55
  -1  -1  -8   38.07    2.58
   1  -1   8   37.24    2.37
   1  -1   8   38.10    2.36
   1  -1   8   40.11    2.39
   1  -1   8   41.89    2.42
  -1   1  -9   12.48    1.36
   1   1   9   15.29    1.07
   1   1   9   14.39    1.13
   1   1   9   16.10    1.22
   1   1   9   13.98    1.09
  -1   1  -9   14.59    0.98
   1   1   9   13.01    0.92
   1   1   9   13.91    1.01
   1  -1   9   13.49    0.97
   1  -1   9   13.02    0.97
   1  -1   9   13.64    1.01
  -1  -1  -9   12.52    1.20
   1  -1   9   13.07    1.01
   1  -1   9   14.62    0.99
   1  -1   9   12.49    0.92
  -1  -1  -9   13.41    1.17
   1  -1   9   14.83    1.08
   1   1  10    4.30    0.46
   1   1  10    3.87    0.42
   1   1  10    4.51    0.42
  -1   1 -10    4.70    0.43
  -1   1 -10    5.17    0.73
  -1   1 -10    2.93    0.85
   1   1  10    4.11    0.40
   1   1  10    4.54    0.43
   1   1  10    4.03    0.37
   1   1  10    4.05    0.39
  -1   1 -10    3.62    0.74
  -1   1 -10    3.78    0.43
   1  -1  10    4.64    0.40
   1  -1  10    5.00    0.44
  -1   1 -11    0.69    0.51
  -1   1 -11   -0.07    1.10
  -1   1 -11    0.68    0.23
  -1   1 -11   -0.37    0.72
  -1   1 -11    0.84    0.22
   1  -1  11    0.49    0.22
  -1  -1 -11    0.19    0.64
   1  -1  11    0.35    0.16
   1  -1  11    0.79    0.23
   1  -1  11    0.41    0.14
   1  -1  11    0.65    0.23
  -1  -1 -11    0.26    0.93
   1   1  12    1.62    0.24
   1   1  12    1.90    0.23
   1   1  12    1.78    0.28
   1   1  12    2.11    0.25
  -1   1 -12    3.12    0.67
  -1   1 -12    1.39    0.42
   1   1  12    1.90    0.26
   1   1  12    1.97    0.27
   1  -1  12    2.46    0.30
   1  -1  12    2.10    0.24
  -1  -1 -12    2.33    0.27
  -1  -1 -12    1.65    0.24
   1   1  13    1.07    0.18
   1   1  13    1.31    0.18
  -1   1 -13    0.67    0.17
   1   1  13    0.83    0.16
   1   1  13    1.04    0.20
   1   1  13    1.06    0.14
  -1  -1 -13    1.03    0.22
  -1  -1 -13    0.80    0.15
   1  -1  13    1.07    0.16
   1  -1  13    1.27    0.17
   1  -1  13    1.14    0.22
   1  -1  13    1.01    0.17
  -1   1 -14    5.44    0.35
   1   1  14    5.04    0.35
   1  -1  14    4.56    0.34
  -1  -1 -14    4.58    0.37
   1  -1  14    4.99    0.35
  -1   2  13    1.90    0.20
  -1   2  13    2.00    0.22
  -1   2  13    1.82    0.19
   1   2 -13    2.20    0.22
   1  -2 -13    1.66    0.26
   1   2 -12    6.22    0.48
   1   2 -12    8.02    0.54
  -1   2  12    6.81    0.52
  -1   2  12    6.61    0.56
  -1   2  12    6.61    0.51
  -1   2  12    7.33    0.54
  -1   2  12    7.30    0.51
  -1  -2  12    7.68    0.54
   1  -2 -12    7.69    0.57
  -1   2  11    4.49    0.39
  -1   2  11    4.67    0.38
  -1   2  11    4.45    0.41
  -1   2  11    4.67    0.41
  -1   2  11    4.54    0.42
  -1   2  11    4.14    0.45
  -1  -2  11    4.87    0.42
   1  -2 -11    4.62    0.40
  -1  -2  11    3.91    0.39
  -1  -2  11    4.66    0.41
  -1   2  10    7.72    0.61
   1   2 -10    7.75    0.93
  -1   2  10    7.72    0.61
  -1   2  10    7.85    0.60
  -1   2  10    7.97    0.64
   1   2 -10    8.11    0.63
   1   2 -10    7.48    0.59
  -1   2  10    8.47    0.69
   1   2 -10    6.43    0.99
  -1   2  10    7.29    0.58
  -1  -2  10    8.35    0.62
   1  -2 -10    7.09    0.63
  -1  -2  10    8.05    0.67
   1   2  -9    2.62    0.30
   1   2  -9    2.58    0.55
  -1   2   9    2.82    0.30
  -1   2   9    2.38    0.32
   1   2  -9    2.68    0.33
  -1   2   9    2.44    0.30
  -1   2   9    2.92    0.36
  -1   2   9    2.75    0.33
  -1   2   9    2.36    0.31
  -1   2   9    2.37    0.30
  -1  -2   9    2.39    0.35
  -1  -2   9    2.40    0.33
  -1  -2   9    2.69    0.31
   1  -2  -9    2.22    0.34
  -1  -2   9    2.62    0.35
  -1  -2   9    2.50    0.33
  -1  -2   9    2.44    0.43
  -1   2   8   29.48    1.91
  -1   2   8   30.51    1.89
   1   2  -8   30.47    2.03
   1   2  -8   34.80    2.68
   1   2  -8   25.45    2.37
  -1   2   8   31.14    1.90
  -1   2   8   33.24    2.12
  -1   2   8   30.71    1.99
  -1   2   8   31.21    1.94
   1   2  -8   31.94    1.89
   1  -2  -8   30.09    1.92
  -1  -2   8   28.66    1.93
  -1  -2   8   27.80    1.90
  -1  -2   8   27.05    1.86
  -1   2   7   17.71    1.21
   1   2  -7   19.56    1.22
  -1   2   7   20.36    1.27
   1   2  -7   18.77    1.63
  -1   2   7   19.62    1.23
   1   2  -7   18.60    1.48
   1   2  -7   18.15    1.43
  -1   2   7   17.89    1.23
  -1   2   7   18.30    1.24
  -1   2   7   18.13    1.21
  -1   2   7   20.79    1.32
  -1  -2   7   17.80    1.23
   1  -2  -7   19.56    1.58
  -1  -2   7   18.47    1.26
  -1  -2   7   16.36    1.20
  -1  -2   7   20.12    1.28
  -1  -2   7   17.80    1.22
  -1   2   6   18.50    1.18
  -1   2   6   18.19    1.22
   1   2  -6   17.26    1.46
   1   2  -6   17.76    1.35
   1   2  -6   19.41    1.16
  -1   2   6   16.43    1.13
  -1   2   6   17.39    1.14
   1   2  -6   17.89    1.33
   1  -2  -6   19.08    1.66
   1  -2  -6   17.02    1.21
  -1  -2   6   18.08    1.18
  -1  -2   6   17.71    1.17
  -1  -2   6   15.49    1.13
  -1  -2   6   17.03    1.15
   1   2  -5    4.92    0.62
   1   2  -5    4.43    0.51
   1   2  -5    4.56    0.65
   1   2  -5    4.08    0.51
  -1   2   5    4.86    0.43
  -1  -2   5    4.22    0.40
   1  -2  -5    4.17    0.43
   1  -2  -5    4.20    0.53
  -1   2   4   58.90    3.60
   1   2  -4   64.46    3.82
   1   2  -4   58.55    3.67
   1   2  -4   58.21    3.68
   1   2  -4   58.95    3.70
  -1  -2   4   59.28    3.60
   1  -2  -4   60.36    3.77
   1   2  -3   22.34    1.52
  -1   2   3   22.32    1.44
   1   2  -3   23.02    1.58
   1   2  -3   20.85    1.45
   1   2  -3   21.94    1.48
   1  -2  -3   23.94    1.57
   1   2  -2   92.58    5.51
   1   2  -2   90.31    5.44
   1   2  -2   89.91    5.44
   1   2  -2   95.22    5.56
   1  -2  -2   91.77    5.57
  -1   2   1   37.19    2.37
   1   2  -1   37.32    2.37
   1  -2  -1   39.41    2.56
   1   2   0   52.76    3.18
  -1   2   0   53.71    3.20
  -1  -2   0   51.53    3.25
   1  -2   0   50.42    3.26
   1   2   1   41.55    2.48
  -1   2  -1   38.60    2.47
  -1   2  -1   37.82    2.36
  -1   2  -1   38.53    2.50
  -1  -2  -1   40.56    2.51
  -1   2  -2   88.33    5.26
  -1   2  -2   86.77    5.19
  -1   2  -2   81.78    5.17
  -1   2  -2   93.69    5.34
  -1  -2  -2   87.04    5.28
   1   2   3   22.41    1.44
  -1   2  -3   20.80    1.46
  -1   2  -3   22.51    1.60
  -1   2  -3   23.20    1.53
  -1   2  -3   22.58    1.48
  -1  -2  -3   23.81    1.54
  -1   2  -4   62.84    3.81
  -1   2  -4   58.33    3.66
   1   2   4   58.43    3.59
  -1   2  -4   57.46    3.68
  -1   2  -4   61.78    3.67
   1  -2   4   54.86    3.67
  -1  -2  -4   62.81    3.73
  -1   2  -5    4.16    0.52
  -1   2  -5    4.10    0.51
  -1   2  -5    5.03    0.62
   1   2   5    4.77    0.42
  -1  -2  -5    4.92    0.52
   1  -2   5    4.57    0.42
   1   2   6   17.08    1.14
   1   2   6   17.00    1.17
   1   2   6   18.23    1.18
   1   2   6   17.50    1.20
   1   2   6   18.06    1.18
  -1   2  -6   19.20    1.50
  -1   2  -6   18.38    1.36
  -1   2  -6   18.00    1.34
   1   2   6   19.49    1.19
  -1  -2  -6   15.58    1.19
   1  -2   6   17.37    1.21
   1  -2   6   17.19    1.14
   1  -2   6   16.16    1.14
   1  -2   6   18.45    1.20
   1   2   7   21.27    1.32
  -1   2  -7   17.95    1.64
   1   2   7   19.93    1.28
   1   2   7   20.26    1.30
  -1   2  -7   19.65    1.29
   1   2   7   20.25    1.30
   1   2   7   20.94    1.35
  -1   2  -7   20.25    1.56
   1   2   7   19.31    1.26
   1   2   7   19.60    1.28
  -1   2  -7   20.65    1.51
   1   2   7   17.99    1.26
   1  -2   7   18.28    1.26
   1  -2   7   19.05    1.29
   1  -2   7   20.28    1.37
   1  -2   7   20.86    1.31
   1  -2   7   18.89    1.32
   1  -2   7   18.20    1.27
  -1   2  -8   25.24    1.87
   1   2   8   28.15    1.80
  -1   2  -8   23.80    2.20
   1   2   8   29.90    1.80
   1   2   8   29.90    1.88
   1   2   8   28.90    1.82
   1   2   8   31.30    1.90
   1   2   8   30.09    1.84
   1  -2   8   30.04    1.87
   1  -2   8   29.52    1.82
  -1  -2  -8   25.41    2.18
   1  -2   8   27.15    1.81
   1  -2   8   26.40    1.77
  -1   2  -9    0.84    1.54
  -1   2  -9    2.19    0.31
   1   2   9    2.09    0.28
  -1   2  -9    2.09    0.67
  -1   2  -9    1.52    0.50
   1   2   9    2.14    0.29
   1   2   9    2.13    0.33
   1   2   9    2.11    0.29
   1   2   9    2.11    0.30
   1   2   9    2.17    0.26
   1   2   9    2.06    0.26
   1  -2   9    2.27    0.30
   1  -2   9    2.55    0.31
   1  -2   9    1.89    0.33
  -1  -2  -9    1.03    0.53
   1  -2   9    2.37    0.29
   1  -2   9    1.72    0.28
   1  -2   9    1.82    0.32
   1   2  10    8.17    0.65
   1   2  10    7.76    0.63
   1   2  10    7.94    0.69
   1   2  10    7.76    0.61
   1   2  10    7.60    0.62
  -1   2 -10    8.55    0.65
  -1   2 -10    7.42    0.94
   1   2  10    7.64    0.60
   1   2  10    8.00    0.64
  -1   2 -10    7.66    0.61
   1  -2  10    8.91    0.63
   1  -2  10    8.76    0.66
   1   2  11    4.61    0.46
  -1   2 -11    4.02    0.77
   1   2  11    4.87    0.40
   1   2  11    4.74    0.39
   1   2  11    4.34    0.40
   1   2  11    4.53    0.40
  -1   2 -11    4.87    0.42
   1   2  11    4.50    0.42
  -1   2 -11    4.06    0.38
   1  -2  11    3.85    0.43
   1  -2  11    4.27    0.39
   1  -2  11    4.80    0.42
   1  -2  11    4.69    0.41
  -1  -2 -11    4.58    0.42
   1   2  12    6.22    0.53
   1   2  12    7.16    0.53
   1   2  12    6.58    0.56
   1   2  12    6.77    0.48
   1   2  12    6.86    0.52
   1   2  12    6.99    0.51
  -1  -2 -12    7.03    0.52
   1  -2  12    7.60    0.67
   1  -2  12    7.85    0.54
   1  -2  12    6.97    0.52
   1   2  13    1.36    0.19
   1   2  13    1.40    0.18
  -1   2 -13    1.19    0.25
   1   2  13    1.46    0.15
  -1  -2 -13    1.23    0.16
   1  -2  13    1.16    0.17
   1   3 -12    0.16    0.08
  -1   3  12    0.11    0.06
  -1   3  12    0.12    0.05
  -1   3  12    0.12    0.06
   1  -3 -12    0.09    0.05
   1   3 -11    8.11    0.60
  -1   3  11    9.23    0.61
  -1   3  11    9.22    0.64
   1   3 -11    8.84    0.66
   1  -3 -11    9.71    0.62
   1  -3 -11    9.01    0.62
  -1  -3  11    7.87    0.61
  -1   3  10    8.85    0.60
  -1   3  10    8.56    0.62
  -1   3  10    9.13    0.60
  -1  -3  10    7.45    0.58
  -1  -3  10    7.14    0.58
   1  -3 -10    7.68    0.59
   1  -3 -10    7.02    0.58
  -1   3   9    8.27    0.63
  -1   3   9    8.47    0.66
  -1   3   9    7.94    0.62
  -1   3   9    8.25    0.62
   1   3  -9    6.54    0.95
  -1   3   9    8.79    0.70
  -1   3   9    8.33    0.65
  -1  -3   9    8.38    0.64
   1  -3  -9    8.60    0.64
  -1  -3   9    8.55    0.63
   1   3  -8    8.33    0.71
  -1   3   8   10.08    0.72
  -1   3   8   10.36    0.74
  -1   3   8   10.93    0.79
  -1   3   8   10.15    0.74
  -1   3   8   10.39    0.82
  -1   3   8   10.36    0.76
   1   3  -8    9.22    0.76
  -1   3   8   10.74    0.76
  -1  -3   8   10.95    0.77
  -1  -3   8    9.92    0.79
  -1  -3   8   10.85    0.77
   1   3  -7   37.75    2.38
  -1   3   7   40.00    2.48
  -1   3   7   37.95    2.37
  -1   3   7   39.79    2.39
  -1   3   7   42.32    2.45
  -1   3   7   38.22    2.40
   1   3  -7   40.56    2.65
   1   3  -7   38.24    2.32
  -1   3   7   39.15    2.42
  -1   3   7   40.42    2.39
   1   3  -7   39.05    2.42
  -1  -3   7   35.96    2.39
   1  -3  -7   38.32    2.40
  -1  -3   7   39.79    2.45
  -1  -3   7   37.64    2.41
   1  -3  -7   36.43    2.83
  -1  -3   7   35.24    2.35
  -1   3   6  112.06    6.19
  -1   3   6  107.41    6.14
  -1   3   6  114.33    6.47
   1   3  -6   93.36    6.35
  -1   3   6  104.73    6.15
  -1   3   6  108.75    6.23
  -1   3   6  112.15    6.16
   1   3  -6   97.11    6.16
  -1   3   6  107.09    6.14
   1   3  -6  101.04    6.13
   1   3  -6   94.87    6.06
   1   3  -6  101.61    6.34
  -1   3   6  102.83    6.17
   1  -3  -6   94.68    6.55
   1  -3  -6   94.41    6.13
  -1  -3   6  108.81    6.20
  -1  -3   6  107.29    6.19
   1   3  -5   19.00    1.43
  -1   3   5   19.60    1.26
   1   3  -5   20.38    1.29
  -1   3   5   19.86    1.27
   1   3  -5   18.59    1.29
  -1   3   5   19.53    1.34
  -1   3   5   20.42    1.31
  -1   3   5   19.77    1.30
  -1   3   5   19.13    1.46
  -1   3   5   18.66    1.27
   1   3  -5   19.16    1.20
  -1   3   5   20.45    1.28
  -1  -3   5   19.80    1.31
  -1  -3   5   19.52    1.32
   1  -3  -5   17.75    1.27
   1  -3  -5   19.40    1.61
  -1   3   4   36.54    2.40
  -1   3   4   37.01    2.21
  -1   3   4   34.80    2.19
   1   3  -4   35.09    2.17
  -1   3   4   33.13    2.17
   1   3  -4   32.27    2.18
  -1   3   4   35.42    2.21
  -1   3   4   35.12    2.17
   1   3  -4   35.70    2.19
  -1   3   4   36.92    2.18
   1   3  -4   38.29    2.33
   1   3  -4   32.48    2.30
   1   3  -4   38.30    2.50
  -1   3   4   36.11    2.18
  -1  -3   4   33.27    2.21
   1  -3  -4   34.02    2.19
   1  -3  -4   38.52    2.57
  -1   3   3   26.16    1.71
  -1   3   3   27.90    1.74
  -1   3   3   26.71    1.71
   1   3  -3   27.03    1.86
  -1   3   3   26.61    1.71
  -1   3   3   27.74    1.75
   1   3  -3   27.54    1.73
   1   3  -3   30.73    2.00
   1   3  -3   23.73    1.80
  -1   3   3   29.34    1.92
   1  -3  -3   30.26    2.53
  -1  -3   3   27.56    1.81
  -1  -3   3   27.89    1.77
  -1   3   2   73.22    4.33
  -1   3   2   70.72    4.30
  -1   3   2   74.44    4.51
  -1   3   2   73.84    4.31
   1   3  -2   75.54    4.54
   1   3  -2   68.26    4.37
   1   3  -2   70.11    4.32
  -1   3   2   70.73    4.32
   1  -3  -2   76.96    4.65
  -1  -3   2   71.01    4.35
   1   3  -1   15.05    1.07
   1   3  -1   16.69    1.24
  -1   3   1   15.90    1.10
  -1   3   1   15.54    1.05
  -1   3   1   16.17    1.07
   1   3  -1   16.93    1.14
  -1   3   1   18.11    1.28
   1  -3  -1   17.01    1.35
   1  -3  -1   16.51    1.14
  -1  -3   1   16.66    1.12
  -1   3   0    9.12    0.64
   1   3   0    8.67    0.76
  -1   3   0    9.11    0.65
   1   3   0    7.69    0.59
  -1   3   0    9.00    0.79
   1   3   0    8.03    0.61
   1   3   0    8.62    0.65
  -1   3   0    7.79    0.61
   1  -3   0    8.01    0.82
   1  -3   0    8.32    0.66
  -1  -3   0    8.09    0.65
  -1   3  -1   14.82    1.06
   1   3   1   17.64    1.24
  -1   3  -1   17.13    1.25
   1   3   1   16.05    1.09
   1   3   1   15.77    1.05
   1   3   1   16.15    1.07
   1   3   1   16.57    1.09
   1  -3   1   15.16    1.05
   1  -3   1   16.75    1.13
  -1  -3  -1   17.23    1.33
  -1   3  -2   70.79    4.57
   1   3   2   71.88    4.36
  -1   3  -2   73.20    4.54
   1   3   2   79.73    4.55
   1   3   2   71.78    4.37
   1   3   2   75.87    4.52
   1   3   2   74.68    4.36
   1   3   2   68.55    4.34
   1  -3   2   69.16    4.40
  -1  -3  -2   76.82    4.67
  -1   3  -3   27.24    1.78
   1   3   3   27.92    1.78
   1   3   3   25.63    1.76
   1   3   3   28.37    1.80
   1   3   3   27.51    1.81
   1   3   3   26.91    1.77
  -1   3  -3   32.18    1.74
  -1   3  -3   29.84    1.81
   1   3   3   26.34    1.77
   1   3   3   32.93    2.01
  -1   3  -3   30.21    2.05
   1  -3   3   28.74    1.85
  -1  -3  -3   30.73    2.12
   1  -3   3   27.85    1.82
   1   3   4   34.25    2.22
   1   3   4   37.72    2.30
  -1   3  -4   36.73    2.56
   1   3   4   36.74    2.25
  -1   3  -4   38.40    2.19
   1   3   4   37.40    2.26
   1   3   4   36.25    2.26
  -1   3  -4   34.27    2.37
   1   3   4   36.57    2.23
   1   3   4   38.83    2.43
   1   3   4   37.35    2.24
  -1   3  -4   35.62    2.24
   1   3   4   36.60    2.23
   1  -3   4   35.34    2.27
   1  -3   4   32.78    2.23
   1  -3   4   35.61    2.30
   1   3   5   20.13    1.28
   1   3   5   19.57    1.24
   1   3   5   18.78    1.25
  -1   3  -5   18.75    1.25
  -1   3  -5   18.63    1.51
   1   3   5   18.49    1.26
  -1   3  -5   19.70    1.20
   1   3   5   19.14    1.30
   1   3   5   19.48    1.24
   1   3   5   19.89    1.42
   1   3   5   18.87    1.23
  -1   3  -5   19.06    1.41
  -1  -3  -5   19.41    1.57
   1  -3   5   18.31    1.28
   1  -3   5   17.41    1.28
   1  -3   5   17.23    1.24
   1   3   6  115.06    6.17
   1   3   6  106.27    6.07
   1   3   6  105.71    6.28
   1   3   6  104.84    6.06
  -1   3  -6   95.92    6.06
   1   3   6  114.10    6.12
   1   3   6  103.82    6.09
   1   3   6  106.29    6.15
   1   3   6  102.57    6.08
  -1   3  -6   94.37    6.24
  -1   3  -6   93.72    6.07
  -1   3  -6   89.64    6.27
  -1   3  -6  101.95    6.02
   1  -3   6  113.26    6.14
   1  -3   6   95.46    6.06
  -1  -3  -6  103.43    6.49
   1  -3   6   97.81    6.09
   1  -3   6   97.17    6.11
   1   3   7   38.61    2.34
   1   3   7   38.47    2.38
  -1   3  -7   37.91    2.33
   1   3   7   41.65    2.36
  -1   3  -7   34.88    2.52
  -1   3  -7   39.23    2.29
   1   3   7   37.41    2.29
   1   3   7   37.49    2.31
  -1   3  -7   34.61    2.25
   1   3   7   38.56    2.30
   1   3   7   37.53    2.28
   1  -3   7   34.56    2.28
   1  -3   7   35.72    2.32
   1  -3   7   34.41    2.30
  -1  -3  -7   32.79    2.67
   1   3   8   10.29    0.83
  -1   3  -8    8.68    0.72
   1   3   8   10.73    0.76
   1   3   8   11.30    0.81
   1   3   8   11.08    0.79
   1   3   8   10.04    0.72
   1   3   8   10.63    0.76
  -1   3  -8    9.05    0.77
   1   3   8   10.92    0.78
   1  -3   8   11.24    0.82
   1  -3   8    9.13    0.74
   1  -3   8   11.23    0.79
   1  -3   8   11.10    0.77
   1   3   9    8.27    0.68
   1   3   9    8.26    0.67
  -1   3  -9    9.48    0.63
   1   3   9    9.53    0.67
  -1   3  -9   10.07    0.72
   1   3   9    8.65    0.67
   1   3   9    8.45    0.65
   1   3   9    8.49    0.72
  -1   3  -9    9.98    1.05
   1  -3   9    8.86    0.65
   1  -3   9    9.50    0.69
   1  -3   9    9.55    0.73
   1  -3   9    8.19    0.65
  -1  -3  -9    7.86    0.66
   1   3  10    9.07    0.61
   1   3  10    8.33    0.63
   1   3  10    8.93    0.62
   1   3  10    9.09    0.61
   1   3  10    8.10    0.62
   1   3  10    8.44    0.67
   1  -3  10    6.61    0.60
  -1  -3 -10    7.25    0.61
  -1   3 -11    7.92    0.61
   1   3  11    9.35    0.64
   1   3  11    9.35    0.61
  -1   3 -11    8.75    0.67
   1   3  11    8.81    0.68
  -1  -3 -11    9.05    0.62
  -1   3 -12    0.38    0.12
   1   3  12    0.66    0.20
   1   3  12    0.27    0.10
   1   3  12    0.48    0.08
  -1   3 -12    0.36    0.09
   1   3  12    0.38    0.10
  -1  -3 -12    0.27    0.10
  -1   4  10    3.59    0.30
   1   4 -10    4.27    0.34
  -1   4  10    3.62    0.33
   1  -4 -10    4.36    0.32
   1  -4 -10    3.98    0.37
  -1   4   9    0.07    0.07
   1   4  -9    0.28    0.09
  -1   4   9    0.18    0.07
  -1   4   9    0.18    0.08
  -1  -4   9    0.06    0.09
  -1  -4   9    0.33    0.13
   1  -4  -9    0.31    0.10
  -1   4   8    2.20    0.24
  -1   4   8    2.22    0.24
  -1   4   8    2.29    0.24
  -1   4   8    2.00    0.27
  -1   4   8    2.17    0.23
   1  -4  -8    1.92    0.23
   1   4  -7    4.67    0.44
  -1   4   7    5.05    0.41
  -1   4   7    5.15    0.40
  -1   4   7    4.74    0.41
  -1   4   7    5.11    0.41
  -1   4   7    5.26    0.44
   1   4  -7    4.16    0.39
  -1  -4   7    4.28    0.40
  -1  -4   7    4.88    0.43
   1  -4  -7    4.74    0.42
  -1   4   6    2.88    0.71
  -1   4   6    3.69    0.38
  -1   4   6    3.57    0.35
  -1   4   6    3.36    0.34
  -1   4   6    3.75    0.35
  -1   4   6    3.50    0.37
   1  -4  -6    4.53    0.38
  -1  -4   6    3.81    0.49
  -1  -4   6    4.32    0.40
  -1  -4   6    4.00    0.37
   1  -4  -6    3.69    0.96
  -1   4   5    2.85    0.29
  -1   4   5    2.91    0.29
   1   4  -5    2.19    0.31
  -1   4   5    1.87    0.49
  -1   4   5    2.58    0.30
  -1   4   5    2.69    0.32
  -1   4   5    2.91    0.28
  -1  -4   5    2.10    0.30
   1  -4  -5    2.55    0.74
   1   4  -4    4.22    0.40
  -1   4   4    4.01    0.38
  -1   4   4    3.81    0.36
  -1   4   4    4.26    0.38
  -1   4   4    3.88    0.39
   1   4  -4    4.01    0.41
  -1   4   4    3.69    0.65
   1   4  -4    3.81    0.38
  -1   4   4    4.36    0.42
   1   4  -4    3.47    0.37
  -1   4   4    3.40    0.36
   1  -4  -4    4.49    0.78
  -1  -4   4    4.37    0.42
   1  -4  -4    4.00    0.45
   1  -4  -4    3.97    0.38
  -1  -4   4    3.98    0.43
  -1   4   3    4.69    0.41
  -1   4   3    4.53    0.40
   1   4  -3    4.56    0.44
  -1   4   3    4.88    0.67
  -1   4   3    4.84    0.41
   1   4  -3    4.33    0.41
   1   4  -3    3.75    0.40
   1   4  -3    3.88    0.41
  -1   4   3    4.89    0.41
  -1   4   3    4.79    0.44
  -1   4   3    5.09    0.46
   1   4  -3    3.69    0.38
   1  -4  -3    4.36    0.40
   1  -4  -3    3.85    0.45
  -1  -4   3    4.44    0.48
   1  -4  -3    4.60    0.74
  -1  -4   3    4.64    0.44
  -1   4   2   11.24    0.73
  -1   4   2   10.78    0.75
   1   4  -2    8.91    0.71
   1   4  -2    8.56    0.72
  -1   4   2   11.95    1.07
   1   4  -2    8.62    0.70
   1   4  -2    9.27    0.74
   1   4  -2   12.10    1.24
  -1  -4   2    9.55    0.72
   1  -4  -2   10.59    1.10
  -1  -4   2   10.02    0.76
   1  -4  -2    9.92    0.74
  -1  -4   2    9.86    0.78
   1  -4  -2    9.76    0.72
  -1   4   1    1.51    0.22
  -1   4   1    1.94    0.27
   1   4  -1    1.79    0.24
   1   4  -1    2.03    0.26
   1   4  -1    3.10    0.64
  -1   4   1    1.75    0.25
  -1   4   1    0.95    0.33
  -1   4   1    1.71    0.22
  -1   4   1    1.71    0.23
   1   4  -1    1.80    0.24
   1   4  -1    1.84    0.28
   1   4  -1    2.23    0.27
   1  -4  -1    1.47    0.27
   1  -4  -1    1.55    0.24
   1  -4  -1    1.37    0.22
  -1  -4   1    2.12    0.28
  -1   4   0   10.87    0.79
   1   4   0   11.54    0.78
  -1   4   0   13.05    1.60
   1   4   0   10.81    1.08
   1   4   0   10.88    0.79
  -1   4   0   10.72    0.78
  -1   4   0   10.96    0.77
   1   4   0   10.95    0.77
  -1   4   0   10.08    0.76
  -1   4   0   11.50    0.81
   1   4   0   11.17    0.81
   1   4   0   11.42    0.78
  -1  -4   0    9.18    0.87
  -1  -4   0   10.60    0.84
  -1  -4   0   10.34    0.77
   1  -4   0   10.52    0.78
   1  -4   0   10.91    0.77
   1  -4   0   10.48    0.85
   1   4   1    1.91    0.25
  -1   4  -1    0.97    0.78
  -1   4  -1    2.31    0.26
   1   4   1    1.71    0.46
   1   4   1    1.85    0.25
   1   4   1    1.89    0.25
  -1   4  -1    2.30    0.28
   1   4   1    1.91    0.25
   1   4   1    2.03    0.29
  -1  -4  -1    1.68    0.25
  -1  -4  -1    1.60    0.25
  -1  -4  -1    1.90    0.30
   1  -4   1    2.28    0.31
   1  -4   1    2.30    0.27
   1   4   2   11.37    0.79
  -1   4  -2    9.08    0.78
  -1   4  -2    9.91    0.76
   1   4   2   11.66    1.10
   1   4   2   11.99    0.82
   1   4   2   11.65    0.79
   1   4   2   12.18    0.84
   1   4   2   12.09    0.79
  -1  -4  -2   10.07    0.78
   1  -4   2   10.07    0.81
   1  -4   2   11.53    0.97
   1  -4   2   10.36    0.78
  -1  -4  -2    9.78    0.77
   1   4   3    5.18    0.45
  -1   4  -3    4.06    0.42
   1   4   3    5.16    0.42
   1   4   3    4.47    0.41
  -1   4  -3    4.23    0.42
  -1   4  -3    4.05    0.40
   1   4   3    4.77    0.45
   1   4   3    4.81    0.41
   1   4   3    4.64    0.40
   1   4   3    4.58    0.62
  -1  -4  -3    4.69    0.49
  -1  -4  -3    5.09    0.71
  -1  -4  -3    4.07    0.40
   1  -4   3    3.98    0.41
   1  -4   3    4.34    0.45
   1  -4   3    4.74    0.48
   1   4   4    3.31    0.35
   1   4   4    4.04    0.37
   1   4   4    3.23    0.56
  -1   4  -4    3.30    0.37
   1   4   4    3.65    0.37
  -1   4  -4    4.08    0.39
   1   4   4    3.24    0.37
   1   4   4    3.85    0.40
   1   4   4    3.83    0.36
  -1  -4  -4    3.98    0.37
   1  -4   4    3.62    0.36
   1  -4   4    3.93    0.40
   1  -4   4    4.14    0.42
  -1  -4  -4    4.68    0.72
   1   4   5    2.46    0.53
   1   4   5    2.48    0.28
   1   4   5    2.55    0.31
   1   4   5    2.86    0.28
   1   4   5    2.64    0.30
   1   4   5    2.77    0.29
  -1  -4  -5    2.45    0.29
   1  -4   5    1.97    0.29
   1  -4   5    1.91    0.32
  -1  -4  -5    1.98    0.68
   1   4   6    3.22    0.32
   1   4   6    3.54    0.33
   1   4   6    3.31    0.33
   1   4   6    3.48    0.35
   1   4   6    2.58    0.61
   1   4   6    3.60    0.37
   1  -4   6    3.12    0.40
   1  -4   6    3.81    0.38
   1  -4   6    3.48    0.34
  -1  -4  -6    3.46    0.73
   1   4   7    5.27    0.41
  -1   4  -7    4.30    0.40
  -1   4  -7    4.49    0.43
   1   4   7    5.12    0.45
   1   4   7    5.43    0.42
   1   4   7    5.12    0.41
   1   4   7    5.06    0.43
   1  -4   7    4.62    0.41
   1  -4   7    3.88    0.46
  -1  -4  -7    5.27    0.43
   1  -4   7    4.57    0.42
   1   4   8    2.53    0.26
   1   4   8    2.28    0.24
   1   4   8    2.22    0.26
   1   4   8    2.25    0.24
   1  -4   8    2.47    0.48
   1   4   9    0.49    0.13
   1   4   9    0.36    0.13
   1   4   9    0.44    0.10
  -1   4  -9    0.43    0.15
   1   4   9    0.35    0.10
   1   4   9    0.41    0.12
   1  -4   9    0.22    0.16
   1  -4   9    0.49    0.14
   1   4  10    3.52    0.30
   1   4  10    3.75    0.31
   1   4  10    3.28    0.31
  -1  -4 -10    4.06    0.36
  -1   5   7    2.08    0.18
  -1   5   7    1.83    0.17
  -1   5   7    2.07    0.18
   1   5  -7    2.16    0.21
   1   5  -7    1.91    0.20
  -1   5   7    1.87    0.17
   1  -5  -7    2.29    0.19
   1  -5  -7    1.97    0.24
   1  -5  -7    2.18    0.19
  -1   5   6    1.37    0.16
  -1   5   6    1.56    0.17
  -1   5   6    1.74    0.17
   1   5  -6    1.43    0.20
   1  -5  -6    1.60    0.21
  -1  -5   6    1.85    0.22
  -1  -5   6    1.69    0.21
   1  -5  -6    1.42    0.22
  -1   5   5    0.63    0.12
   1   5  -5    0.56    0.14
  -1   5   5    0.41    0.12
  -1   5   5    0.67    0.13
   1   5  -5    0.68    0.18
  -1   5   5    0.65    0.11
   1  -5  -5    0.60    0.12
   1  -5  -5    0.78    0.13
  -1  -5   5    0.84    0.15
   1  -5  -5    0.45    0.15
  -1   5   4    0.44    0.12
  -1   5   4    0.68    0.13
  -1   5   4    0.80    0.18
   1   5  -4    0.97    0.25
  -1   5   4    0.53    0.14
   1  -5  -4    0.41    0.12
   1  -5  -4    0.45    0.12
   1  -5  -4    0.48    0.16
   1   5  -3    8.87    0.65
  -1   5   3    9.12    0.63
  -1   5   3    8.97    0.63
  -1   5   3    8.20    0.60
  -1   5   3    8.55    0.65
  -1   5   3    8.36    0.61
   1   5  -3    9.20    0.61
   1  -5  -3    8.92    0.70
   1  -5  -3    8.53    0.63
  -1  -5   3    9.73    0.67
  -1   5   2    0.70    0.16
  -1   5   2    0.91    0.16
  -1   5   2    0.94    0.20
   1   5  -2    0.87    0.18
  -1   5   2    1.09    0.17
  -1   5   2    0.89    0.17
   1   5  -2    0.91    0.16
   1  -5  -2    1.07    0.16
  -1  -5   2    0.93    0.28
   1  -5  -2    1.33    0.22
  -1  -5   2    1.02    0.20
   1   5  -1    0.69    0.15
  -1   5   1    0.45    0.15
  -1   5   1    0.53    0.13
   1   5  -1    0.37    0.11
  -1   5   1    0.41    0.10
  -1   5   1    0.50    0.14
   1   5  -1    0.29    0.17
   1   5  -1    0.39    0.13
  -1  -5   1    0.37    0.12
  -1  -5   1    0.17    0.16
   1  -5  -1    0.60    0.17
   1  -5  -1    0.65    0.19
   1  -5  -1    0.47    0.14
   1   5   0    3.84    0.35
   1   5   0    3.95    0.33
  -1   5   0    3.84    0.36
  -1   5   0    3.49    0.33
   1   5   0    3.67    0.33
  -1   5   0    3.49    0.33
   1   5   0    3.68    0.35
   1   5   0    3.70    0.33
  -1  -5   0    3.70    0.41
   1  -5   0    3.94    0.37
   1  -5   0    3.94    0.40
   1  -5   0    3.44    0.33
  -1  -5   0    4.02    0.37
   1   5   1    0.41    0.10
   1   5   1    0.47    0.12
  -1   5  -1    0.28    0.10
   1   5   1    0.31    0.09
  -1   5  -1    0.39    0.12
   1   5   1    0.51    0.16
   1   5   1    0.54    0.14
  -1  -5  -1    0.32    0.13
   1  -5   1    0.18    0.15
   1  -5   1    0.33    0.12
   1  -5   1    0.34    0.13
  -1  -5  -1    0.39    0.15
   1   5   2    1.00    0.17
  -1   5  -2    1.18    0.18
   1   5   2    0.97    0.16
   1   5   2    0.89    0.15
   1   5   2    0.89    0.17
   1   5   2    0.79    0.15
  -1   5  -2    1.22    0.19
   1  -5   2    1.27    0.25
   1  -5   2    1.02    0.19
  -1  -5  -2    1.06    0.22
   1   5   3    8.83    0.61
   1   5   3    8.20    0.59
  -1   5  -3    9.03    0.63
   1   5   3    8.44    0.59
  -1   5  -3    8.22    0.57
   1   5   3    7.62    0.57
   1   5   3    8.88    0.61
  -1  -5  -3    8.24    0.66
   1  -5   3    7.82    0.64
  -1  -5  -3    8.51    0.59
   1  -5   3    7.20    0.58
   1  -5   3    8.81    0.64
   1   5   4    0.48    0.14
   1   5   4    0.54    0.16
   1   5   4    0.55    0.12
   1   5   4    0.66    0.12
  -1  -5  -4    0.47    0.13
  -1  -5  -4    0.54    0.12
  -1  -5  -4    0.22    0.15
   1   5   5    0.76    0.12
   1   5   5    0.88    0.13
   1   5   5    0.55    0.13
   1   5   5    0.85    0.14
  -1   5  -5    0.58    0.14
  -1  -5  -5    0.70    0.13
   1  -5   5    0.67    0.15
  -1  -5  -5    0.51    0.12
   1   5   6    1.85    0.18
   1   5   6    1.71    0.18
  -1   5  -6    1.96    0.21
   1   5   6    1.51    0.17
   1   5   6    1.74    0.19
   1  -5   6    2.26    0.22
  -1  -5  -6    1.94    0.23
  -1  -5  -6    2.08    0.20
  -1  -5  -6    1.62    0.23
   1   5   7    2.15    0.18
  -1   5  -7    1.83    0.20
   1   5   7    1.93    0.17
   1   5   7    1.83    0.18
  -1  -5  -7    2.02    0.19
  -1  -5  -7    1.69    0.22
  -1  -5  -7    2.05    0.18
   1  -5   7    2.17    0.19
   2   0 -14    0.59    0.12
   2   0 -14    0.47    0.13
  -2   0  14    1.03    0.24
   2   0 -13    1.55    0.19
   2   0 -13    1.41    0.27
  -2   0  13    1.04    0.16
  -2   0  13    1.37    0.19
   2   0 -12   19.52    1.30
  -2   0  12   19.61    1.30
  -2   0  12   20.29    1.36
   2   0 -12   16.77    1.59
  -2   0  12   22.38    1.33
  -2   0  12   20.68    1.29
  -2   0  11   41.54    2.47
  -2   0  11   41.14    2.53
  -2   0  11   41.52    2.49
   2   0 -11   35.61    2.84
   2   0 -11   43.43    2.48
  -2   0  11   38.45    2.53
  -2   0  11   37.94    2.46
   2   0 -11   37.69    2.77
  -2   0  11   39.69    2.48
  -2   0  10   52.14    3.36
  -2   0  10   53.26    3.40
  -2   0  10   54.23    3.41
   2   0 -10   57.23    3.73
  -2   0  10   54.42    3.39
  -2   0  10   59.63    3.46
   2   0 -10   62.11    3.43
  -2   0  10   55.90    3.43
  -2   0   9   70.69    4.42
   2   0  -9   72.66    4.74
  -2   0   9   75.88    4.45
   2   0  -9   79.38    4.46
   2   0  -9   72.36    4.70
  -2   0   9   72.45    4.39
  -2   0   9   72.92    4.48
  -2   0   9   70.81    4.43
  -2   0   9   77.15    4.47
  -2   0   9   74.82    4.42
  -2   0   8   35.42    2.08
  -2   0   8   32.84    2.09
  -2   0   8   31.62    2.08
  -2   0   8   32.17    2.05
   2   0  -8   37.04    2.36
   2   0  -7   33.81    2.35
  -2   0   7   32.96    2.12
   2   0  -7   35.42    2.30
   2   0  -7   33.99    2.26
   2   0  -6  170.27    9.92
  -2   0   6  159.81    9.80
   2   0  -6  163.74    9.98
   2   0  -6  176.67    9.96
   2   0  -5  283.32   16.64
   2   0  -5  285.92   16.62
   2   0  -4  211.93   12.51
   2   0  -4  216.33   12.57
   2   0  -4  221.64   12.59
   2   0  -4  209.12   12.59
   2   0  -3   85.05    4.84
   2   0  -3   86.46    4.80
   2   0  -3   75.60    4.80
   2   0  -3   78.14    4.81
   2   0  -2   70.99    4.23
   2   0  -2   77.41    4.22
   2   0  -2   66.02    4.22
   2   0  -2   72.75    4.25
   2   0  -1  462.87   26.77
   2   0   0   19.66    1.10
  -2   0   0   18.44    1.10
   2   0   0   18.12    1.13
   2   0   2   89.26    5.31
   2   0   2   86.41    5.24
   2   0   2   95.15    5.32
   2   0   3   83.93    4.97
  -2   0  -3   84.50    4.98
   2   0   3   86.71    5.04
  -2   0  -4  233.17   12.56
  -2   0  -4  205.57   12.56
   2   0   4  206.00   12.51
  -2   0  -5  273.72   16.01
   2   0   6  174.44   10.16
  -2   0  -6  184.08   10.30
  -2   0  -6  173.93   10.28
  -2   0  -6  161.62   10.27
   2   0   7   34.98    2.10
  -2   0  -7   33.59    2.24
  -2   0  -7   31.14    2.25
  -2   0  -7   34.03    2.24
   2   0   8   30.82    2.05
  -2   0  -8   35.78    2.31
   2   0   8   33.28    2.05
   2   0   8   33.32    2.10
   2   0   8   31.74    2.04
  -2   0  -8   31.01    2.32
   2   0   8   32.90    2.03
   2   0   8   37.85    2.12
   2   0   8   31.84    2.06
   2   0   9   79.82    4.56
   2   0   9   72.98    4.52
   2   0   9   78.90    4.60
   2   0   9   74.37    4.51
   2   0   9   71.84    4.52
   2   0   9   75.84    4.50
  -2   0  -9   79.83    4.88
  -2   0  -9   72.87    4.78
   2   0   9   74.05    4.51
   2   0  10   51.18    3.16
   2   0  10   52.63    3.19
   2   0  10   48.71    3.21
  -2   0 -10   57.56    3.55
   2   0  10   51.29    3.17
   2   0  10   52.10    3.20
   2   0  10   51.33    3.35
  -2   0 -10   55.67    3.22
   2   0  10   50.77    3.20
   2   0  11   41.59    2.51
  -2   0 -11   37.42    2.91
   2   0  11   40.96    2.53
  -2   0 -11   43.63    2.89
   2   0  11   39.06    2.48
   2   0  11   41.80    2.53
   2   0  11   38.94    2.57
   2   0  11   38.44    2.54
  -2   0 -11   43.34    2.55
   2   0  12   21.79    1.37
  -2   0 -12   19.38    1.69
   2   0  12   20.10    1.38
   2   0  12   22.53    1.39
  -2   0 -12   19.90    1.36
   2   0  12   22.69    1.37
   2   0  12   19.43    1.31
  -2   0 -13    2.03    0.28
   2   0  13    1.62    0.21
   2   0  13    1.68    0.20
   2   0  13    1.35    0.23
   2   0  13    1.71    0.33
  -2   0 -14    0.22    0.09
   2   0  14    0.49    0.17
   2   0  14    0.12    0.06
   2   0  14    0.00    0.11
   2   1 -14    1.16    0.15
  -2   1  14    1.09    0.12
   2  -1 -14    1.27    0.13
   2   1 -13    1.17    0.18
  -2   1  13    1.87    0.19
  -2   1  13    1.56    0.20
  -2   1  13    1.51    0.18
   2   1 -13    1.68    0.24
  -2   1  13    1.34    0.23
   2  -1 -13    1.30    0.25
  -2  -1  13    1.15    0.19
   2  -1 -13    1.86    0.20
  -2  -1  13    1.64    0.22
  -2   1  12    8.28    0.67
  -2   1  12    9.78    0.69
  -2   1  12    9.94    0.73
  -2   1  12    9.70    0.68
  -2   1  12    9.64    0.67
  -2   1  12    9.51    0.63
   2  -1 -12    9.11    0.65
  -2  -1  12    8.02    0.64
  -2  -1  12    8.13    0.64
   2  -1 -12    9.33    0.66
  -2  -1  12    8.39    0.66
  -2   1  11   11.81    0.88
  -2   1  11    9.42    0.91
  -2   1  11   10.50    0.93
   2   1 -11   12.92    1.37
  -2   1  11   12.39    0.94
  -2   1  11   11.83    0.78
   2   1 -11   11.07    0.84
   2   1 -11   11.02    0.79
  -2  -1  11   11.21    0.98
  -2  -1  11   10.60    0.78
  -2  -1  11    9.99    0.89
  -2  -1  11   10.43    0.84
   2  -1 -11   10.32    1.13
   2  -1 -11   11.91    0.89
   2  -1 -11   11.79    0.80
  -2   1  10    6.29    0.55
  -2   1  10    5.74    0.51
  -2   1  10    6.34    0.48
  -2   1  10    5.98    0.51
  -2   1  10    6.67    0.52
   2   1 -10    4.85    0.82
  -2  -1  10    5.75    0.48
  -2  -1  10    5.44    0.49
   2  -1 -10    4.51    0.72
   2  -1 -10    5.70    0.87
  -2  -1  10    5.13    0.50
  -2  -1  10    5.66    0.51
  -2  -1  10    4.99    0.49
  -2  -1  10    6.34    0.56
  -2   1   9    2.90    0.35
  -2   1   9    2.21    0.39
   2   1  -9    4.00    0.81
  -2   1   9    3.35    0.37
  -2   1   9    3.12    0.35
  -2   1   9    2.88    0.30
   2   1  -9    3.56    0.71
  -2   1   9    2.97    0.33
   2   1  -9    3.53    0.85
  -2   1   9    2.34    0.39
   2  -1  -9    3.03    0.60
   2  -1  -9    2.69    0.34
   2  -1  -9    3.70    0.54
   2  -1  -9    2.42    0.60
   2   1  -8   16.72    1.21
   2   1  -8   17.34    1.44
   2   1  -8   19.45    1.50
  -2   1   8   20.77    1.22
   2   1  -8   19.67    1.23
   2   1  -8   18.93    1.59
  -2   1   8   19.81    1.23
  -2   1   8   19.54    1.25
  -2   1   8   20.53    1.30
  -2   1   8   19.75    1.23
  -2   1   8   20.03    1.24
  -2  -1   8   16.93    1.22
   2  -1  -8   17.22    1.51
   2  -1  -8   20.23    1.25
  -2  -1   8   16.64    1.21
  -2  -1   8   16.79    1.21
  -2  -1   8   16.48    1.20
  -2  -1   8   16.45    1.19
   2  -1  -8   20.98    1.43
  -2   1   7    7.74    0.57
  -2   1   7    7.96    0.57
   2   1  -7    5.89    0.68
  -2   1   7    8.23    0.55
  -2   1   7    8.20    0.55
  -2   1   7    8.57    0.62
   2   1  -7    5.88    0.74
  -2   1   7    7.76    0.56
   2   1  -7    7.09    0.73
  -2  -1   7    6.24    0.55
  -2  -1   7    6.33    0.54
   2  -1  -7    6.52    0.74
   2  -1  -7    6.93    0.69
   2   1  -6   19.83    1.52
   2   1  -6   20.00    1.52
   2   1  -6   20.57    1.58
   2  -1  -6   25.67    1.61
  -2   1   5   21.74    1.36
   2   1  -5   20.24    1.50
   2   1  -5   18.73    1.42
   2   1  -5   18.89    1.43
   2   1  -5   19.40    1.46
   2  -1  -5   23.47    1.42
   2  -1  -5   23.59    1.51
   2  -1  -5   24.19    1.43
   2   1  -4   69.16    4.20
   2   1  -4   68.75    4.21
   2   1  -4   71.63    4.28
   2  -1  -4   67.53    4.16
   2  -1  -4   67.63    4.15
   2  -1  -4   73.40    4.25
   2   1  -3    3.66    0.37
   2   1  -3    3.40    0.34
   2   1  -3    3.45    0.33
   2   1  -3    3.50    0.34
   2  -1  -3    2.99    0.32
   2  -1  -3    3.17    0.30
   2  -1  -3    3.14    0.29
   2   1  -2  259.43   14.71
   2   1  -2  246.32   14.66
   2   1  -2  250.28   14.66
   2   1  -2  233.53   14.65
   2  -1  -2  260.02   14.63
   2  -1  -2  263.56   14.63
   2   1  -1   84.81    5.22
  -2   1   1   90.15    5.26
   2   1  -1   84.47    5.21
   2   1  -1   80.22    5.21
   2   1  -1   95.01    5.26
   2  -1  -1   89.99    5.19
   2  -1  -1   94.28    5.23
   2  -1  -1   93.65    5.29
  -2   1   0  133.33    7.74
   2   1   0  133.84    7.69
  -2   1   0  127.34    7.71
   2   1   0  123.26    7.66
   2  -1   0  128.42    7.83
   2  -1   0  136.31    7.71
  -2  -1   0  133.01    7.72
   2  -1   0  140.04    7.68
  -2  -1   0  132.37    7.71
  -2   1  -1   90.13    5.47
  -2   1  -1   89.00    5.43
   2   1   1   94.14    5.37
   2  -1   1   91.81    5.43
   2  -1   1   93.14    5.47
  -2  -1  -1   95.94    5.38
  -2  -1  -1   92.81    5.38
  -2   1  -2  259.83   15.35
   2   1   2  294.02   15.26
  -2   1  -2  258.95   15.31
   2  -1   2  240.55   15.31
  -2   1  -3    4.24    0.40
  -2   1  -3    3.80    0.33
  -2  -1  -3    3.63    0.27
  -2  -1  -3    3.24    0.26
   2   1   4   60.40    3.97
  -2   1  -4   65.34    4.06
  -2   1  -4   74.61    4.15
  -2  -1  -4   68.07    4.01
  -2  -1  -4   67.78    4.01
  -2   1  -5   19.06    1.48
   2   1   5   22.74    1.41
  -2   1  -5   20.48    1.54
   2   1   5   22.40    1.43
  -2  -1  -5   23.24    1.46
  -2  -1  -5   23.96    1.47
  -2   1  -6   23.08    1.73
  -2   1  -6   21.65    1.73
  -2  -1  -6   27.24    1.68
  -2  -1  -6   26.44    1.68
   2   1   7    7.46    0.51
  -2   1  -7    5.74    0.64
  -2   1  -7    5.67    0.66
   2   1   7    7.32    0.53
   2   1   7    6.91    0.52
   2   1   7    6.85    0.52
  -2  -1  -7    6.64    0.66
   2  -1   7    5.61    0.50
  -2  -1  -7    7.42    0.69
   2  -1   7    5.88    0.58
   2  -1   7    6.19    0.55
  -2   1  -8   21.88    1.37
   2   1   8   19.23    1.22
  -2   1  -8   17.55    1.57
   2   1   8   19.25    1.26
  -2   1  -8   19.59    1.54
   2   1   8   18.59    1.25
   2   1   8   20.62    1.32
   2   1   8   19.62    1.26
   2   1   8   21.26    1.25
  -2   1  -8   20.07    1.50
   2   1   8   17.16    1.32
   2   1   8   21.84    1.30
   2  -1   8   16.87    1.23
   2  -1   8   18.08    1.26
   2  -1   8   16.88    1.22
   2  -1   8   18.50    1.27
   2  -1   8   17.31    1.24
   2  -1   8   18.99    1.25
  -2  -1  -8   21.44    1.45
   2  -1   8   18.54    1.29
  -2  -1  -8   18.62    1.49
  -2   1  -9    2.62    0.62
   2   1   9    3.62    0.41
   2   1   9    2.71    0.37
   2   1   9    3.25    0.38
   2   1   9    3.50    0.40
   2   1   9    3.56    0.38
  -2   1  -9    4.46    0.82
   2   1   9    3.51    0.46
  -2   1  -9    1.72    0.80
   2   1   9    3.02    0.32
   2  -1   9    3.90    0.37
  -2  -1  -9    3.34    0.68
   2  -1   9    4.34    0.40
  -2  -1  -9    3.42    0.57
  -2   1 -10    3.47    0.68
  -2   1 -10    3.59    0.78
  -2  -1 -10    3.31    0.92
   2  -1  10    5.25    0.46
  -2  -1 -10    4.46    0.73
   2  -1  10    5.51    0.45
   2  -1  10    3.90    0.43
   2  -1  10    5.43    0.51
   2  -1  10    5.21    0.46
   2  -1  10    4.70    0.47
   2  -1  10    5.30    0.46
  -2   1 -11   10.09    1.28
   2   1  11   11.96    0.90
  -2   1 -11   11.12    0.82
   2   1  11   12.27    0.92
   2   1  11   12.11    0.89
   2   1  11   10.42    0.76
   2   1  11   12.24    0.81
  -2  -1 -11   10.78    0.82
  -2  -1 -11   11.67    1.21
   2  -1  11   11.22    0.87
   2  -1  11   11.40    0.93
   2  -1  11   10.26    0.88
   2   1  12    9.37    0.65
   2   1  12    9.35    0.64
   2   1  12    9.10    0.69
   2   1  12    7.35    0.63
   2   1  12    9.09    0.61
   2  -1  12    7.35    0.62
   2  -1  12    8.09    0.64
  -2  -1 -12    8.61    0.63
   2  -1  12    7.75    0.62
  -2  -1 -12    8.93    0.61
   2   1  13    1.56    0.23
   2   1  13    1.78    0.17
   2   1  13    1.75    0.20
  -2   1 -13    1.24    0.18
   2  -1  13    1.32    0.22
   2  -1  13    1.73    0.20
   2  -1  13    1.09    0.17
   2  -1  13    1.31    0.19
   2  -1  13    1.51    0.19
  -2  -1 -13    1.45    0.19
  -2   1 -14    1.12    0.15
   2   1  14    1.39    0.23
   2   1  14    0.88    0.12
  -2   1 -14    0.89    0.12
  -2  -1 -14    0.88    0.13
   2  -1  14    1.06    0.13
  -2   2  13    2.29    0.22
  -2   2  13    1.96    0.21
   2  -2 -13    2.09    0.21
  -2  -2  13    2.22    0.21
   2   2 -12    2.24    0.26
   2   2 -12    2.63    0.29
  -2   2  12    2.65    0.25
  -2   2  12    2.98    0.27
  -2   2  12    2.35    0.26
  -2   2  12    2.29    0.36
  -2   2  12    2.76    0.24
  -2  -2  12    2.72    0.30
   2  -2 -12    2.75    0.33
  -2  -2  12    2.16    0.26
  -2   2  11    1.24    0.20
   2   2 -11    1.20    0.17
  -2   2  11    1.33    0.21
  -2   2  11    1.40    0.20
  -2   2  11    1.65    0.22
  -2   2  11    1.49    0.20
   2  -2 -11    1.40    0.22
  -2  -2  11    1.17    0.23
  -2  -2  11    0.87    0.20
   2   2 -10    9.40    1.23
  -2   2  10   13.25    0.94
  -2   2  10   11.47    0.85
  -2   2  10   11.96    0.86
  -2   2  10   12.41    0.84
   2   2 -10   10.96    0.86
  -2   2  10   12.77    0.89
  -2   2  10   12.70    0.85
   2   2 -10   10.93    1.15
  -2  -2  10   11.56    0.85
  -2  -2  10   11.77    0.86
   2  -2 -10   12.73    0.89
  -2   2   9    9.16    0.70
   2   2  -9    7.88    1.01
  -2   2   9   10.21    0.74
  -2   2   9    9.72    0.77
  -2   2   9    9.48    0.68
   2   2  -9    8.45    0.66
   2   2  -9    8.51    0.70
  -2   2   9    9.12    0.69
  -2   2   9    9.40    0.68
  -2   2   9    9.33    0.71
   2   2  -9    8.71    0.95
  -2  -2   9    9.27    0.70
   2  -2  -9    9.11    0.70
  -2  -2   9    8.35    0.68
  -2  -2   9    9.59    0.71
  -2   2   8   30.96    2.04
  -2   2   8   32.08    1.98
  -2   2   8   28.34    1.91
  -2   2   8   31.49    1.96
   2   2  -8   32.13    2.01
  -2   2   8   33.62    2.01
   2   2  -8   33.30    1.95
  -2   2   8   30.63    1.94
  -2   2   8   33.52    2.06
   2  -2  -8   32.07    1.97
  -2  -2   8   32.20    2.00
  -2  -2   8   28.16    1.93
  -2  -2   8   27.35    1.92
  -2  -2   8   31.57    2.01
  -2  -2   8   29.71    1.96
  -2   2   7   31.90    1.94
  -2   2   7   34.25    2.04
  -2   2   7   31.71    1.96
   2   2  -7   33.86    2.20
   2   2  -7   33.99    2.24
   2   2  -7   28.88    1.94
   2   2  -7   32.41    1.92
  -2   2   7   28.84    1.90
  -2   2   7   27.27    1.92
  -2   2   7   30.48    1.92
  -2   2   7   31.19    1.96
  -2   2   7   34.13    1.99
   2  -2  -7   28.68    2.28
   2  -2  -7   29.26    1.95
  -2  -2   7   31.29    1.95
  -2  -2   7   30.63    1.94
  -2  -2   7   29.98    1.92
  -2   2   6    8.53    0.58
  -2   2   6    8.52    0.61
   2   2  -6    6.53    0.59
   2   2  -6    6.84    0.88
  -2   2   6    9.01    0.65
  -2   2   6    8.32    0.57
  -2   2   6    6.93    0.57
  -2   2   6    8.09    0.59
   2   2  -6    7.94    0.77
   2   2  -6    8.04    0.57
   2   2  -6    6.95    0.73
  -2  -2   6    7.02    0.61
   2  -2  -6    9.53    1.00
  -2  -2   6    7.08    0.58
   2   2  -5   80.59    5.05
   2   2  -5   80.59    5.15
   2   2  -5   85.79    5.10
   2   2  -5   80.33    5.04
  -2   2   5   90.54    4.95
  -2  -2   5   76.99    4.93
   2  -2  -5   79.75    4.87
   2  -2  -5   84.70    5.16
   2   2  -4   28.72    1.97
   2   2  -4   29.30    1.90
   2   2  -4   28.02    1.87
   2   2  -4   27.66    1.86
   2   2  -3   29.53    1.88
   2   2  -3   30.49    1.93
   2   2  -3   29.17    1.89
   2   2  -3   28.60    1.97
   2   2  -2    8.43    0.64
   2   2  -2    7.55    0.59
   2   2  -2    7.23    0.58
  -2   2   1    5.58    0.46
   2   2  -1    4.65    0.38
   2   2  -1    4.46    0.39
   2   2  -1    4.86    0.43
  -2   2   0   40.08    2.51
   2   2   0   38.30    2.52
  -2   2   0   41.94    2.49
  -2  -2   0   38.94    2.51
   2  -2   0   37.90    2.53
   2   2   1    4.24    0.37
  -2   2  -1    3.58    0.56
  -2   2  -1    4.24    0.41
  -2   2  -1    4.09    0.35
  -2  -2  -1    4.19    0.41
  -2   2  -2    8.14    0.64
  -2   2  -2    9.26    0.72
  -2   2  -2    9.04    0.77
   2   2   3   24.72    1.73
  -2   2  -3   26.91    1.71
  -2   2  -3   28.50    1.86
  -2  -2  -3   24.45    1.72
   2  -2   3   27.07    1.67
  -2   2  -4   27.27    1.81
  -2   2  -4   27.94    1.82
  -2   2  -4   28.18    1.85
  -2   2  -4   28.06    1.94
   2  -2   4   25.76    1.73
  -2   2  -5   86.09    5.51
   2   2   5   86.38    5.26
  -2   2  -5  102.00    5.78
  -2   2  -5   79.46    5.35
  -2  -2  -5   96.11    5.42
   2  -2   5   81.64    5.25
   2   2   6    7.10    0.55
   2   2   6    6.98    0.59
   2   2   6    8.12    0.59
   2   2   6    8.36    0.58
  -2   2  -6    8.39    0.59
   2   2   6    7.81    0.58
  -2   2  -6    7.14    0.74
   2   2   6    7.89    0.58
   2   2   6    8.32    0.64
  -2   2  -6    6.89    0.74
  -2   2  -6    7.08    0.84
   2  -2   6    6.82    0.60
  -2  -2  -6    7.80    0.80
  -2  -2  -6    8.59    0.68
   2  -2   6    7.07    0.57
   2  -2   6    6.54    0.56
   2  -2   6    6.83    0.55
   2   2   7   31.79    2.02
  -2   2  -7   33.62    2.26
  -2   2  -7   33.96    2.61
  -2   2  -7   33.67    2.30
   2   2   7   33.76    2.04
   2   2   7   31.73    1.99
   2   2   7   31.40    2.01
   2   2   7   33.16    2.08
   2   2   7   28.82    1.98
   2   2   7   33.25    2.01
   2   2   7   33.09    2.01
   2  -2   7   33.78    2.04
   2  -2   7   30.95    1.99
  -2  -2  -7   29.09    2.24
   2  -2   7   32.46    2.03
   2  -2   7   32.36    2.06
   2  -2   7   31.64    2.00
   2   2   8   29.10    1.93
  -2   2  -8   27.09    1.98
   2   2   8   32.86    1.97
   2   2   8   30.80    1.95
   2   2   8   32.01    1.93
  -2   2  -8   26.39    2.34
   2   2   8   31.51    1.96
   2   2   8   31.60    2.00
   2  -2   8   31.51    1.93
   2  -2   8   30.21    1.91
   2  -2   8   28.92    1.94
   2  -2   8   33.26    2.00
  -2   2  -9    8.78    1.05
   2   2   9    9.34    0.73
   2   2   9   10.61    0.76
   2   2   9    9.12    0.71
  -2   2  -9    8.96    1.01
   2   2   9    9.70    0.70
  -2   2  -9    8.98    0.71
   2   2   9    9.47    0.73
   2   2   9    9.74    0.79
   2   2   9   10.26    0.72
   2  -2   9   10.03    0.75
   2  -2   9    9.85    0.72
   2  -2   9   10.14    0.78
   2  -2   9    9.60    0.73
   2  -2   9    9.20    0.71
   2  -2   9    9.53    0.71
  -2   2 -10   11.22    0.89
   2   2  10   13.89    0.89
   2   2  10   12.62    0.90
  -2   2 -10   11.01    1.34
   2   2  10   12.94    0.90
   2   2  10   12.78    0.97
   2   2  10   13.64    0.93
   2   2  10   12.87    0.90
   2   2  10   13.50    0.99
  -2   2 -10   10.83    1.18
  -2  -2 -10   11.68    0.94
   2  -2  10   12.71    0.90
   2  -2  10   12.28    0.93
   2  -2  10   12.58    0.94
   2  -2  10   14.22    1.01
   2  -2  10   11.42    0.95
  -2   2 -11    1.44    0.21
   2   2  11    1.48    0.22
   2   2  11    1.42    0.22
   2   2  11    1.31    0.21
  -2   2 -11    0.72    0.48
   2   2  11    1.50    0.27
  -2   2 -11    1.60    0.24
   2   2  11    1.64    0.21
   2   2  11    1.91    0.24
   2   2  11    1.17    0.18
   2  -2  11    1.15    0.20
   2  -2  11    1.41    0.24
   2  -2  11    1.61    0.24
  -2  -2 -11    1.20    0.25
   2  -2  11    1.47    0.27
   2  -2  11    1.72    0.23
   2   2  12    2.86    0.28
  -2   2 -12    2.24    0.27
   2   2  12    2.70    0.26
  -2   2 -12    1.84    0.22
   2   2  12    2.27    0.28
   2   2  12    2.79    0.28
   2   2  12    2.51    0.22
   2   2  12    2.64    0.26
   2  -2  12    1.83    0.23
   2  -2  12    2.90    0.31
   2  -2  12    1.88    0.24
   2   2  13    2.16    0.20
   2   2  13    2.15    0.23
  -2   2 -13    2.41    0.23
  -2   2 -13    1.91    0.29
   2   2  13    2.15    0.22
   2   2  13    2.14    0.21
   2  -2  13    2.04    0.21
  -2   3  12    1.49    0.16
  -2   3  12    1.37    0.16
  -2   3  12    1.36    0.15
   2   3 -12    1.58    0.16
   2  -3 -12    1.14    0.16
  -2   3  11   10.05    0.68
  -2   3  11    9.92    0.70
  -2   3  11    9.47    0.68
   2   3 -11   11.31    0.72
  -2   3  11   10.68    0.75
   2   3 -11   10.52    0.68
  -2   3  11    9.07    0.69
  -2  -3  11    9.16    0.67
   2  -3 -11   10.23    0.68
   2  -3 -11    9.56    0.68
  -2   3  10   10.56    0.75
  -2   3  10   10.56    0.75
  -2   3  10   10.24    0.75
  -2   3  10   10.51    0.77
  -2   3  10   10.66    0.78
   2  -3 -10   11.16    0.76
  -2  -3  10   10.50    0.75
   2  -3 -10   11.51    0.77
  -2  -3  10   11.39    0.77
  -2   3   9    6.10    0.52
  -2   3   9    5.67    0.46
   2   3  -9    7.08    0.55
  -2   3   9    6.54    0.50
   2   3  -9    5.66    0.93
   2   3  -9    6.55    0.50
  -2   3   9    5.99    0.52
  -2   3   9    6.24    0.57
  -2   3   9    5.71    0.50
  -2   3   9    6.02    0.49
   2  -3  -9    5.61    0.50
  -2  -3   9    7.04    0.53
   2   3  -8    2.24    0.29
  -2   3   8    2.01    0.25
  -2   3   8    1.78    0.24
  -2   3   8    1.82    0.23
   2   3  -8    2.06    0.61
  -2   3   8    1.96    0.31
  -2   3   8    1.98    0.28
  -2   3   8    1.89    0.27
  -2   3   8    2.12    0.29
  -2  -3   8    2.12    0.42
  -2  -3   8    2.24    0.29
   2  -3  -8    0.93    0.59
  -2   3   7   11.26    0.82
  -2   3   7   11.49    0.84
  -2   3   7   10.98    0.86
   2   3  -7   10.66    1.30
   2   3  -7   13.89    1.14
  -2   3   7   11.28    0.83
  -2   3   7   11.76    0.91
  -2   3   7   11.06    0.85
   2   3  -7   12.45    0.75
  -2   3   7   12.20    0.89
  -2  -3   7   11.92    0.83
  -2  -3   7   13.45    0.91
   2  -3  -7    9.78    1.18
  -2  -3   7   13.71    0.89
   2  -3  -7   10.78    0.84
  -2  -3   7   13.76    0.88
  -2   3   6   25.19    1.64
  -2   3   6   25.88    1.68
   2   3  -6   29.09    1.67
   2   3  -6   28.21    1.88
  -2   3   6   24.00    1.65
  -2   3   6   24.88    1.64
  -2   3   6   25.53    1.68
  -2   3   6   26.92    1.94
   2   3  -6   26.96    1.91
  -2   3   6   25.45    1.65
  -2   3   6   25.48    1.72
   2  -3  -6   22.58    2.01
  -2  -3   6   28.87    1.70
   2  -3  -6   23.72    1.64
   2   3  -5    7.01    0.57
  -2   3   5    7.48    0.58
  -2   3   5    8.32    0.77
   2   3  -5    7.00    0.74
   2   3  -5    5.71    0.76
  -2   3   5    7.89    0.60
  -2   3   5    7.99    0.57
   2   3  -5    6.89    0.55
   2   3  -5    7.01    0.59
  -2   3   5    8.12    0.57
  -2   3   5    7.56    0.57
  -2   3   5    7.63    0.59
   2  -3  -5    6.13    0.57
  -2  -3   5    6.56    0.58
   2  -3  -5    7.63    0.86
   2  -3  -5    6.49    0.56
  -2  -3   5    7.62    0.62
   2   3  -4    2.50    0.33
   2   3  -4    2.08    0.51
  -2   3   4    3.23    0.31
  -2   3   4    3.62    0.35
  -2   3   4    3.31    0.35
  -2   3   4    2.80    0.35
  -2   3   4    3.88    0.48
  -2   3   4    3.36    0.31
  -2   3   4    3.26    0.33
  -2   3   4    3.36    0.31
   2   3  -4    3.45    0.34
  -2  -3   4    3.80    0.36
   2  -3  -4    2.57    0.48
  -2   3   3   32.17    2.09
   2   3  -3   35.88    2.12
  -2   3   3   31.65    2.08
   2   3  -3   35.26    2.10
  -2   3   3   32.59    2.28
   2   3  -3   36.65    2.14
  -2   3   3   34.28    2.13
  -2   3   3   30.40    2.08
  -2   3   3   33.86    2.13
  -2   3   3   33.30    2.29
   2   3  -3   38.24    2.37
  -2  -3   3   36.58    2.16
   2  -3  -3   35.78    2.66
   2  -3  -3   31.68    2.13
  -2   3   2    4.10    0.37
  -2   3   2    4.86    0.53
  -2   3   2    4.20    0.39
  -2   3   2    4.35    0.36
   2  -3  -2    3.84    0.54
  -2   3   1   32.32    2.14
   2   3  -1   36.68    2.35
   2   3  -1   36.08    2.18
   2   3  -1   34.82    2.17
  -2   3   1   32.50    2.15
  -2   3   1   34.22    2.18
  -2   3   1   36.43    2.37
   2   3  -1   37.39    2.18
   2  -3  -1   36.17    2.47
  -2  -3   1   36.00    2.21
   2  -3  -1   34.71    2.23
   2   3   0    8.74    0.65
  -2   3   0    8.61    0.62
   2   3   0    8.06    0.61
   2   3   0    9.16    0.78
  -2   3   0    8.34    0.63
   2   3   0    8.69    0.64
   2   3   0    9.27    0.67
  -2   3   0    9.49    0.83
  -2  -3   0    8.60    0.67
   2  -3   0    9.18    0.70
   2   3   1   30.66    2.02
   2   3   1   32.11    2.03
   2   3   1   30.08    2.02
   2   3   1   32.04    2.06
   2   3   1   33.03    2.06
  -2   3  -1   32.98    2.04
   2   3   1   33.00    2.04
  -2   3  -1   36.04    2.26
   2   3   1   35.46    2.22
  -2  -3  -1   33.25    2.31
   2  -3   1   35.97    2.12
   2  -3   1   33.54    2.03
  -2   3  -2    4.72    0.59
   2   3   2    5.31    0.46
   2   3   2    4.46    0.39
   2   3   2    4.11    0.38
   2   3   2    4.85    0.51
  -2   3  -2    5.08    0.35
   2   3   3   31.61    2.02
   2   3   3   29.65    2.01
  -2   3  -3   33.32    2.04
   2   3   3   34.89    2.19
   2   3   3   31.06    2.02
   2   3   3   32.02    2.04
   2   3   3   31.46    2.02
   2   3   3   32.67    2.05
  -2   3  -3   33.08    2.04
   2   3   3   31.12    2.05
  -2   3  -3   35.98    1.99
  -2   3  -3   35.31    2.33
   2  -3   3   32.93    2.07
  -2  -3  -3   34.12    2.34
   2  -3   3   33.01    2.17
   2  -3   3   33.96    2.05
   2   3   4    3.13    0.34
   2   3   4    3.44    0.32
   2   3   4    3.31    0.41
   2   3   4    3.46    0.35
   2   3   4    3.46    0.37
   2   3   4    3.26    0.32
   2   3   4    3.39    0.38
   2   3   4    3.77    0.37
   2   3   4    3.53    0.33
   2  -3   4    3.35    0.34
   2  -3   4    3.73    0.39
   2  -3   4    3.65    0.36
   2   3   5    7.44    0.56
  -2   3  -5    6.99    0.57
   2   3   5    7.98    0.60
   2   3   5    7.91    0.58
   2   3   5    7.91    0.71
   2   3   5    7.61    0.59
   2   3   5    7.97    0.64
  -2   3  -5    6.57    0.81
   2   3   5    7.66    0.57
   2   3   5    7.79    0.60
  -2   3  -5    6.23    0.74
  -2   3  -5    7.08    0.54
   2  -3   5    6.98    0.62
   2  -3   5    7.37    0.61
   2  -3   5    6.36    0.57
  -2  -3  -5    7.24    0.82
   2   3   6   25.04    1.69
  -2   3  -6   28.43    1.93
   2   3   6   25.43    1.70
  -2   3  -6   29.41    2.01
   2   3   6   27.09    1.74
   2   3   6   24.75    1.69
   2   3   6   24.41    1.85
   2   3   6   25.28    1.76
   2   3   6   24.87    1.72
   2   3   6   24.41    1.70
   2  -3   6   29.70    1.79
   2  -3   6   29.25    1.76
   2  -3   6   27.85    1.68
  -2  -3  -6   25.19    2.04
   2  -3   6   29.54    1.73
   2  -3   6   29.67    1.74
   2   3   7   11.73    0.88
  -2   3  -7   12.03    0.82
  -2   3  -7   13.49    0.86
  -2   3  -7   10.92    1.11
  -2   3  -7   14.05    1.50
   2   3   7   11.08    0.99
   2   3   7   11.06    0.83
   2   3   7   10.86    0.84
   2   3   7   11.51    0.84
   2   3   7   11.04    0.85
   2   3   7   11.02    0.90
   2   3   7   10.89    0.81
   2  -3   7   13.70    0.90
   2  -3   7   12.01    0.86
   2  -3   7   13.26    0.93
   2  -3   7   12.55    0.85
   2   3   8    1.99    0.28
   2   3   8    2.14    0.27
   2   3   8    1.90    0.25
   2   3   8    2.03    0.31
   2   3   8    2.18    0.26
  -2   3  -8    0.90    0.83
   2   3   8    1.71    0.42
   2   3   8    1.99    0.29
  -2   3  -8    2.14    0.29
   2   3   8    1.46    0.23
  -2  -3  -8    1.17    0.63
   2  -3   8    2.43    0.32
   2  -3   8    1.66    0.25
   2  -3   8    2.36    0.30
   2   3   9    5.14    0.47
  -2   3  -9    4.60    0.84
   2   3   9    5.36    0.45
   2   3   9    5.48    0.48
   2   3   9    5.37    0.51
  -2   3  -9    6.28    0.51
   2   3   9    5.43    0.46
   2   3   9    5.57    0.45
  -2  -3  -9    4.48    0.49
   2  -3   9    5.17    0.45
   2  -3   9    4.94    0.49
   2   3  10    9.61    0.76
  -2   3 -10   10.50    0.70
   2   3  10   10.60    0.76
   2   3  10   10.69    0.74
   2   3  10   10.75    0.77
   2   3  10    9.86    0.79
   2   3  10   10.47    0.74
   2  -3  10   10.64    0.78
   2  -3  10   11.88    0.78
  -2  -3 -10   11.96    0.89
   2  -3  10   10.75    0.77
  -2   3 -11   10.14    0.69
   2   3  11   10.13    0.69
   2   3  11   11.46    0.79
   2   3  11   10.70    0.75
   2   3  11    9.68    0.69
  -2  -3 -11   10.24    0.71
   2  -3  11   11.52    0.72
  -2  -3 -11    9.13    0.70
   2   3  12    1.35    0.14
   2   3  12    1.47    0.17
   2   3  12    1.29    0.13
  -2   4  10    2.56    0.23
  -2   4  10    2.60    0.28
  -2   4  10    2.80    0.29
  -2   4  10    2.75    0.24
  -2  -4  10    3.22    0.28
   2  -4 -10    3.33    0.25
  -2   4   9    0.96    0.15
   2   4  -9    1.13    0.19
  -2   4   9    0.74    0.15
  -2   4   9    0.96    0.16
  -2   4   9    0.93    0.14
  -2   4   9    1.10    0.14
   2  -4  -9    1.08    0.16
  -2  -4   9    0.98    0.15
   2  -4  -9    1.18    0.20
  -2  -4   9    1.04    0.21
  -2   4   8   10.41    0.78
  -2   4   8    9.54    0.73
   2   4  -8   11.38    0.72
  -2   4   8    9.78    0.72
  -2   4   8   10.44    0.75
  -2   4   8   10.31    0.73
   2  -4  -8   11.29    0.75
  -2  -4   8   11.15    0.74
  -2   4   7    4.58    0.38
  -2   4   7    4.57    0.40
  -2   4   7    4.61    0.38
   2   4  -7    4.64    0.43
  -2   4   7    4.11    0.38
   2   4  -7    4.23    0.39
  -2   4   7    5.08    0.43
  -2  -4   7    4.74    0.41
   2  -4  -7    4.19    0.39
  -2  -4   7    4.59    0.41
  -2   4   6    5.60    0.48
   2   4  -6    6.85    0.53
   2   4  -6    6.66    0.51
  -2   4   6    5.83    0.50
  -2   4   6    5.63    0.48
  -2   4   6    6.01    0.52
  -2   4   6    5.85    0.48
  -2   4   5    6.81    0.51
  -2   4   5    6.41    0.52
   2   4  -5    5.40    0.50
  -2   4   5    6.34    0.50
   2   4  -5    5.48    0.52
  -2   4   5    6.19    0.50
  -2   4   5    6.71    0.55
  -2   4   5    6.06    0.83
   2  -4  -5    7.14    0.53
  -2  -4   5    5.32    0.51
   2  -4  -5    6.59    1.01
   2   4  -4   12.94    0.86
  -2   4   4   12.15    0.87
  -2   4   4   12.06    0.89
  -2   4   4   12.15    0.88
  -2   4   4   11.82    0.87
   2   4  -4   13.79    0.91
   2   4  -4   13.72    0.88
  -2   4   4   11.48    0.86
   2   4  -4   14.11    0.91
  -2   4   4   12.45    0.92
  -2   4   4   10.65    1.13
   2  -4  -4   12.07    0.98
  -2  -4   4   14.39    0.94
   2  -4  -4   11.32    0.88
   2  -4  -4   11.36    1.29
  -2  -4   4   14.32    0.94
  -2   4   3    5.72    0.49
   2   4  -3    5.01    0.49
   2   4  -3    7.23    1.66
  -2   4   3    5.62    0.75
   2   4  -3    5.68    0.46
  -2   4   3    6.09    0.53
   2   4  -3    4.95    0.47
   2   4  -3    5.46    0.47
  -2   4   3    5.95    0.48
   2   4  -3    5.27    0.48
  -2   4   3    5.58    0.46
  -2   4   3    5.74    0.46
   2   4  -3    5.72    0.52
  -2   4   3    5.59    0.46
  -2  -4   3    5.89    0.52
   2  -4  -3    5.77    0.56
   2  -4  -3    5.33    0.84
   2  -4  -3    5.73    0.47
  -2  -4   3    5.63    0.57
   2   4  -2    5.09    0.46
  -2   4   2    5.39    0.46
   2   4  -2    5.33    0.48
   2   4  -2    4.85    0.46
  -2   4   2    5.58    0.46
  -2   4   2    5.66    0.47
  -2   4   2    6.10    0.79
   2   4  -2    5.53    0.50
   2   4  -2    5.19    0.44
   2   4  -2    4.68    0.90
  -2   4   2    5.41    0.45
  -2   4   2    5.41    0.45
   2  -4  -2    5.66    0.54
  -2  -4   2    5.38    0.51
   2  -4  -2    5.88    0.49
  -2  -4   2    5.49    0.50
   2  -4  -2    6.08    0.47
   2   4  -1    8.24    1.01
   2   4  -1    9.11    0.68
  -2   4   1    9.61    0.69
  -2   4   1    9.11    0.67
   2   4  -1    8.87    0.66
   2   4  -1    9.90    0.68
   2   4  -1    9.08    0.66
  -2   4   1    8.95    0.65
  -2   4   1    9.40    0.97
  -2   4   1    8.93    0.65
  -2   4   1    8.71    0.68
   2   4  -1    9.04    0.71
  -2  -4   1    8.40    0.71
   2  -4  -1    8.10    0.66
   2  -4  -1    8.42    0.76
   2  -4  -1    8.42    0.68
  -2  -4   1    9.92    0.73
   2   4   0   22.85    1.77
  -2   4   0   22.14    1.49
  -2   4   0   21.94    1.49
   2   4   0   23.35    1.49
  -2   4   0   22.10    1.47
  -2   4   0   23.41    1.51
   2   4   0   23.37    1.48
   2   4   0   23.58    1.52
   2   4   0   22.74    1.47
   2   4   0   22.90    1.50
  -2  -4   0   22.94    1.55
  -2  -4   0   26.24    1.67
   2  -4   0   22.58    1.49
  -2  -4   0   21.99    1.48
   2  -4   0   22.33    1.47
   2  -4   0   24.04    1.58
   2   4   1    9.16    0.71
  -2   4  -1    8.88    0.68
   2   4   1    8.80    0.67
  -2   4  -1    9.51    0.72
   2   4   1    9.73    0.69
   2   4   1    9.09    0.67
  -2   4  -1    8.55    1.16
   2   4   1    8.93    0.68
   2   4   1    9.66    0.94
  -2   4  -1    8.42    0.66
  -2   4  -1    9.09    0.69
  -2  -4  -1    8.10    0.67
   2  -4   1    9.69    0.69
  -2  -4  -1    8.34    0.67
   2  -4   1    9.99    0.76
  -2  -4  -1    8.78    0.74
   2   4   2    6.01    0.47
  -2   4  -2    5.51    0.48
   2   4   2    5.80    0.50
   2   4   2    6.00    0.47
  -2   4  -2    5.26    0.45
   2   4   2    5.80    0.52
   2   4   2    5.60    0.46
  -2   4  -2    4.56    0.48
  -2   4  -2    5.17    0.47
   2   4   2    5.66    0.47
  -2  -4  -2    5.73    0.48
  -2  -4  -2    5.60    0.47
   2  -4   2    4.60    0.45
   2  -4   2    5.22    0.49
   2   4   3    6.16    0.49
  -2   4  -3    5.46    0.49
   2   4   3    5.32    0.69
   2   4   3    5.61    0.48
  -2   4  -3    6.05    0.48
   2   4   3    6.05    0.49
   2   4   3    6.04    0.49
   2   4   3    6.10    0.53
  -2   4  -3    5.92    0.51
   2   4   3    6.00    0.53
  -2  -4  -3    5.58    0.78
   2  -4   3    5.68    0.55
  -2  -4  -3    5.85    0.57
  -2  -4  -3    5.59    0.49
   2  -4   3    5.94    0.50
   2  -4   3    6.00    0.54
  -2   4  -4   13.83    0.90
   2   4   4   11.10    0.83
   2   4   4   12.06    1.08
   2   4   4   11.87    0.85
   2   4   4   11.69    0.85
   2   4   4   11.18    0.87
   2   4   4   11.47    0.85
  -2   4  -4   12.65    0.87
   2   4   4   12.11    0.89
   2  -4   4   12.87    0.86
   2  -4   4   13.93    0.94
  -2  -4  -4   11.36    1.20
  -2  -4  -4   11.32    0.86
   2   4   5    6.71    0.54
   2   4   5    6.55    0.73
   2   4   5    6.88    0.51
   2   4   5    6.75    0.51
   2   4   5    6.90    0.51
  -2   4  -5    5.56    0.50
  -2   4  -5    5.33    0.50
   2   4   5    6.47    0.52
   2  -4   5    4.89    0.50
   2  -4   5    4.97    0.51
  -2  -4  -5    6.64    0.51
   2  -4   5    4.94    0.53
  -2  -4  -5    7.18    0.92
   2   4   6    6.36    0.53
   2   4   6    5.83    0.76
   2   4   6    6.22    0.51
  -2   4  -6    7.07    0.53
  -2   4  -6    6.13    0.53
   2   4   6    6.26    0.54
   2   4   6    6.09    0.51
   2   4   6    6.58    0.52
  -2  -4  -6    7.64    0.97
   2   4   7    4.09    0.37
   2   4   7    4.22    0.39
  -2   4  -7    4.07    0.40
   2   4   7    4.67    0.38
   2   4   7    4.38    0.40
  -2   4  -7    4.45    0.37
   2   4   7    4.45    0.36
  -2  -4  -7    4.40    0.39
   2  -4   7    3.78    0.39
   2  -4   7    4.07    0.43
   2  -4   7    3.45    0.38
   2   4   8   10.32    0.72
   2   4   8   11.04    0.74
   2   4   8   10.50    0.75
   2   4   8   10.10    0.73
   2   4   8   10.17    0.75
  -2  -4  -8   11.39    0.75
   2  -4   8   11.51    0.76
   2  -4   8    9.54    0.73
  -2   4  -9    1.10    0.19
   2   4   9    1.27    0.16
   2   4   9    1.04    0.15
   2   4   9    1.09    0.16
   2   4   9    1.21    0.17
  -2  -4  -9    1.13    0.16
   2  -4   9    0.85    0.17
   2   4  10    2.99    0.30
   2   4  10    2.71    0.23
  -2  -4 -10    2.50    0.28
  -2  -4 -10    3.01    0.25
  -2   5   7    3.02    0.23
   2   5  -7    3.26    0.25
  -2   5   7    2.91    0.25
  -2   5   7    2.63    0.27
  -2   5   7    2.75    0.23
   2  -5  -7    3.43    0.31
   2  -5  -7    3.59    0.26
  -2   5   6    6.59    0.49
  -2   5   6    6.22    0.47
   2   5  -6    7.63    0.53
  -2   5   6    6.56    0.48
  -2   5   6    6.13    0.49
   2  -5  -6    7.39    0.48
  -2  -5   6    7.03    0.56
   2  -5  -6    7.39    0.54
   2  -5  -6    7.08    0.55
  -2   5   5    2.73    0.23
  -2   5   5    2.69    0.23
  -2   5   5    2.51    0.24
   2   5  -5    2.38    0.27
  -2   5   5    2.91    0.25
   2   5  -5    2.68    0.26
   2  -5  -5    2.61    0.30
  -2  -5   5    2.20    0.25
  -2  -5   5    2.76    0.25
   2  -5  -5    2.56    0.24
   2  -5  -5    2.50    0.24
  -2   5   4    2.69    0.26
  -2   5   4    2.70    0.24
   2   5  -4    2.37    0.38
   2   5  -4    2.41    0.26
  -2   5   4    2.53    0.25
  -2   5   4    2.93    0.25
  -2  -5   4    2.68    0.26
  -2  -5   4    2.93    0.37
   2  -5  -4    2.30    0.25
   2  -5  -4    2.08    0.29
  -2   5   3    1.01    0.19
  -2   5   3    1.00    0.21
  -2   5   3    1.26    0.17
   2   5  -3    0.87    0.17
  -2   5   3    0.85    0.16
   2  -5  -3    1.03    0.16
   2  -5  -3    1.25    0.22
  -2  -5   3    1.02    0.19
   2   5  -2    5.37    0.42
  -2   5   2    5.35    0.42
   2   5  -2    5.59    0.43
  -2   5   2    5.38    0.44
  -2   5   2    5.61    0.45
   2   5  -2    5.97    0.47
  -2   5   2    5.76    0.45
  -2   5   2    5.80    0.48
   2  -5  -2    6.24    0.46
  -2  -5   2    5.51    0.48
   2  -5  -2    6.14    0.53
   2   5  -1    4.13    0.36
  -2   5   1    3.85    0.34
  -2   5   1    4.09    0.37
   2   5  -1    4.21    0.38
  -2   5   1    4.04    0.36
  -2   5   1    4.09    0.37
   2   5  -1    4.98    0.40
   2   5  -1    4.18    0.36
  -2  -5   1    4.75    0.41
   2  -5  -1    4.17    0.40
   2  -5  -1    4.51    0.43
   2  -5  -1    4.26    0.36
   2   5   0    2.72    0.27
  -2   5   0    2.82    0.29
   2   5   0    2.64    0.29
   2   5   0    2.77    0.29
  -2   5   0    2.66    0.28
   2   5   0    2.62    0.27
   2   5   0    3.00    0.28
  -2   5   0    2.86    0.28
  -2  -5   0    2.26    0.34
   2  -5   0    2.78    0.28
   2  -5   0    2.97    0.35
   2  -5   0    2.79    0.31
  -2  -5   0    2.60    0.30
   2   5   1    3.66    0.34
   2   5   1    4.13    0.37
   2   5   1    4.12    0.36
  -2   5  -1    4.54    0.35
   2   5   1    4.02    0.37
  -2   5  -1    4.53    0.39
   2   5   1    4.09    0.34
   2  -5   1    4.92    0.42
   2  -5   1    4.44    0.44
  -2  -5  -1    3.92    0.39
  -2  -5  -1    3.84    0.41
   2  -5   1    4.32    0.38
   2   5   2    5.77    0.46
  -2   5  -2    6.20    0.49
   2   5   2    5.89    0.47
   2   5   2    6.17    0.46
   2   5   2    5.80    0.46
  -2   5  -2    6.84    0.48
   2   5   2    5.69    0.48
   2  -5   2    5.99    0.52
   2  -5   2    6.10    0.51
  -2  -5  -2    6.39    0.52
   2  -5   2    5.30    0.43
   2   5   3    1.29    0.17
   2   5   3    1.48    0.20
   2   5   3    1.37    0.18
   2   5   3    1.38    0.17
  -2   5  -3    0.99    0.18
   2   5   3    1.35    0.18
  -2  -5  -3    1.09    0.17
   2  -5   3    1.01    0.20
  -2  -5  -3    1.48    0.27
   2   5   4    2.33    0.25
   2   5   4    2.75    0.30
  -2   5  -4    2.40    0.26
   2   5   4    2.58    0.24
   2   5   4    2.43    0.24
  -2  -5  -4    2.17    0.28
  -2  -5  -4    2.11    0.23
   2  -5   4    2.78    0.30
  -2   5  -5    2.16    0.25
   2   5   5    2.84    0.24
   2   5   5    2.81    0.25
   2   5   5    2.57    0.24
   2   5   5    2.55    0.25
   2  -5   5    2.59    0.26
  -2  -5  -5    2.47    0.24
  -2  -5  -5    2.29    0.27
  -2  -5  -5    2.36    0.23
   2   5   6    5.80    0.44
  -2   5  -6    6.68    0.46
   2   5   6    6.20    0.44
   2   5   6    6.06    0.45
   2   5   6    6.15    0.44
  -2   5  -6    5.51    0.44
   2  -5   6    5.80    0.46
  -2  -5  -6    7.20    0.46
  -2  -5  -6    6.53    0.50
  -2  -5  -6    6.81    0.44
   2   5   7    3.04    0.30
   2   5   7    3.27    0.25
   2   5   7    3.68    0.32
   2   5   7    2.91    0.23
  -3   0  14    0.04    0.06
   3   0 -14    0.06    0.07
   3   0 -14    0.04    0.05
  -3   0  14    0.02    0.06
  -3   0  13    0.00    0.08
   3   0 -13    0.09    0.06
   3   0 -13    0.15    0.11
  -3   0  13    0.08    0.06
  -3   0  13    0.06    0.07
  -3   0  13    0.11    0.09
  -3   0  13   -0.33    0.16
  -3   0  12    0.24    0.10
  -3   0  12    0.21    0.09
  -3   0  12    0.22    0.12
   3   0 -12    0.47    0.14
   3   0 -12   -0.16    0.40
   3   0 -12    0.24    0.11
  -3   0  12    0.60    0.19
  -3   0  12    0.39    0.16
   3   0 -11    0.04    1.41
  -3   0  11    0.86    0.18
  -3   0  11    0.99    0.23
  -3   0  11    1.16    0.24
   3   0 -11    0.43    0.63
   3   0 -11    0.28    0.36
  -3   0  11    0.76    0.18
   3   0 -11    0.79    0.16
  -3   0  11    0.83    0.21
   3   0 -10    0.70    0.39
   3   0 -10    0.39    0.87
  -3   0  10    1.20    0.22
  -3   0  10    0.90    0.22
  -3   0  10    1.16    0.25
   3   0 -10    1.27    0.23
   3   0 -10    0.20    0.43
  -3   0  10    1.14    0.20
  -3   0  10    1.28    0.27
  -3   0  10    1.25    0.23
  -3   0   9    0.44    0.15
  -3   0   9    0.47    0.13
  -3   0   9    0.54    0.18
  -3   0   9    0.28    0.17
  -3   0   9    0.48    0.16
  -3   0   9    0.91    0.23
   3   0  -9    0.25    0.45
   3   0  -9    0.21    0.37
   3   0  -9    0.51    0.26
   3   0  -9    0.63    0.19
  -3   0   9    0.52    0.16
   3   0  -8    0.27    0.30
  -3   0   8    0.56    0.16
   3   0  -8    0.33    0.22
  -3   0   8    0.31    0.14
  -3   0   8    0.44    0.20
   3   0  -8    0.35    0.14
  -3   0   8    0.26    0.11
   3   0  -8    0.19    0.31
   3   0  -7    0.10    0.26
  -3   0   7    0.22    0.15
  -3   0   7    0.32    0.15
   3   0  -7    0.15    0.27
   3   0  -7    0.39    0.21
   3   0  -6    0.81    0.22
   3   0  -6    1.09    0.28
   3   0  -6    0.84    0.26
  -3   0   6    0.71    0.17
   3   0  -5    0.70    0.21
   3   0  -5    0.66    0.22
   3   0  -5    0.76    0.21
   3   0  -4    0.53    0.20
   3   0  -4    0.30    0.11
   3   0  -4    0.41    0.17
   3   0  -4    0.46    0.16
   3   0  -3    0.42    0.17
   3   0  -3    0.35    0.16
   3   0  -3    0.29    0.13
   3   0  -3    0.27    0.10
   3   0  -2    0.57    0.12
   3   0  -2    0.60    0.13
   3   0  -2    0.67    0.13
   3   0  -2    0.59    0.13
   3   0  -1    0.25    0.09
   3   0  -1    0.21    0.08
   3   0  -1    0.20    0.08
   3   0  -1    0.20    0.06
   3   0   0    0.16    0.06
  -3   0   0    0.16    0.04
   3   0   0    0.17    0.04
   3   0   0    0.19    0.07
   3   0   1    0.16    0.07
   3   0   1    0.32    0.10
   3   0   2    0.70    0.13
   3   0   2    0.65    0.14
   3   0   2    0.65    0.07
   3   0   2    0.74    0.07
  -3   0  -3    0.20    0.06
   3   0   3    0.29    0.07
   3   0   3    0.16    0.11
   3   0   4    0.56    0.18
   3   0   4    0.44    0.12
  -3   0  -4    0.41    0.11
  -3   0  -5    0.56    0.23
   3   0   5    0.60    0.18
  -3   0  -5    0.62    0.16
  -3   0  -6    0.92    0.22
  -3   0  -6    0.76    0.26
  -3   0  -7    0.12    0.24
   3   0   7    0.24    0.14
  -3   0  -7    0.06    0.15
  -3   0  -7    0.24    0.17
   3   0   7    0.15    0.10
   3   0   7    0.01    0.11
   3   0   8    0.13    0.08
   3   0   8    0.26    0.10
   3   0   8    0.13    0.10
   3   0   8    0.17    0.13
  -3   0  -8    0.53    0.32
   3   0   8    0.11    0.10
   3   0   8    0.26    0.12
   3   0   8    0.27    0.12
  -3   0  -8   -0.11    0.22
  -3   0  -8    0.49    0.31
   3   0   9    0.80    0.20
  -3   0  -9    0.50    0.33
   3   0   9    0.54    0.17
   3   0   9    0.57    0.16
  -3   0  -9    0.29    0.43
   3   0   9    0.41    0.16
   3   0   9    0.94    0.24
  -3   0  -9    0.08    0.37
   3   0  10    1.14    0.24
   3   0  10    1.34    0.25
  -3   0 -10    0.21    0.55
   3   0  10    1.22    0.24
   3   0  10    1.01    0.22
   3   0  10    0.99    0.22
   3   0  10    1.40    0.25
  -3   0 -10    1.26    0.64
  -3   0 -10    0.87    0.25
   3   0  10    1.25    0.25
  -3   0 -11    0.68    0.23
  -3   0 -11   -0.11    0.66
   3   0  11    0.52    0.21
   3   0  11    0.25    0.11
   3   0  11    0.28    0.11
  -3   0 -11   -0.10    0.36
   3   0  11    0.25    0.12
  -3   0 -11   -1.03    0.64
   3   0  12    0.53    0.18
   3   0  12    0.29    0.13
   3   0  12    0.18    0.15
  -3   0 -12    0.16    0.12
  -3   0 -12   -0.13    0.46
   3   0  12    0.57    0.15
   3   0  12    0.71    0.17
   3   0  12    0.40    0.13
   3   0  13    0.04    0.06
   3   0  13    0.21    0.09
  -3   0 -13   -0.03    0.08
   3   0  13    0.12    0.09
   3   0  13    0.08    0.07
   3   0  13    0.09    0.13
   3   0  14   -0.05    0.04
   3   0  14    0.10    0.07
   3   0  14    0.01    0.06
  -3   0 -14    0.04    0.06
   3   0  14   -0.12    0.10
   3   0  14    0.14    0.08
  -3   0 -14    0.02    0.07
  -3   1  14    3.53    0.26
   3  -1 -14    3.29    0.27
  -3  -1  14    3.86    0.31
  -3   1  13    0.73    0.14
  -3   1  13    0.92    0.21
  -3   1  13    0.72    0.16
   3   1 -13    0.96    0.13
  -3   1  13    0.77    0.17
   3  -1 -13    1.07    0.14
   3  -1 -13    0.86    0.19
  -3   1  12    0.11    0.09
   3   1 -12    0.16    0.09
  -3   1  12    0.01    0.12
   3   1 -12    0.09    0.37
  -3   1  12    0.10    0.08
  -3   1  12    0.13    0.08
  -3   1  12    0.04    0.09
   3   1 -12    0.27    0.12
  -3   1  12    0.07    0.07
   3  -1 -12    0.09    0.12
   3  -1 -12    0.21    0.10
  -3  -1  12   -0.26    0.24
  -3  -1  12    0.18    0.09
  -3  -1  12    0.08    0.08
  -3  -1  12    0.08    0.10
  -3  -1  12    0.07    0.14
  -3  -1  12   -0.01    0.08
   3   1 -11    0.22    0.13
   3   1 -11    0.27    0.13
  -3   1  11    0.45    0.15
   3   1 -11    0.18    0.33
  -3   1  11    0.56    0.16
   3   1 -11   -0.09    0.53
  -3   1  11    0.55    0.18
  -3   1  11    0.30    0.13
  -3   1  11    0.53    0.15
  -3  -1  11    0.20    0.14
   3  -1 -11   -0.86    1.04
  -3  -1  11    0.05    0.12
  -3  -1  11    0.19    0.10
   3  -1 -11    0.40    0.14
  -3  -1  11    0.16    0.17
  -3  -1  11    0.02    0.10
   3  -1 -11    1.08    1.17
   3  -1 -11    0.22    0.49
  -3   1  10   12.20    0.88
  -3   1  10   12.75    0.92
  -3   1  10   12.92    0.93
  -3   1  10   13.51    0.98
   3   1 -10   14.53    0.94
  -3   1  10   13.94    0.92
  -3   1  10   13.54    0.95
  -3   1  10   12.29    0.91
   3   1 -10   14.92    1.36
  -3  -1  10   14.37    0.91
   3  -1 -10   10.75    1.23
   3  -1 -10   12.25    0.89
  -3  -1  10   13.75    0.93
  -3  -1  10   13.26    0.92
   3  -1 -10   13.54    0.92
  -3  -1  10   13.54    0.93
   3  -1 -10   11.86    1.15
  -3  -1  10   11.55    0.94
  -3  -1  10   11.32    0.92
  -3   1   9    6.47    0.55
  -3   1   9    6.97    0.57
  -3   1   9    6.49    0.60
  -3   1   9    6.23    0.62
  -3   1   9    6.71    0.64
  -3   1   9    6.76    0.55
  -3   1   9    7.87    0.69
   3   1  -9    7.84    1.05
  -3  -1   9    6.85    0.67
  -3  -1   9    8.09    0.56
   3  -1  -9    6.47    0.73
   3  -1  -9    5.84    0.81
  -3  -1   9    6.83    0.59
   3  -1  -9    6.41    0.54
   3  -1  -9    7.05    1.24
  -3   1   8   26.35    1.63
  -3   1   8   25.78    1.62
  -3   1   8   25.13    1.65
   3   1  -8   24.39    2.00
   3   1  -8   26.63    1.64
  -3   1   8   24.60    1.63
  -3   1   8   25.39    1.69
   3   1  -8   22.60    1.63
   3   1  -8   25.44    1.91
   3   1  -8   25.75    1.88
  -3   1   8   27.69    1.67
  -3   1   8   25.02    1.64
   3  -1  -8   26.23    1.92
  -3  -1   8   29.05    1.64
  -3  -1   8   28.10    1.65
  -3  -1   8   28.80    1.65
  -3  -1   8   22.58    1.64
  -3  -1   8   27.30    1.65
   3  -1  -8   22.23    1.77
   3  -1  -8   24.42    1.78
  -3  -1   8   26.40    1.61
   3   1  -7   25.21    1.56
  -3   1   7   26.52    1.60
   3   1  -7   25.18    1.80
  -3   1   7   26.03    1.59
  -3   1   7   24.52    1.55
   3   1  -7   26.48    1.90
  -3   1   7   24.52    1.61
  -3   1   7   24.58    1.56
  -3   1   7   24.17    1.58
   3   1  -7   24.86    1.77
  -3  -1   7   26.37    1.57
   3  -1  -7   23.29    1.69
   3  -1  -7   21.23    1.79
  -3  -1   7   25.68    1.60
  -3  -1   7   24.77    1.57
   3  -1  -7   22.99    1.72
  -3  -1   7   25.13    1.56
   3   1  -6   29.36    1.89
  -3   1   6   23.02    1.63
   3   1  -6   27.33    1.82
   3   1  -6   25.04    1.76
   3   1  -6   28.68    1.89
   3  -1  -6   24.64    1.82
   3  -1  -6   26.14    1.75
   3  -1  -6   25.36    1.72
  -3  -1   6   24.89    1.68
   3   1  -5    6.52    0.58
   3   1  -5    6.03    0.57
   3   1  -5    6.24    0.61
   3   1  -5    6.69    0.57
   3  -1  -5    5.43    0.52
   3  -1  -5    4.76    0.54
   3  -1  -5    5.52    0.51
   3   1  -4   86.88    5.10
   3   1  -4   86.28    4.97
   3   1  -4   79.88    4.89
   3   1  -4   80.20    4.87
   3  -1  -4   74.82    4.92
   3   1  -3  276.11   15.61
   3   1  -3  258.39   15.56
   3   1  -3  261.08   15.54
   3   1  -3  268.66   15.58
   3  -1  -3  254.12   15.52
   3  -1  -3  256.91   15.52
   3  -1  -3  276.15   15.62
   3  -1  -3  285.08   15.58
   3   1  -2  458.31   27.23
   3   1  -2  476.34   27.26
   3   1  -2  459.60   27.23
   3   1  -2  456.06   27.24
  -3   1   2  479.98   27.27
   3  -1  -2  490.86   27.24
   3  -1  -2  495.70   27.30
   3  -1  -2  442.95   27.23
   3   1  -1  150.95    8.70
  -3   1   1  157.33    8.76
   3   1  -1  152.99    8.70
   3   1  -1  162.18    8.70
   3  -1  -1  138.55    8.68
   3  -1  -1  141.56    8.68
   3  -1  -1  148.27    8.71
   3  -1  -1  142.06    8.76
   3  -1   0  863.75   49.92
  -3   1  -1  157.24    9.51
  -3   1  -1  168.07    9.55
   3   1   1  145.13    9.46
   3  -1   1  168.98    9.51
   3  -1   1  171.18    9.51
   3  -1   1  167.20    9.51
  -3   1  -2  467.23   27.64
   3   1   2  494.14   27.57
  -3   1  -2  461.15   27.59
   3   1   2  496.02   27.57
   3  -1   2  462.94   27.62
  -3   1  -3  251.85   15.82
  -3   1  -3  276.59   15.92
   3   1   3  281.30   15.83
   3  -1   3  279.81   16.09
   3   1   4   66.30    3.84
  -3  -1  -4   68.22    3.91
  -3  -1  -4   60.80    3.83
   3   1   5    4.91    0.43
  -3   1  -5    6.81    0.57
   3   1   5    4.75    0.45
  -3  -1  -5    5.43    0.48
   3  -1   5    5.07    0.42
  -3   1  -6   27.47    1.73
   3   1   6   20.74    1.61
  -3   1  -6   26.12    1.77
   3   1   6   22.84    1.55
  -3  -1  -6   23.19    1.62
   3  -1   6   22.37    1.54
  -3  -1  -6   25.86    1.65
  -3  -1  -6   26.37    1.65
  -3   1  -7   22.94    1.80
   3   1   7   23.87    1.60
   3   1   7   22.41    1.51
  -3   1  -7   23.21    1.72
   3   1   7   23.99    1.54
   3   1   7   21.88    1.50
   3   1   7   24.25    1.50
   3   1   7   26.10    1.56
  -3   1  -7   24.87    1.75
   3  -1   7   24.14    1.53
  -3  -1  -7   24.46    1.69
  -3  -1  -7   23.48    1.74
   3  -1   7   26.09    1.58
   3  -1   7   26.14    1.55
   3  -1   7   24.07    1.53
   3  -1   7   22.76    1.52
  -3  -1  -7   21.96    1.66
   3   1   8   25.78    1.71
   3   1   8   24.26    1.62
  -3   1  -8   27.73    1.97
   3   1   8   24.62    1.63
   3   1   8   27.18    1.65
  -3   1  -8   23.00    1.97
  -3   1  -8   27.45    1.71
  -3   1  -8   25.04    1.91
   3   1   8   28.28    1.70
   3   1   8   25.14    1.67
   3   1   8   23.19    1.64
   3   1   8   24.36    1.65
   3  -1   8   27.90    1.67
   3  -1   8   26.43    1.67
   3  -1   8   29.42    1.71
  -3  -1  -8   23.79    1.80
   3  -1   8   26.01    1.64
   3  -1   8   28.40    1.69
   3  -1   8   28.75    1.74
   3   1   9    7.47    0.64
   3   1   9    7.17    0.60
  -3   1  -9    9.80    0.92
   3   1   9    7.47    0.61
   3   1   9    8.39    0.64
   3   1   9    6.82    0.57
   3   1   9    7.17    0.56
   3   1   9    7.33    0.60
  -3  -1  -9    6.55    0.82
   3  -1   9    7.28    0.73
   3  -1   9    7.22    0.78
  -3  -1  -9    7.46    0.87
   3  -1   9    8.73    0.63
   3   1  10   12.86    0.93
  -3   1 -10   14.77    1.27
   3   1  10   12.06    0.86
   3   1  10   12.11    0.95
  -3   1 -10   12.53    0.91
   3   1  10   11.50    0.88
   3   1  10   11.64    0.84
   3   1  10   10.95    0.87
   3   1  10   10.82    0.88
   3  -1  10   13.72    0.96
   3  -1  10   11.94    0.92
   3  -1  10   13.83    0.90
   3  -1  10   13.39    0.91
  -3  -1 -10   12.61    1.30
  -3  -1 -10   10.52    1.26
   3  -1  10   14.02    0.91
   3  -1  10   13.83    0.89
  -3   1 -11   -0.11    0.42
  -3   1 -11    0.22    1.09
   3   1  11    0.59    0.16
  -3   1 -11    0.16    0.11
  -3   1 -11    0.36    0.14
   3   1  11    0.64    0.21
   3   1  11    0.44    0.16
   3   1  11    0.77    0.22
  -3   1 -11    0.51    0.72
  -3  -1 -11    0.50    0.18
   3  -1  11    0.40    0.13
  -3  -1 -11   -0.01    0.61
   3  -1  11    0.21    0.15
   3  -1  11    0.43    0.24
   3  -1  11    0.36    0.15
  -3  -1 -11    2.45    1.48
  -3  -1 -11    0.08    0.58
   3  -1  11    0.24    0.15
   3  -1  11    0.50    0.23
   3   1  12    0.07    0.08
   3   1  12    0.03    0.07
   3   1  12    0.05    0.07
  -3   1 -12   -0.06    0.43
   3   1  12    0.05    0.09
   3   1  12    0.08    0.06
   3   1  12    0.08    0.07
  -3   1 -12    0.24    0.12
   3  -1  12    0.25    0.10
   3  -1  12    0.23    0.09
   3  -1  12    0.10    0.11
  -3  -1 -12    0.17    0.12
   3  -1  12    0.27    0.12
   3   1  13    1.09    0.17
   3   1  13    1.21    0.17
   3   1  13    0.81    0.15
  -3   1 -13    0.80    0.14
   3   1  13    0.83    0.18
   3   1  13    1.21    0.17
   3   1  13    0.88    0.14
   3  -1  13    1.25    0.18
   3  -1  13    0.87    0.15
   3  -1  13    0.92    0.22
   3  -1  13    1.13    0.18
   3  -1  13    0.99    0.17
   3   1  14    2.83    0.28
   3   1  14    3.10    0.29
  -3   1 -14    3.35    0.25
   3   1  14    3.54    0.26
  -3   2  13    0.92    0.13
  -3   2  13    1.12    0.15
  -3   2  13    1.13    0.16
  -3   2  13    1.03    0.14
  -3  -2  13    1.22    0.15
   3  -2 -13    1.14    0.14
  -3   2  12    4.13    0.33
  -3   2  12    4.06    0.35
  -3   2  12    4.44    0.36
  -3   2  12    3.92    0.34
  -3   2  12    3.37    0.38
  -3  -2  12    4.86    0.44
   3  -2 -12    4.52    0.37
   3   2 -11    0.40    0.11
  -3   2  11    0.20    0.08
  -3   2  11    0.53    0.16
  -3   2  11    0.27    0.10
  -3   2  11    0.55    0.17
   3   2 -11    0.60    0.21
  -3   2  11    0.33    0.11
   3   2 -11   -0.14    0.38
  -3  -2  11    0.22    0.13
  -3  -2  11    0.13    0.10
  -3  -2  11    0.21    0.10
  -3   2  10    2.88    0.33
   3   2 -10    1.74    0.86
  -3   2  10    2.58    0.30
  -3   2  10    3.02    0.33
  -3   2  10    3.09    0.37
   3   2 -10    2.10    0.62
   3   2 -10    3.28    0.36
   3   2 -10    2.95    0.28
  -3   2  10    3.07    0.32
  -3   2  10    2.72    0.30
  -3  -2  10    3.03    0.35
  -3   2   9    1.30    0.22
  -3   2   9    1.39    0.27
   3   2  -9    0.88    0.53
  -3   2   9    1.26    0.21
  -3   2   9    1.29    0.26
   3   2  -9    1.98    0.55
  -3   2   9    1.57    0.22
  -3   2   9    1.56    0.24
  -3  -2   9    1.59    0.31
  -3  -2   9    1.53    0.51
   3  -2  -9    0.44    0.52
   3   2  -8   94.91    5.97
  -3   2   8   91.09    5.62
  -3   2   8   88.22    5.62
   3   2  -8  105.07    5.62
  -3   2   8   95.93    5.72
   3   2  -8   94.77    5.65
  -3   2   8   97.02    5.67
  -3   2   8   98.62    5.68
  -3   2   8   88.50    5.61
   3   2  -8  102.49    6.07
  -3   2   8   85.04    5.58
  -3  -2   8   98.86    5.67
   3  -2  -8   87.19    5.62
  -3  -2   8   94.55    5.64
  -3  -2   8  100.40    5.65
  -3   2   7   11.18    0.82
  -3   2   7   11.97    0.80
   3   2  -7   12.13    1.07
   3   2  -7   10.35    0.99
   3   2  -7   10.53    0.81
  -3   2   7   11.70    0.80
  -3   2   7   10.74    0.78
  -3   2   7   10.36    0.80
   3   2  -7   11.33    0.79
  -3   2   7   11.50    0.83
  -3   2   7   12.30    0.88
  -3  -2   7   12.76    0.87
  -3  -2   7   11.64    0.80
  -3  -2   7   11.78    0.83
  -3  -2   7   12.44    0.84
   3   2  -6   62.49    3.89
  -3   2   6   61.81    3.61
  -3   2   6   57.41    3.56
   3   2  -6   68.04    3.81
  -3   2   6   60.23    3.64
  -3   2   6   55.30    3.55
  -3   2   6   58.59    3.56
   3   2  -6   61.14    3.59
  -3  -2   6   55.35    3.57
   3  -2  -6   59.28    3.63
   3  -2  -6   61.86    3.64
  -3  -2   6   55.09    3.57
  -3  -2   6   59.31    3.60
   3   2  -5   10.75    0.95
  -3   2   5   11.19    0.81
   3   2  -5   11.92    0.85
  -3   2   5   11.39    0.79
   3   2  -5   12.14    1.14
   3   2  -5   10.94    0.91
   3   2  -5   10.73    1.04
  -3   2   5   11.12    0.77
  -3  -2   5   10.48    0.79
   3  -2  -5   10.32    0.98
   3   2  -4   80.06    4.85
   3   2  -4   78.96    4.84
  -3   2   4   77.21    4.76
   3   2  -4   82.13    4.87
   3   2  -4   82.81    5.07
   3  -2  -4   77.74    4.95
   3   2  -3   85.54    5.08
   3   2  -3   92.81    5.14
   3   2  -3   83.80    5.15
  -3   2   3   78.09    5.03
   3   2  -3   86.09    5.09
   3  -2  -3   82.01    5.20
   3   2  -2   29.45    1.91
   3   2  -2   32.44    2.02
   3   2  -2   30.24    1.91
   3   2  -1   73.58    4.27
   3   2  -1   70.11    4.27
  -3   2   1   75.17    4.40
   3   2  -1   72.32    4.38
  -3   2   1   72.04    4.37
   3  -2  -1   69.05    4.44
   3   2   0   29.77    1.89
  -3   2   0   31.34    1.98
  -3   2   0   30.45    1.93
   3  -2   0   28.15    1.98
  -3  -2   0   29.56    1.95
  -3   2  -1   74.75    4.54
   3   2   1   76.62    4.53
  -3   2  -1   82.33    4.63
   3   2   1   72.08    4.47
  -3   2  -1   70.80    4.44
  -3  -2  -1   73.83    4.54
  -3   2  -2   29.53    2.00
   3   2   2   29.60    2.03
  -3   2  -2   33.76    2.09
   3   2   2   29.45    2.00
  -3   2  -2   35.75    2.20
  -3  -2  -2   36.49    2.14
  -3   2  -3   72.32    5.05
  -3   2  -3   86.84    5.10
   3   2   3   78.06    4.88
   3   2   3   88.67    4.95
   3  -2   3   81.55    4.89
  -3  -2  -3   82.29    4.95
  -3  -2  -3   85.28    5.10
   3   2   4   76.60    4.70
  -3   2  -4   77.35    4.89
   3   2   4   77.66    4.65
  -3   2  -4   75.72    4.74
  -3   2  -4   73.88    4.75
  -3  -2  -4   85.66    4.76
   3  -2   4   78.53    4.67
   3   2   5   12.83    0.86
  -3   2  -5   11.19    1.05
   3   2   5   11.22    0.84
   3   2   5   11.42    0.81
   3   2   5   11.07    0.87
  -3   2  -5   12.15    0.96
  -3   2  -5   11.77    0.96
  -3  -2  -5   10.86    0.91
   3  -2   5   13.36    0.87
  -3   2  -6   65.40    4.05
   3   2   6   56.58    3.62
  -3   2  -6   68.77    3.89
   3   2   6   55.33    3.64
   3   2   6   58.82    3.69
   3   2   6   59.49    3.64
   3   2   6   55.59    3.64
   3   2   6   59.53    3.66
  -3   2  -6   65.78    3.88
  -3  -2  -6   61.04    3.84
   3  -2   6   67.05    3.69
   3  -2   6   59.70    3.66
   3  -2   6   58.70    3.66
  -3   2  -7   11.38    0.86
   3   2   7   11.50    0.87
   3   2   7   13.04    0.89
  -3   2  -7   11.79    1.12
   3   2   7   12.37    0.85
   3   2   7   12.37    0.91
  -3   2  -7   11.90    1.08
   3   2   7   10.49    0.83
   3   2   7   12.32    0.87
   3   2   7   11.99    0.84
   3   2   7   12.15    0.97
   3  -2   7   13.02    0.92
   3  -2   7   12.49    0.85
   3  -2   7   13.13    0.89
   3  -2   7   12.73    0.86
   3  -2   7   12.61    0.86
   3  -2   7   12.67    0.88
  -3   2  -8  101.91    5.98
   3   2   8   93.48    5.63
   3   2   8   91.07    5.65
   3   2   8   97.04    5.68
  -3   2  -8   88.08    5.66
   3   2   8   91.35    5.63
  -3   2  -8  101.54    6.06
   3   2   8   91.79    5.71
   3   2   8   89.76    5.65
   3  -2   8   93.01    5.66
   3  -2   8  100.13    5.72
   3  -2   8   94.01    5.63
   3  -2   8   98.38    5.64
   3  -2   8   97.10    5.64
   3  -2   8   98.06    5.72
   3   2   9    1.22    0.23
   3   2   9    1.32    0.27
  -3   2  -9    0.82    0.53
   3   2   9    1.34    0.22
  -3   2  -9    0.23    0.98
  -3   2  -9    0.44    0.38
  -3   2  -9    0.89    0.20
   3   2   9    1.18    0.20
   3   2   9    1.28    0.25
   3   2   9    1.03    0.18
   3   2   9    1.07    0.21
   3  -2   9    1.77    0.28
   3  -2   9    1.29    0.23
   3   2  10    2.86    0.33
   3   2  10    2.85    0.33
   3   2  10    3.16    0.36
  -3   2 -10    2.65    0.33
   3   2  10    3.02    0.33
  -3   2 -10    1.80    1.04
   3   2  10    3.44    0.34
  -3   2 -10    0.83    2.04
   3   2  10    3.05    0.38
   3  -2  10    3.65    0.33
   3  -2  10    3.62    0.40
   3  -2  10    2.52    0.40
   3  -2  10    3.01    0.40
  -3   2 -11    0.20    0.40
   3   2  11    0.53    0.14
   3   2  11    0.29    0.12
  -3   2 -11    0.58    0.15
  -3   2 -11    0.34    0.13
   3   2  11    0.60    0.17
   3   2  11    0.34    0.11
   3   2  11    0.53    0.16
   3   2  11    0.58    0.15
   3  -2  11    0.21    0.10
  -3  -2 -11    0.23    0.16
   3  -2  11    0.27    0.12
   3  -2  11    0.32    0.12
   3  -2  11    0.24    0.14
  -3   2 -12    4.38    0.36
   3   2  12    4.44    0.34
   3   2  12    3.86    0.36
   3   2  12    4.20    0.40
   3   2  12    4.66    0.37
   3   2  12    4.50    0.37
   3   2  12    4.46    0.33
   3  -2  12    3.87    0.35
  -3  -2 -12    4.27    0.38
   3  -2  12    4.55    0.35
   3  -2  12    3.82    0.34
   3   2  13    1.01    0.16
   3   2  13    0.99    0.12
  -3   2 -13    0.62    0.13
   3   2  13    0.76    0.12
   3   2  13    0.69    0.15
   3  -2  13    0.97    0.15
  -3  -2 -13    0.89    0.13
  -3   3  12    7.85    0.51
  -3   3  12    7.24    0.49
  -3   3  12    6.96    0.49
  -3   3  12    8.05    0.52
   3  -3 -12    6.60    0.48
   3   3 -11    9.19    0.62
  -3   3  11    9.68    0.63
   3   3 -11    9.19    0.65
  -3   3  11    9.11    0.63
  -3   3  11    8.08    0.64
  -3   3  11    8.65    0.63
  -3   3  11    8.47    0.61
   3  -3 -11   10.14    0.63
  -3  -3  11    8.29    0.62
   3  -3 -11    9.25    0.63
  -3   3  10   21.22    1.45
   3   3 -10   19.66    1.40
  -3   3  10   22.91    1.44
  -3   3  10   23.30    1.43
  -3   3  10   23.70    1.46
   3   3 -10   21.28    1.46
  -3   3  10   22.68    1.43
   3  -3 -10   24.32    1.45
  -3  -3  10   23.78    1.50
  -3   3   9    0.97    0.20
   3   3  -9    0.54    0.52
  -3   3   9    1.07    0.18
  -3   3   9    1.28    0.20
  -3   3   9    0.97    0.19
  -3   3   9    1.33    0.20
  -3   3   9    1.22    0.21
   3  -3  -9    1.43    0.23
  -3  -3   9    1.56    0.24
  -3  -3   9    1.55    0.24
  -3  -3   9    0.78    0.21
   3   3  -8    5.97    0.84
  -3   3   8    7.15    0.51
   3   3  -8    5.84    0.57
   3   3  -8    5.71    0.51
  -3   3   8    7.00    0.54
   3   3  -8    4.34    1.04
  -3   3   8    7.59    0.58
  -3   3   8    7.31    0.53
  -3   3   8    7.33    0.53
  -3   3   8    6.89    0.55
   3   3  -8    6.08    0.54
  -3  -3   8    6.37    0.54
   3  -3  -8    6.83    0.53
   3  -3  -8    5.10    0.92
  -3  -3   8    6.22    0.54
  -3  -3   8    5.77    0.49
  -3   3   7    7.83    0.62
  -3   3   7    7.60    0.60
   3   3  -7    8.06    0.63
   3   3  -7    7.88    0.59
  -3   3   7    7.22    0.57
   3   3  -7    8.71    0.90
  -3   3   7    7.74    0.58
  -3   3   7    6.95    0.64
  -3   3   7    7.30    0.60
  -3   3   7    7.10    0.57
   3   3  -7    7.48    0.56
  -3  -3   7    7.05    0.60
  -3  -3   7    6.29    0.58
   3  -3  -7    6.75    0.94
  -3   3   6   25.73    1.95
  -3   3   6   26.76    1.68
  -3   3   6   26.84    1.68
   3   3  -6   27.25    1.72
   3   3  -6   26.16    1.89
  -3   3   6   25.68    1.69
  -3   3   6   28.17    1.73
  -3   3   6   26.17    1.68
  -3   3   6   24.91    1.71
   3  -3  -6   29.12    2.16
   3  -3  -6   27.09    1.76
  -3  -3   6   23.04    1.71
   3  -3  -6   29.10    1.72
   3   3  -5    5.30    1.00
   3   3  -5    4.51    0.68
  -3   3   5    6.70    0.51
   3   3  -5    4.92    0.45
   3   3  -5    4.74    0.47
   3   3  -5    4.20    0.67
   3  -3  -5    5.45    0.75
   3  -3  -5    4.93    0.44
  -3  -3   5    5.62    0.53
  -3  -3   5    5.57    0.49
   3  -3  -5    5.88    0.47
   3   3  -4   11.83    0.76
   3   3  -4   11.00    0.77
  -3   3   4   11.61    0.96
  -3   3   4    9.14    0.72
  -3   3   4    9.02    0.72
  -3   3   4    9.81    0.76
  -3   3   4   10.17    0.76
  -3   3   4    9.27    0.73
   3   3  -4   10.98    0.74
  -3   3   4    9.07    0.74
   3   3  -4   11.30    1.07
   3   3  -4   11.23    0.92
   3   3  -4   11.42    0.75
  -3   3   4    9.62    0.73
   3   3  -4   10.69    0.94
   3  -3  -4   10.93    0.75
   3  -3  -4   11.86    0.75
  -3  -3   4    9.81    0.76
   3   3  -3    1.94    0.26
   3   3  -3    2.40    0.33
   3   3  -3    1.91    0.28
   3   3  -3    2.44    0.27
   3   3  -3    2.71    0.46
   3   3  -3    2.10    0.27
   3   3  -3    2.38    0.30
  -3  -3   3    2.78    0.34
   3   3  -2   26.54    1.66
  -3   3   2   26.30    1.65
   3   3  -2   24.26    1.66
  -3   3   2   26.69    1.65
   3   3  -2   26.18    1.65
  -3   3   2   27.25    1.70
   3   3  -2   28.51    1.89
  -3   3   2   26.18    1.66
   3   3  -2   28.13    1.69
  -3   3   2   28.35    1.88
  -3  -3   2   25.88    1.69
   3  -3  -2   26.89    1.98
   3  -3  -2   24.45    1.65
   3   3  -1   12.93    0.93
  -3   3   1   14.19    0.94
   3   3  -1   14.63    0.96
   3   3  -1   14.06    0.96
   3   3  -1   15.23    1.12
   3   3  -1   14.39    0.98
  -3   3   1   15.58    0.99
  -3   3   1   16.39    1.18
  -3   3   1   13.38    0.94
  -3  -3   1   15.60    0.99
   3  -3  -1   13.51    1.19
   3  -3  -1   12.56    0.93
   3  -3  -1   13.43    1.01
   3   3   0   16.56    1.09
   3   3   0   16.76    1.09
   3   3   0   17.47    1.10
   3   3   0   17.23    1.13
   3   3   0   18.47    1.26
  -3   3   0   17.49    1.31
   3   3   0   16.50    1.10
   3   3   0   16.53    1.11
  -3   3   0   15.99    1.09
  -3   3   0   15.81    1.09
   3  -3   0   16.63    1.11
   3  -3   0   16.37    1.09
   3  -3   0   17.32    1.17
  -3  -3   0   16.65    1.14
   3   3   1   14.05    0.96
   3   3   1   13.72    0.97
  -3   3  -1   13.98    1.12
   3   3   1   13.53    0.93
   3   3   1   15.58    0.96
   3   3   1   14.43    1.08
  -3   3  -1   14.15    0.95
   3   3   1   13.24    0.92
   3   3   1   13.30    0.93
   3  -3   1   14.74    0.96
  -3  -3  -1   12.48    1.13
   3  -3   1   14.02    0.92
   3  -3   1   15.44    1.02
   3   3   2   23.97    1.72
   3   3   2   26.82    1.70
   3   3   2   29.98    1.88
   3   3   2   27.09    1.75
  -3   3  -2   26.66    1.72
  -3   3  -2   27.70    1.94
  -3   3  -2   29.56    1.67
   3   3   2   25.70    1.70
   3  -3   2   26.28    1.72
   3  -3   2   31.32    1.96
   3   3   3    4.66    0.45
   3   3   3    4.10    0.35
   3   3   3    4.07    0.39
   3   3   3    4.57    0.39
   3   3   3    4.08    0.37
   3   3   3    4.08    0.35
   3   3   3    4.09    0.37
   3  -3   3    3.13    0.36
   3  -3   3    3.32    0.39
  -3  -3  -3    3.89    0.52
   3  -3   3    3.06    0.36
   3   3   4   10.02    0.74
   3   3   4   10.10    0.73
   3   3   4    9.97    0.71
   3   3   4   10.04    0.76
   3   3   4   10.31    0.75
   3   3   4   10.08    0.71
   3   3   4    9.55    0.70
   3   3   4    8.80    0.71
  -3   3  -4   11.43    0.74
  -3   3  -4   10.90    0.94
   3   3   4   10.99    0.85
   3  -3   4    9.75    0.78
   3  -3   4    9.00    0.74
   3  -3   4    9.71    0.73
   3   3   5    6.62    0.52
   3   3   5    6.65    0.55
   3   3   5    6.29    0.49
   3   3   5    6.82    0.63
  -3   3  -5    4.89    0.45
   3   3   5    6.50    0.49
   3   3   5    6.49    0.53
   3   3   5    6.56    0.50
   3   3   5    5.95    0.51
   3  -3   5    5.09    0.47
   3  -3   5    5.57    0.54
  -3  -3  -5    5.03    0.66
   3  -3   5    5.40    0.49
   3  -3   5    5.74    0.52
  -3   3  -6   24.61    1.88
   3   3   6   25.91    1.61
  -3   3  -6   24.56    1.82
  -3   3  -6   27.77    1.62
   3   3   6   26.50    1.70
   3   3   6   27.56    1.66
   3   3   6   26.45    1.63
   3   3   6   26.59    1.63
   3   3   6   25.21    1.77
   3   3   6   24.95    1.64
   3   3   6   25.94    1.64
   3  -3   6   22.83    1.71
   3  -3   6   22.45    1.60
   3  -3   6   23.31    1.67
  -3   3  -7    7.46    0.56
   3   3   7    7.40    0.57
   3   3   7    6.83    0.70
   3   3   7    7.61    0.57
  -3   3  -7    8.22    0.59
   3   3   7    6.92    0.59
  -3   3  -7    7.78    0.99
   3   3   7    7.62    0.61
   3   3   7    7.33    0.59
   3   3   7    7.38    0.64
   3   3   7    7.69    0.56
  -3   3  -7    7.24    0.87
   3  -3   7    6.02    0.58
  -3  -3  -7    7.90    0.89
   3  -3   7    6.54    0.57
   3  -3   7    5.93    0.60
  -3   3  -8    4.68    1.06
   3   3   8    6.70    0.55
   3   3   8    6.55    0.50
   3   3   8    7.54    0.54
   3   3   8    6.52    0.69
   3   3   8    7.51    0.61
   3   3   8    6.87    0.55
  -3   3  -8    5.73    0.87
  -3   3  -8    5.50    0.49
  -3   3  -8    6.38    0.50
   3   3   8    7.43    0.54
  -3   3  -8    6.72    0.57
   3  -3   8    6.57    0.56
   3  -3   8    5.98    0.53
   3  -3   8    6.17    0.58
   3  -3   8    5.76    0.52
   3   3   9    1.29    0.26
   3   3   9    1.58    0.23
  -3   3  -9    1.06    0.56
   3   3   9    1.32    0.23
   3   3   9    1.23    0.21
   3   3   9    1.43    0.21
   3   3   9    1.47    0.20
   3  -3   9    1.38    0.25
   3  -3   9    1.93    0.25
   3  -3   9    1.96    0.29
   3   3  10   22.88    1.42
  -3   3 -10   21.67    1.43
   3   3  10   22.89    1.40
   3   3  10   23.21    1.42
   3   3  10   22.27    1.46
   3  -3  10   18.86    1.40
   3   3  11    9.12    0.63
   3   3  11    8.78    0.64
   3   3  11    9.53    0.64
   3   3  11    8.51    0.67
   3   3  11    8.91    0.61
  -3   3 -11    9.93    0.67
  -3  -3 -11    9.73    0.64
   3  -3  11    7.80    0.63
  -3  -3 -11   10.00    0.64
  -3   3 -12    7.15    0.57
   3   3  12    8.27    0.54
   3   3  12    7.43    0.53
   3   3  12    7.75    0.53
   3   3  12    8.07    0.53
  -3   4  10    2.29    0.20
  -3   4  10    2.47    0.20
  -3   4  10    2.51    0.22
   3  -4 -10    2.31    0.20
   3  -4 -10    2.03    0.25
  -3   4   9    0.01    0.07
  -3   4   9    0.11    0.06
  -3   4   9    0.00    0.05
  -3   4   9    0.05    0.06
  -3   4   9    0.02    0.05
   3  -4  -9    0.09    0.11
   3  -4  -9    0.11    0.07
  -3  -4   9    0.02    0.11
  -3  -4   9    0.07    0.06
   3   4  -8    5.42    0.43
  -3   4   8    4.40    0.40
  -3   4   8    4.23    0.37
  -3   4   8    4.47    0.38
  -3   4   8    4.08    0.37
   3   4  -8    5.01    0.38
   3  -4  -8    5.17    0.40
  -3  -4   8    4.91    0.40
   3  -4  -8    5.03    0.48
  -3  -4   8    4.14    0.38
  -3   4   7    2.64    0.26
  -3   4   7    2.60    0.28
   3   4  -7    1.93    0.28
  -3   4   7    2.44    0.25
  -3   4   7    2.62    0.26
  -3   4   7    2.59    0.28
  -3  -4   7    2.07    0.27
  -3  -4   7    1.97    0.27
   3  -4  -7    1.93    0.25
  -3   4   6   12.54    0.85
  -3   4   6   13.15    0.89
   3   4  -6   10.92    0.86
   3   4  -6   11.28    0.85
  -3   4   6   13.38    0.86
  -3   4   6   12.76    0.85
  -3   4   6   12.88    0.86
   3  -4  -6   11.11    0.84
  -3  -4   6   11.92    0.86
  -3  -4   6   12.22    0.86
  -3   4   5    9.84    1.05
   3   4  -5    8.83    0.70
  -3   4   5    9.83    0.73
  -3   4   5    9.82    0.69
   3   4  -5    8.48    0.68
  -3   4   5   10.21    0.70
  -3   4   5    9.33    0.69
  -3   4   5    9.87    0.69
   3  -4  -5    9.60    0.70
  -3  -4   5    7.92    0.68
   3  -4  -5    9.31    0.80
   3  -4  -5    8.96    1.57
  -3   4   4   11.68    0.81
   3   4  -4    8.68    0.71
   3   4  -4    8.73    0.75
  -3   4   4   10.79    0.77
  -3   4   4   11.28    0.76
  -3   4   4   11.78    0.78
  -3   4   4    9.58    1.07
  -3   4   4   11.13    0.75
  -3   4   4   10.23    0.74
   3  -4  -4   10.39    1.25
   3  -4  -4   11.05    0.77
  -3  -4   4    9.22    0.76
   3  -4  -4   11.95    0.89
  -3   4   3    0.42    0.12
  -3   4   3    0.55    0.15
   3   4  -3    0.37    0.66
  -3   4   3    0.51    0.13
  -3   4   3    0.33    0.40
   3   4  -3    0.33    0.12
  -3   4   3    0.52    0.17
   3   4  -3    0.37    0.14
   3   4  -3    0.32    0.11
  -3   4   3    0.54    0.18
  -3   4   3    0.59    0.16
   3   4  -3    0.73    0.21
  -3  -4   3    0.36    0.13
   3  -4  -3    0.50    0.18
   3  -4  -3    1.29    0.62
   3  -4  -3    0.45    0.14
  -3  -4   3    0.01    0.20
   3   4  -2    2.50    0.62
   3   4  -2    1.82    0.26
   3   4  -2    2.60    0.31
  -3   4   2    2.02    0.25
  -3   4   2    2.17    0.28
  -3   4   2    2.14    0.27
  -3   4   2    1.08    0.47
  -3   4   2    2.05    0.25
   3   4  -2    2.32    0.29
  -3   4   2    1.53    0.23
   3   4  -2    1.42    0.31
   3   4  -2    1.90    0.26
   3   4  -2    2.13    0.26
  -3  -4   2    1.39    0.31
  -3  -4   2    2.17    0.30
   3  -4  -2    2.17    0.25
   3  -4  -2    2.02    0.27
   3  -4  -2    2.40    0.33
  -3   4   1    8.66    0.67
  -3   4   1    9.09    0.71
  -3   4   1    9.27    1.07
   3   4  -1   10.44    0.76
  -3   4   1    8.79    0.70
   3   4  -1   10.60    0.73
   3   4  -1   10.53    0.72
   3   4  -1   10.52    0.71
   3   4  -1   10.75    0.71
   3   4  -1   10.21    1.05
  -3   4   1    8.97    0.71
  -3   4   1    8.44    0.68
   3  -4  -1    9.27    0.70
   3  -4  -1    8.88    0.72
  -3  -4   1    8.99    0.74
   3   4   0   26.42    1.69
   3   4   0   27.43    1.72
   3   4   0   26.15    1.67
  -3   4   0   27.51    1.70
   3   4   0   26.08    1.94
  -3   4   0   24.58    1.66
   3   4   0   26.55    1.68
   3   4   0   26.22    1.67
  -3   4   0   26.17    1.67
   3  -4   0   25.25    1.69
  -3  -4   0   25.49    1.73
  -3  -4   0   24.79    1.66
   3  -4   0   28.69    1.86
   3   4   1    8.81    0.90
   3   4   1    8.19    0.67
  -3   4  -1    9.69    0.70
  -3   4  -1   10.27    0.68
   3   4   1    8.30    0.66
   3   4   1    8.71    0.71
   3   4   1    8.96    0.69
   3   4   1    8.38    0.67
  -3  -4  -1    8.83    0.69
  -3  -4  -1    8.63    0.67
   3  -4   1    9.97    0.73
  -3  -4  -1    9.30    0.74
   3  -4   1   11.15    0.96
   3  -4   1    8.95    0.69
   3   4   2    1.76    0.24
  -3   4  -2    1.49    0.32
   3   4   2    2.05    0.45
  -3   4  -2    1.81    0.28
   3   4   2    1.65    0.24
  -3   4  -2    2.12    0.25
  -3   4  -2    2.29    0.26
   3   4   2    1.96    0.26
   3   4   2    1.91    0.25
   3   4   2    2.16    0.30
   3   4   2    1.95    0.27
  -3  -4  -2    1.77    0.26
   3  -4   2    2.11    0.30
   3  -4   2    1.61    0.25
  -3  -4  -2    1.51    0.26
   3  -4   2    2.06    0.31
   3   4   3    0.80    0.18
   3   4   3    0.72    0.32
   3   4   3    0.77    0.17
   3   4   3    0.90    0.21
   3   4   3    0.64    0.20
  -3   4  -3    0.48    0.16
   3   4   3    0.89    0.16
  -3   4  -3    0.51    0.16
  -3   4  -3    0.39    0.13
   3   4   3    0.63    0.19
  -3  -4  -3    0.98    0.46
  -3  -4  -3    0.58    0.16
  -3  -4  -3    0.47    0.16
   3  -4   3    0.97    0.21
   3  -4   3    0.24    0.17
   3  -4   3    0.81    0.18
   3   4   4   11.60    1.06
   3   4   4   11.94    0.84
   3   4   4   11.91    0.87
   3   4   4   12.09    0.84
   3   4   4   12.08    0.84
   3   4   4   11.06    0.80
  -3  -4  -4   12.03    1.21
  -3  -4  -4   11.30    0.84
   3   4   5   10.91    0.76
   3   4   5   10.70    0.78
   3   4   5   10.98    0.79
   3   4   5   10.97    0.76
   3   4   5   10.23    0.96
  -3   4  -5    9.74    0.76
  -3   4  -5    9.91    0.76
   3   4   5   11.01    0.76
   3  -4   5   10.09    0.78
  -3  -4  -5   11.19    1.19
  -3  -4  -5    9.96    0.83
   3  -4   5    9.97    0.81
   3  -4   5    9.57    0.74
   3   4   6   10.81    1.05
   3   4   6   12.98    0.88
   3   4   6   12.54    0.84
   3   4   6   12.23    0.84
   3   4   6   12.33    0.86
  -3   4  -6   11.29    0.83
   3   4   6   12.87    0.83
  -3   4  -6   10.71    0.84
   3  -4   6   12.06    0.87
  -3  -4  -6   11.30    1.58
  -3  -4  -6   10.05    0.82
   3  -4   6   12.08    0.88
   3   4   7    2.71    0.27
   3   4   7    2.67    0.27
   3   4   7    2.55    0.29
  -3   4  -7    2.05    0.29
   3   4   7    2.78    0.29
  -3   4  -7    2.08    0.25
   3   4   7    2.61    0.26
  -3  -4  -7    2.50    0.29
   3  -4   7    2.24    0.28
   3  -4   7    1.90    0.25
   3   4   8    4.50    0.40
   3   4   8    3.98    0.34
  -3   4  -8    5.12    0.38
   3   4   8    4.51    0.39
   3   4   8    4.26    0.37
   3   4   8    4.42    0.37
   3  -4   8    4.52    0.40
  -3   4  -9    0.51    0.16
   3   4   9    0.08    0.06
   3   4   9    0.08    0.05
   3   4   9    0.20    0.07
  -3  -4  -9    0.17    0.08
   3  -4   9    0.42    0.13
   3   4  10    2.52    0.23
   3   4  10    2.42    0.22
   3   4  10    2.47    0.21
  -3  -4 -10    2.08    0.21
   3  -4  10    2.85    0.30
   3   5  -7    0.19    0.07
   3   5  -7   -0.02    0.10
  -3   5   7    0.16    0.09
   3  -5  -7    0.34    0.09
   3   5  -6    1.28    0.19
  -3   5   6    1.56    0.18
  -3   5   6    1.70    0.17
  -3   5   6    1.47    0.21
  -3   5   6    1.42    0.15
   3  -5  -6    1.72    0.18
   3  -5  -6    1.68    0.22
   3  -5  -6    1.93    0.17
  -3  -5   6    1.47    0.19
   3   5  -5    0.16    0.07
   3   5  -5    0.04    0.11
  -3   5   5    0.05    0.07
  -3   5   5    0.09    0.06
  -3   5   5    0.08    0.05
  -3   5   5    0.13    0.06
   3  -5  -5    0.13    0.07
  -3  -5   5    0.05    0.08
  -3  -5   5    0.12    0.07
   3  -5  -5    0.07    0.09
   3  -5  -5    0.03    0.07
  -3   5   4    3.02    0.26
  -3   5   4    2.95    0.28
  -3   5   4    2.56    0.27
   3   5  -4    3.52    0.37
  -3   5   4    2.88    0.27
   3   5  -4    3.33    0.30
   3  -5  -4    3.06    0.34
  -3  -5   4    2.92    0.29
   3  -5  -4    3.05    0.29
  -3  -5   4    3.11    0.28
  -3   5   3    2.48    0.24
  -3   5   3    2.02    0.22
  -3   5   3    2.07    0.22
   3   5  -3    2.15    0.25
  -3   5   3    1.89    0.23
  -3   5   3    2.15    0.22
   3  -5  -3    2.19    0.24
   3  -5  -3    2.49    0.31
  -3  -5   3    1.94    0.26
   3   5  -2    1.76    0.30
  -3   5   2    2.51    0.25
  -3   5   2    2.00    0.23
  -3   5   2    2.35    0.25
   3  -5  -2    2.37    0.28
   3  -5  -2    2.26    0.25
   3  -5  -2    2.21    0.30
   3   5  -1    2.10    0.23
   3   5  -1    2.34    0.27
  -3   5   1    2.03    0.22
   3   5  -1    2.28    0.23
   3   5  -1    2.27    0.25
  -3   5   1    1.88    0.23
   3   5  -1    2.06    0.33
  -3  -5   1    2.02    0.26
   3  -5  -1    1.78    0.26
   3  -5  -1    1.50    0.27
   3  -5  -1    1.65    0.22
   3   5   0    3.35    0.33
  -3   5   0    2.96    0.31
  -3   5   0    3.23    0.30
   3   5   0    3.34    0.30
   3   5   0    3.00    0.29
   3   5   0    2.99    0.32
   3   5   0    3.33    0.30
  -3  -5   0    2.65    0.40
   3  -5   0    3.63    0.38
   3  -5   0    3.24    0.31
   3  -5   0    3.56    0.35
  -3  -5   0    3.61    0.35
   3   5   1    1.82    0.21
   3   5   1    1.84    0.22
   3   5   1    2.03    0.25
  -3   5  -1    1.83    0.20
  -3   5  -1    1.81    0.23
   3   5   1    1.67    0.20
   3   5   1    1.95    0.22
   3  -5   1    1.84    0.24
   3  -5   1    2.38    0.28
  -3  -5  -1    1.63    0.24
   3  -5   1    2.15    0.27
   3   5   2    2.51    0.26
   3   5   2    2.22    0.25
   3   5   2    2.20    0.25
   3   5   2    2.60    0.26
  -3   5  -2    3.12    0.29
   3   5   2    2.57    0.28
   3  -5   2    2.45    0.26
   3  -5   2    3.22    0.33
   3   5   3    2.17    0.24
   3   5   3    2.19    0.23
  -3   5  -3    1.62    0.23
   3   5   3    2.08    0.22
   3   5   3    2.43    0.24
   3   5   3    2.07    0.22
  -3  -5  -3    2.00    0.28
   3  -5   3    1.67    0.30
   3  -5   3    1.72    0.24
  -3   5  -4    3.16    0.29
   3   5   4    2.08    0.26
   3   5   4    2.75    0.25
   3   5   4    2.78    0.26
   3   5   4    2.40    0.26
  -3  -5  -4    2.61    0.33
   3  -5   4    2.90    0.29
   3   5   5    0.16    0.06
   3   5   5    0.06    0.06
  -3   5  -5    0.09    0.07
   3   5   5    0.11    0.06
   3   5   5    0.10    0.06
   3  -5   5   -0.17    0.16
  -3  -5  -5    0.10    0.07
   3  -5   5    0.14    0.08
  -3  -5  -5    0.10    0.08
  -3  -5  -5    0.22    0.10
   3   5   6    1.87    0.19
  -3   5  -6    1.47    0.21
   3   5   6    1.92    0.18
   3   5   6    1.81    0.18
   3   5   6    1.78    0.18
  -3  -5  -6    1.70    0.21
  -3  -5  -6    1.38    0.22
   3   5   7    0.64    0.09
   3   5   7    0.61    0.11
  -3  -5  -7    0.55    0.10
  -4   0  14    5.48    0.38
   4   0 -14    4.37    0.34
  -4   0  13    7.37    0.52
   4   0 -13    6.78    0.48
  -4   0  13    6.00    0.48
   4   0 -12    5.53    0.43
  -4   0  12    4.51    0.50
   4   0 -12    5.78    0.43
  -4   0  12    4.57    0.41
  -4   0  12    4.39    0.40
  -4   0  12    5.38    0.45
  -4   0  12    4.61    0.43
   4   0 -12    5.54    0.84
  -4   0  12    5.06    0.42
  -4   0  11   19.61    1.32
  -4   0  11   18.02    1.26
  -4   0  11   20.48    1.29
  -4   0  11   20.11    1.29
  -4   0  11   20.30    1.27
   4   0 -11   18.30    1.25
   4   0 -11   19.33    1.78
   4   0 -11   17.66    1.25
   4   0 -11   18.20    1.59
   4   0 -10   57.72    3.65
  -4   0  10   52.15    3.31
   4   0 -10   51.86    3.66
  -4   0  10   55.71    3.34
  -4   0  10   54.00    3.31
  -4   0  10   51.37    3.28
   4   0 -10   58.91    3.32
   4   0  -9   16.40    1.33
  -4   0   9   14.01    1.01
  -4   0   9   13.39    0.94
  -4   0   9   14.05    0.99
  -4   0   9   13.23    0.98
  -4   0   9   14.87    0.98
   4   0  -9   12.66    1.33
  -4   0   9   13.52    0.98
  -4   0   9   14.86    1.00
   4   0  -8   11.73    1.12
  -4   0   8   13.56    0.91
  -4   0   8   15.05    0.92
   4   0  -8   11.77    1.08
   4   0  -8   12.18    0.91
  -4   0   8   14.07    0.90
  -4   0   8   14.84    0.95
  -4   0   7    2.59    0.31
   4   0  -7    2.87    0.44
   4   0  -7    2.88    0.41
   4   0  -7    2.67    0.46
   4   0  -6   12.30    0.93
   4   0  -6   12.26    0.95
   4   0  -6   13.01    1.02
  -4   0   6   10.26    0.84
   4   0  -5   13.97    1.03
   4   0  -5   13.93    1.03
   4   0  -5   14.26    1.01
   4   0  -5   14.98    1.09
   4   0  -4  187.41   11.16
   4   0  -4  198.64   11.21
   4   0  -4  191.61   11.12
   4   0  -4  182.94   11.14
   4   0  -3  118.71    7.30
   4   0  -3  118.67    7.29
   4   0  -3  128.31    7.29
   4   0  -3  130.70    7.35
   4   0  -2  230.18   12.95
   4   0  -2  231.17   12.93
   4   0  -2  218.26   12.90
   4   0  -2  207.10   12.89
   4   0  -1  247.59   14.22
   4   0  -1  246.13   14.24
   4   0  -1  241.08   14.23
   4   0   0  169.66    9.60
  -4   0   0  161.03    9.59
   4   0   1  216.08   13.03
   4   0   1  232.39   13.04
   4   0   2  249.37   14.51
   4   0   2  248.85   14.50
   4   0   3  135.83    7.82
   4   0   3  132.43    7.70
   4   0   3  123.64    7.70
   4   0   3  138.82    7.83
   4   0   4  167.55   10.41
   4   0   4  183.32   10.52
  -4   0  -4  186.06   10.43
   4   0   5   10.82    0.77
   4   0   5   10.87    0.75
  -4   0  -6   11.98    0.91
   4   0   6    9.75    0.93
  -4   0  -6   12.50    0.93
   4   0   6   11.39    0.81
   4   0   7    4.78    0.39
   4   0   7    3.87    0.37
  -4   0  -7    3.11    0.47
   4   0   7    4.20    0.37
   4   0   7    4.22    0.40
   4   0   8   13.12    0.92
   4   0   8   14.28    0.95
   4   0   8   13.98    0.94
   4   0   8   14.26    0.99
   4   0   8   13.86    0.94
   4   0   8   12.91    0.94
   4   0   9   14.37    0.98
   4   0   9   13.45    1.03
   4   0   9   13.65    0.94
   4   0   9   12.47    0.97
   4   0   9   13.61    0.94
   4   0   9   13.59    0.99
   4   0  10   55.84    3.36
  -4   0 -10   60.69    3.82
  -4   0 -10   62.38    3.74
   4   0  10   54.07    3.40
   4   0  10   53.92    3.38
   4   0  10   54.62    3.38
   4   0  10   50.36    3.32
   4   0  10   54.31    3.35
   4   0  10   55.72    3.45
  -4   0 -11   15.41    1.47
   4   0  11   14.36    1.15
   4   0  11   17.98    1.17
   4   0  11   18.29    1.14
   4   0  11   16.71    1.20
   4   0  11   18.67    1.18
  -4   0 -11   17.17    1.76
   4   0  12    3.44    0.37
   4   0  12    4.32    0.44
  -4   0 -12    3.00    0.74
   4   0  12    4.48    0.39
   4   0  12    4.73    0.40
   4   0  13    6.90    0.56
   4   0  13    6.44    0.49
   4   0  14    3.29    0.30
   4   0  14    2.61    0.25
   4   0  14    3.32    0.24
  -4   1  14    1.79    0.16
  -4   1  14    2.19    0.24
  -4   1  13    0.82    0.24
  -4   1  13    1.07    0.16
  -4   1  13    0.95    0.15
   4  -1 -13    1.05    0.14
  -4  -1  13    1.43    0.19
   4  -1 -13    1.17    0.18
  -4   1  12    0.67    0.14
  -4   1  12    0.72    0.22
   4   1 -12    0.41    0.13
  -4   1  12    0.58    0.16
  -4   1  12    0.56    0.14
  -4   1  12    0.56    0.16
   4   1 -12    0.13    0.41
   4  -1 -12    0.51    0.14
   4  -1 -12    0.68    0.15
  -4   1  11    3.69    0.34
  -4   1  11    4.20    0.40
   4   1 -11    3.54    0.79
   4   1 -11    4.55    0.68
   4   1 -11    4.23    0.39
  -4   1  11    3.48    0.38
  -4   1  11    4.09    0.44
  -4   1  11    4.22    0.37
  -4   1  11    3.93    0.37
   4   1 -11    3.95    0.35
  -4  -1  11    3.32    0.35
  -4  -1  11    3.12    0.43
   4  -1 -11    4.79    0.39
  -4  -1  11    3.28    0.38
   4  -1 -11    4.53    0.73
  -4  -1  11    3.58    0.38
  -4   1  10    4.06    0.37
  -4   1  10    3.70    0.40
   4   1 -10    3.88    0.62
   4   1 -10    4.64    0.42
   4   1 -10    4.62    0.78
  -4   1  10    3.78    0.39
  -4   1  10    4.01    0.45
  -4   1  10    3.96    0.38
  -4   1  10    4.04    0.42
  -4   1  10    3.75    0.40
  -4  -1  10    3.91    0.38
   4  -1 -10    3.84    0.38
   4  -1 -10    3.96    0.72
  -4  -1  10    3.98    0.40
  -4  -1  10    3.98    0.41
  -4  -1  10    3.75    0.47
  -4  -1  10    4.20    0.40
   4  -1 -10    2.94    0.80
   4   1  -9   22.99    1.61
  -4   1   9   27.85    1.62
  -4   1   9   27.87    1.70
  -4   1   9   27.87    1.65
  -4   1   9   26.30    1.62
   4   1  -9   23.13    1.91
   4   1  -9   24.88    1.89
  -4   1   9   26.99    1.60
   4   1  -9   25.90    1.60
  -4   1   9   21.52    1.62
   4  -1  -9   26.64    1.93
  -4  -1   9   23.53    1.61
  -4  -1   9   21.88    1.56
   4  -1  -9   26.64    1.72
   4  -1  -9   25.85    1.59
  -4  -1   9   23.08    1.61
  -4  -1   9   23.68    1.60
   4  -1  -9   25.87    1.85
  -4   1   8    4.32    0.42
  -4   1   8    3.60    0.36
  -4   1   8    4.12    0.39
  -4   1   8    4.11    0.39
   4   1  -8    3.73    0.59
   4   1  -8    4.58    0.72
   4   1  -8    3.87    0.36
   4   1  -8    3.96    0.55
  -4   1   8    4.05    0.36
   4   1  -8    3.29    0.36
   4  -1  -8    2.74    0.51
   4  -1  -8    2.81    0.49
  -4  -1   8    3.78    0.39
   4  -1  -8    3.16    0.34
  -4  -1   8    3.37    0.35
  -4  -1   8    3.48    0.38
  -4  -1   8    3.66    0.37
  -4  -1   8    4.31    0.38
   4   1  -7   10.43    0.86
  -4   1   7    8.40    0.68
  -4   1   7   10.15    0.67
  -4   1   7    7.93    0.64
  -4   1   7    7.49    0.72
   4   1  -7    9.09    0.67
   4   1  -7   10.44    0.98
  -4   1   7    7.55    0.64
  -4   1   7    8.01    0.68
   4   1  -7   10.82    0.89
   4  -1  -7    9.06    0.89
  -4  -1   7    8.55    0.64
   4  -1  -7    9.91    0.83
   4  -1  -7   10.14    0.81
   4   1  -6   22.01    1.57
   4   1  -6   20.74    1.48
   4   1  -6   21.62    1.48
   4  -1  -6   19.77    1.41
   4  -1  -6   18.34    1.49
   4  -1  -6   19.51    1.40
   4   1  -5  111.23    6.61
  -4   1   5  112.91    6.42
   4   1  -5  106.04    6.53
   4   1  -5  105.55    6.50
   4   1  -5  104.01    6.54
   4  -1  -5  112.25    6.61
   4  -1  -5  110.06    6.48
   4   1  -4  141.21    8.53
   4   1  -4  139.01    8.51
   4   1  -4  142.57    8.58
   4   1  -4  136.63    8.54
   4  -1  -4  153.71    8.51
   4  -1  -4  140.84    8.62
   4  -1  -4  155.72    8.61
   4   1  -3   69.98    4.08
   4   1  -3   70.23    4.08
   4   1  -3   72.77    4.12
   4   1  -3   71.65    4.06
   4  -1  -3   60.48    4.03
   4  -1  -3   63.19    4.04
   4  -1  -3   68.35    4.06
   4  -1  -3   64.57    4.13
   4   1  -2  448.20   27.85
   4   1  -2  452.49   27.86
   4   1  -2  455.74   27.86
   4   1  -2  459.77   27.84
  -4   1   2  521.92   27.92
   4  -1  -2  514.76   27.94
   4  -1  -2  478.48   27.84
   4  -1  -2  473.50   27.83
   4  -1  -2  520.84   27.88
   4   1  -1  777.36   46.77
   4   1  -1  775.58   46.76
   4   1  -1  793.25   46.75
   4  -1  -1  797.68   46.76
   4  -1  -1  899.82   46.79
  -4   1  -1  816.65   47.03
   4   1   1  814.31   46.95
  -4   1  -1  773.65   46.97
   4  -1   1  814.09   46.99
   4  -1   1  825.48   46.97
   4  -1   1  829.50   46.99
  -4   1  -2  478.51   29.71
   4   1   2  566.72   29.72
   4   1   2  556.19   29.71
  -4   1  -2  487.74   29.77
   4  -1   2  499.53   29.75
   4  -1   2  511.00   29.76
   4  -1   2  491.58   29.72
   4   1   3   59.68    3.94
  -4   1  -3   71.17    4.03
   4  -1   3   67.80    4.00
  -4   1  -4  144.02    9.42
   4   1   4  177.39    9.27
   4  -1   4  156.22    9.41
  -4   1  -5  116.88    7.02
  -4   1  -5  108.89    6.95
  -4  -1  -5  123.45    6.83
  -4  -1  -5  114.20    6.89
   4   1   6   21.96    1.44
  -4   1  -6   21.45    1.55
  -4   1  -6   20.07    1.59
  -4  -1  -6   20.95    1.49
  -4  -1  -6   20.50    1.45
   4  -1   6   24.83    1.43
   4   1   7    9.33    0.67
   4   1   7   11.01    0.82
  -4   1  -7    9.75    0.93
  -4   1  -7   10.89    0.94
  -4   1  -7   10.39    0.91
   4   1   7    9.82    0.78
   4   1   7    8.72    0.69
   4   1   7   10.05    0.75
   4  -1   7    8.48    0.69
   4  -1   7    9.74    0.71
  -4  -1  -7   11.10    0.86
  -4  -1  -7    8.34    0.78
   4  -1   7    9.22    0.84
   4  -1   7    9.06    0.70
  -4  -1  -7   11.32    0.87
   4   1   8    4.50    0.43
   4   1   8    4.87    0.40
  -4   1  -8    4.74    0.61
  -4   1  -8    5.23    0.48
   4   1   8    4.88    0.46
   4   1   8    4.30    0.43
   4   1   8    4.42    0.42
  -4   1  -8    4.32    0.62
   4   1   8    4.06    0.39
   4   1   8    5.32    0.45
   4  -1   8    5.22    0.46
   4  -1   8    4.62    0.42
  -4  -1  -8    3.56    0.55
   4  -1   8    4.37    0.43
   4  -1   8    5.53    0.45
   4  -1   8    5.33    0.48
   4  -1   8    5.27    0.45
   4   1   9   24.91    1.58
   4   1   9   26.18    1.61
   4   1   9   24.87    1.63
   4   1   9   25.46    1.62
  -4   1  -9   24.58    1.96
   4   1   9   27.23    1.62
  -4   1  -9   23.82    1.90
   4   1   9   26.96    1.70
   4   1   9   27.90    1.64
   4  -1   9   24.31    1.62
   4  -1   9   23.74    1.63
  -4  -1  -9   28.25    1.94
   4  -1   9   22.96    1.62
   4  -1   9   23.08    1.64
   4  -1   9   23.90    1.68
  -4  -1  -9   27.25    1.87
   4   1  10    3.52    0.38
   4   1  10    3.14    0.36
  -4   1 -10    3.17    0.37
   4   1  10    3.64    0.40
   4   1  10    3.38    0.34
  -4   1 -10    4.40    0.78
   4   1  10    3.47    0.36
  -4   1 -10    4.41    0.68
   4   1  10    3.35    0.37
   4  -1  10    4.06    0.38
  -4  -1 -10    3.90    0.76
   4  -1  10    3.64    0.38
   4  -1  10    3.75    0.37
  -4  -1 -10    3.43    0.91
   4  -1  10    3.85    0.38
   4  -1  10    2.82    0.36
   4  -1  10    3.49    0.41
  -4   1 -11    4.60    0.43
   4   1  11    4.34    0.42
   4   1  11    4.26    0.40
   4   1  11    4.07    0.40
   4   1  11    4.11    0.40
   4   1  11    4.14    0.37
   4   1  11    4.11    0.44
  -4   1 -11    4.27    0.42
  -4   1 -11    4.67    0.77
   4  -1  11    4.49    0.43
   4  -1  11    4.56    0.42
  -4  -1 -11    4.49    0.88
  -4  -1 -11    4.50    0.47
   4  -1  11    4.91    0.42
   4  -1  11    4.50    0.46
   4  -1  11    5.00    0.42
  -4   1 -12    0.42    0.19
  -4   1 -12    0.11    0.09
  -4   1 -12   -0.40    0.56
   4   1  12    0.42    0.12
   4  -1  12    0.21    0.10
   4  -1  12    0.14    0.09
   4  -1  12    0.08    0.13
   4  -1  12    0.26    0.10
   4   1  13    0.58    0.16
   4   1  13    0.95    0.15
   4   1  13    0.54    0.13
   4   1  13    0.61    0.13
   4   1  13    0.92    0.16
   4   1  13    0.93    0.16
   4  -1  13    0.99    0.16
   4  -1  13    0.64    0.17
   4  -1  13    0.99    0.16
   4  -1  13    0.74    0.13
   4  -1  13    0.62    0.19
  -4  -1 -13    0.68    0.14
   4   1  14    1.77    0.17
   4   1  14    1.88    0.23
  -4   1 -14    2.02    0.21
   4   1  14    1.98    0.19
   4  -1  14    2.08    0.19
  -4   2  13    1.29    0.19
  -4   2  13    1.22    0.17
  -4   2  13    1.10    0.13
  -4  -2  13    1.35    0.16
  -4   2  12    3.21    0.27
  -4   2  12    2.88    0.30
  -4   2  12    2.84    0.27
  -4   2  12    2.79    0.27
  -4   2  12    3.18    0.30
   4  -2 -12    3.35    0.33
  -4  -2  12    2.45    0.33
  -4   2  11    3.23    0.33
  -4   2  11    2.90    0.30
  -4   2  11    2.95    0.35
  -4   2  11    3.08    0.29
   4   2 -11    2.81    0.32
   4   2 -11    2.54    0.23
   4   2 -11    2.31    0.64
  -4   2  11    3.29    0.31
   4   2 -11    3.21    0.33
  -4   2  11    3.29    0.31
  -4  -2  11    2.87    0.31
  -4  -2  11    2.33    0.28
   4  -2 -11    3.02    0.30
  -4   2  10    1.03    0.30
   4   2 -10    1.06    0.23
  -4   2  10    1.16    0.27
  -4   2  10    1.27    0.27
  -4   2  10    1.59    0.28
   4   2 -10   -0.06    0.60
   4   2 -10    0.69    0.59
  -4   2  10    1.08    0.25
  -4  -2  10    1.02    0.21
   4  -2 -10    1.27    0.25
  -4  -2  10    1.05    0.25
   4  -2 -10   -0.02    0.75
   4   2  -9   25.28    1.51
  -4   2   9   23.38    1.54
   4   2  -9   24.24    1.86
  -4   2   9   23.48    1.57
   4   2  -9   26.15    1.59
  -4   2   9   23.49    1.63
   4   2  -9   24.16    1.92
  -4   2   9   23.49    1.56
  -4   2   9   25.94    1.62
  -4   2   9   24.32    1.56
  -4  -2   9   24.21    1.56
  -4  -2   9   24.74    1.58
  -4  -2   9   21.82    1.53
   4  -2  -9   24.01    1.55
   4   2  -8   19.77    1.36
  -4   2   8   24.50    1.44
  -4   2   8   22.74    1.38
  -4   2   8   23.78    1.43
   4   2  -8   20.57    1.66
   4   2  -8   19.04    1.69
  -4   2   8   24.46    1.41
   4  -2  -8   18.81    1.79
   4  -2  -8   22.54    1.51
  -4  -2   8   21.47    1.43
  -4  -2   8   19.94    1.39
  -4  -2   8   19.95    1.49
  -4  -2   8   21.59    1.41
   4   2  -7   37.46    2.30
  -4   2   7   41.06    2.33
   4   2  -7   37.74    2.57
  -4   2   7   38.16    2.34
  -4   2   7   42.74    2.34
  -4   2   7   40.58    2.31
   4   2  -7   35.51    2.60
  -4   2   7   40.05    2.35
  -4  -2   7   34.50    2.33
  -4  -2   7   35.12    2.33
   4  -2  -7   41.58    2.56
  -4  -2   7   33.71    2.35
   4  -2  -7   36.28    2.72
   4  -2  -7   38.39    2.33
  -4  -2   7   34.06    2.31
  -4   2   6   20.74    1.36
  -4   2   6   20.63    1.36
   4   2  -6   19.79    1.33
   4   2  -6   24.29    1.70
  -4   2   6   23.63    1.43
   4   2  -6   19.83    1.39
  -4   2   6   21.42    1.37
   4   2  -6   19.29    1.63
  -4   2   6   22.16    1.43
  -4   2   6   21.83    1.42
   4   2  -6   23.03    1.59
   4  -2  -6   22.31    1.48
  -4  -2   6   18.31    1.44
   4  -2  -6   24.36    1.49
   4  -2  -6   22.29    1.46
   4   2  -5    7.71    0.86
   4   2  -5    7.53    0.65
  -4   2   5    5.55    0.49
   4   2  -5    6.45    0.51
  -4   2   5    6.08    0.53
   4   2  -5    7.65    0.70
   4  -2  -5    6.29    0.70
   4  -2  -5    5.75    0.56
   4  -2  -5    5.82    0.57
   4   2  -4    6.40    0.62
   4   2  -4    6.48    0.62
   4   2  -4    8.59    1.10
   4   2  -4    7.46    0.66
  -4   2   3   90.62    5.37
   4   2  -3   83.54    5.41
   4   2  -3   88.34    5.45
   4  -2  -3   95.60    5.59
   4  -2  -3   94.75    5.33
  -4   2   2   85.06    5.26
   4   2  -2   90.26    5.24
   4   2  -2   88.26    5.20
   4   2  -2   85.14    5.19
   4  -2  -2   89.92    5.10
   4  -2  -2   83.37    5.33
  -4   2   1   66.09    4.05
   4   2  -1   65.28    3.95
   4   2  -1   65.99    4.00
  -4   2   1   65.30    4.08
   4   2  -1   63.46    3.94
   4  -2  -1   68.78    4.15
   4  -2  -1   69.37    3.91
   4   2   0    7.49    0.54
  -4   2   0    8.98    0.73
  -4   2   0    8.71    0.68
   4   2   0    8.69    0.63
   4  -2   0    7.74    0.58
   4  -2   0    7.58    0.69
  -4  -2   0    8.06    0.66
   4   2   1   62.90    3.85
  -4   2  -1   68.72    4.01
  -4   2  -1   65.80    3.93
  -4  -2  -1   64.68    3.92
   4  -2   1   60.25    3.84
   4  -2   1   62.88    3.83
  -4   2  -2   90.43    5.20
  -4   2  -2   84.63    5.09
   4   2   2   86.40    5.01
   4   2   2   81.02    5.02
   4  -2   2   76.90    4.99
  -4  -2  -2   86.77    5.05
  -4  -2  -2   83.78    5.08
  -4   2  -3   83.55    5.57
  -4   2  -3   95.81    5.76
   4   2   3   94.39    5.52
   4   2   3  102.60    5.56
  -4   2  -3   83.11    5.60
  -4  -2  -3  103.11    5.58
  -4  -2  -3   98.09    5.61
   4  -2   3   84.27    5.52
   4   2   4   12.15    0.81
  -4  -2  -4   10.16    0.74
  -4  -2  -4   12.13    0.86
  -4  -2  -4   10.52    0.92
   4   2   5    4.95    0.44
   4   2   5    4.77    0.41
  -4   2  -5    6.33    0.70
   4   2   5    4.52    0.45
   4   2   5    5.10    0.47
   4   2   5    5.06    0.42
   4  -2   5    5.82    0.46
   4  -2   5    6.16    0.49
   4  -2   5    6.23    0.47
  -4  -2  -5    5.43    0.50
  -4  -2  -5    5.89    0.53
   4   2   6   20.54    1.37
   4   2   6   21.93    1.38
   4   2   6   21.64    1.35
   4   2   6   21.68    1.35
   4   2   6   18.73    1.34
   4   2   6   22.21    1.42
  -4   2  -6   20.50    1.70
   4   2   6   21.67    1.38
  -4   2  -6   20.86    1.56
   4  -2   6   20.98    1.39
   4  -2   6   19.57    1.38
   4  -2   6   20.65    1.37
   4  -2   6   22.90    1.48
  -4  -2  -6   23.84    1.55
   4  -2   6   20.62    1.41
  -4   2  -7   35.70    2.48
  -4   2  -7   35.39    2.46
   4   2   7   40.43    2.23
   4   2   7   38.91    2.23
  -4   2  -7   32.55    2.59
   4   2   7   40.65    2.21
  -4   2  -7   35.60    2.23
   4   2   7   36.68    2.19
   4  -2   7   31.89    2.17
   4  -2   7   33.36    2.19
   4  -2   7   33.63    2.21
   4  -2   7   34.06    2.25
   4  -2   7   32.39    2.17
   4  -2   7   34.31    2.22
  -4  -2  -7   36.27    2.43
   4   2   8   24.44    1.47
  -4   2  -8   20.49    1.74
   4   2   8   23.60    1.46
   4   2   8   24.63    1.47
   4   2   8   24.43    1.43
   4  -2   8   19.49    1.42
   4  -2   8   19.09    1.44
   4  -2   8   20.19    1.49
   4  -2   8   22.79    1.49
   4   2   9   22.99    1.57
  -4   2  -9   24.03    1.98
   4   2   9   25.74    1.63
   4   2   9   24.27    1.66
  -4   2  -9   23.04    1.60
   4   2   9   23.96    1.59
   4   2   9   24.25    1.60
  -4   2  -9   24.56    1.92
   4   2   9   25.28    1.58
   4   2   9   25.08    1.57
   4  -2   9   24.16    1.62
   4  -2   9   24.94    1.58
   4  -2   9   26.10    1.59
   4  -2   9   25.53    1.66
   4  -2   9   24.65    1.57
   4  -2   9   25.25    1.62
  -4   2 -10    1.12    0.35
   4   2  10    1.10    0.33
  -4   2 -10    0.99    1.59
   4   2  10    1.08    0.26
   4   2  10    1.06    0.21
   4   2  10    1.18    0.24
   4   2  10    0.82    0.21
   4   2  10    1.34    0.20
   4  -2  10    1.80    0.39
   4  -2  10    1.55    0.35
   4  -2  10    1.36    0.26
   4  -2  10    0.80    0.21
   4   2  11    2.82    0.26
  -4   2 -11    2.69    0.71
   4   2  11    3.25    0.31
   4   2  11    3.15    0.32
   4   2  11    2.97    0.31
   4   2  11    2.89    0.31
   4   2  11    3.23    0.37
   4   2  11    2.94    0.28
  -4   2 -11    2.84    0.32
   4  -2  11    2.94    0.31
   4  -2  11    2.24    0.33
  -4  -2 -11    2.44    0.40
  -4   2 -12    1.77    0.23
  -4   2 -12    1.19    0.18
   4  -2  12    1.54    0.39
   4  -2  12    1.22    0.17
   4  -2  12    1.56    0.19
   4  -2  12    1.36    0.25
   4   2  13    0.91    0.12
   4   2  13    1.08    0.17
   4   2  13    1.12    0.20
   4   2  13    1.28    0.22
  -4  -2 -13    1.12    0.15
  -4   3  12    1.49    0.15
  -4   3  12    1.79    0.17
  -4   3  12    1.93    0.17
   4  -3 -12    1.63    0.16
   4  -3 -12    1.83    0.18
  -4   3  11    1.99    0.21
  -4   3  11    2.08    0.20
  -4   3  11    1.72    0.19
  -4   3  11    2.05    0.21
   4  -3 -11    1.70    0.21
   4  -3 -11    1.88    0.20
  -4   3  10    3.13    0.30
  -4   3  10    2.71    0.28
  -4   3  10    2.73    0.30
  -4   3  10    2.51    0.27
  -4   3  10    2.60    0.29
  -4  -3  10    2.95    0.30
   4  -3 -10    3.37    0.30
  -4  -3  10    3.22    0.32
   4  -3 -10    3.43    0.32
   4   3  -9    4.99    0.41
  -4   3   9    4.47    0.43
  -4   3   9    4.51    0.42
  -4   3   9    4.68    0.40
  -4   3   9    4.63    0.40
   4   3  -9    3.10    0.74
  -4   3   9    4.20    0.38
   4   3  -9    5.33    0.46
  -4   3   9    5.03    0.44
  -4  -3   9    5.16    0.44
   4  -3  -9    5.14    0.44
  -4  -3   9    4.40    0.43
   4  -3  -9    4.95    0.42
  -4   3   8    7.20    0.59
  -4   3   8    7.45    0.57
  -4   3   8    7.14    0.57
  -4   3   8    6.86    0.89
   4   3  -8    8.47    0.59
   4   3  -8    7.13    0.90
   4   3  -8    5.35    1.18
  -4   3   8    7.00    0.59
  -4   3   8    7.70    0.61
  -4   3   8    7.38    0.56
   4  -3  -8    7.30    0.58
   4  -3  -8    6.62    0.57
  -4  -3   8    7.55    0.57
  -4  -3   8    8.88    0.61
   4   3  -7    0.25    0.14
  -4   3   7    0.12    0.09
  -4   3   7    0.37    0.31
  -4   3   7    0.28    0.12
   4   3  -7    0.15    0.15
   4   3  -7    0.03    0.38
  -4   3   7    0.22    0.09
  -4   3   7    0.48    0.14
  -4   3   7    0.38    0.13
  -4   3   7    0.09    0.10
   4   3  -7    0.15    0.56
   4   3  -7    0.33    0.13
   4  -3  -7   -0.14    0.48
   4  -3  -7    0.29    0.12
   4  -3  -7    0.25    0.12
  -4  -3   7    0.32    0.11
  -4  -3   7    0.28    0.15
   4   3  -6    6.52    0.74
   4   3  -6    4.66    0.81
  -4   3   6    5.05    0.44
  -4   3   6    4.97    0.45
  -4   3   6    4.90    0.48
   4   3  -6    5.73    0.66
   4   3  -6    5.28    0.50
   4   3  -6    6.28    0.51
  -4   3   6    5.27    0.49
  -4   3   6    5.30    0.48
  -4   3   6    5.35    0.67
  -4   3   6    5.47    0.45
   4  -3  -6    5.43    0.46
   4  -3  -6    5.32    0.77
   4   3  -5    6.56    0.58
   4   3  -5    7.90    1.07
  -4   3   5    8.04    0.59
   4   3  -5    7.17    0.58
  -4   3   5    8.73    0.61
   4   3  -5    7.32    0.59
  -4   3   5    8.80    0.63
  -4   3   5    8.15    0.61
   4   3  -5    6.37    0.78
   4   3  -5    6.57    0.60
  -4   3   5    8.43    0.64
  -4   3   5    8.64    0.60
  -4   3   5    7.67    0.80
   4  -3  -5    9.15    0.96
   4  -3  -5    8.32    0.60
  -4  -3   5    6.59    0.60
   4  -3  -5    7.92    0.61
   4   3  -4    1.68    0.42
   4   3  -4    0.82    0.41
  -4   3   4    0.84    0.23
  -4   3   4    0.68    0.17
  -4   3   4    1.19    0.22
   4   3  -4    1.28    0.45
  -4   3   4    1.06    0.21
  -4   3   4    0.83    0.17
  -4   3   4    1.01    0.31
  -4   3   4    0.79    0.18
  -4   3   4    0.90    0.19
   4  -3  -4    0.89    0.45
   4  -3  -4    0.82    0.16
   4   3  -3    7.31    0.71
   4   3  -3    7.09    0.54
   4   3  -3    6.49    0.51
  -4   3   3    6.28    0.66
  -4   3   3    5.25    0.47
   4   3  -3    6.80    0.51
  -4   3   3    5.42    0.50
  -4   3   3    6.15    0.49
   4   3  -3    6.74    0.49
  -4   3   3    5.75    0.51
   4   3  -3    6.48    0.50
   4   3  -3    6.38    0.50
  -4   3   3    5.56    0.47
   4  -3  -3    5.72    0.73
   4   3  -2   11.97    0.81
  -4   3   2   12.04    0.84
   4   3  -2   12.52    0.85
  -4   3   2   11.58    0.81
   4   3  -2   11.67    0.83
  -4   3   2   10.88    0.80
   4   3  -2   13.76    1.02
   4   3  -2   13.33    0.86
   4   3  -2   11.50    0.82
  -4   3   2   12.16    1.01
   4   3  -2   11.75    0.80
  -4   3   2   11.38    0.80
   4  -3  -2   10.46    1.07
  -4   3   1   11.39    0.75
   4   3  -1    9.51    0.72
   4   3  -1    9.09    0.73
  -4   3   1   11.71    0.86
   4   3  -1    9.90    0.87
   4   3  -1    9.05    0.72
   4  -3  -1   11.67    0.74
   4  -3  -1   11.79    0.87
   4  -3  -1   11.95    1.04
   4   3   0    0.74    0.15
  -4   3   0    0.63    0.24
  -4   3   0    0.75    0.17
   4   3   0    0.55    0.21
   4   3   0    0.53    0.13
   4   3   0    0.69    0.15
  -4   3   0    0.88    0.15
   4   3   0    0.65    0.16
   4   3   0    0.87    0.20
  -4  -3   0    0.59    0.19
   4  -3   0    0.85    0.15
   4  -3   0    1.00    0.17
   4  -3   0    1.00    0.24
  -4   3  -1   12.44    0.81
   4   3   1   13.65    0.89
   4   3   1   12.63    0.86
  -4   3  -1   11.20    1.05
   4   3   1   13.21    0.89
  -4   3  -1   10.78    0.97
   4   3   1   12.99    0.86
  -4  -3  -1   13.93    1.10
   4   3   2   11.20    0.81
   4   3   2   10.53    0.81
   4   3   2   12.15    0.83
   4   3   2   12.00    0.83
   4   3   2   11.73    0.85
  -4   3  -2   12.24    1.08
   4   3   2   13.57    0.98
  -4   3  -2   11.71    0.83
   4  -3   2   13.12    0.90
  -4  -3  -2   11.22    1.03
   4  -3   2   13.05    0.86
   4  -3   2   12.93    0.86
   4   3   3    5.59    0.46
   4   3   3    6.09    0.47
   4   3   3    6.43    0.59
  -4   3  -3    6.68    0.49
   4   3   3    5.55    0.46
   4   3   3    6.23    0.50
   4   3   3    5.50    0.48
   4   3   3    5.45    0.49
  -4  -3  -3    6.10    0.68
   4   3   4    0.90    0.18
  -4   3  -4    1.44    0.42
   4   3   4    1.07    0.22
   4   3   4    1.16    0.26
   4   3   4    0.93    0.17
   4   3   4    0.96    0.19
   4   3   4    0.90    0.23
   4   3   4    1.24    0.25
   4   3   4    0.91    0.23
   4   3   4    1.27    0.25
  -4  -3  -4    0.68    0.23
   4   3   5    8.17    0.61
   4   3   5    7.82    0.58
   4   3   5    8.54    0.58
   4   3   5    7.95    0.63
  -4   3  -5    5.98    0.80
   4   3   5    8.15    0.61
   4   3   5    8.35    0.59
   4   3   5    8.25    0.61
   4   3   5    7.65    0.69
  -4   3  -5    6.95    0.58
  -4   3  -5    8.20    0.58
  -4   3  -5    6.91    0.77
   4  -3   5    6.40    0.57
   4  -3   5    6.25    0.58
   4  -3   5    6.35    0.62
   4   3   6    5.23    0.50
   4   3   6    5.04    0.46
   4   3   6    5.71    0.47
   4   3   6    5.28    0.45
   4   3   6    5.08    0.52
  -4   3  -6    7.07    1.18
  -4   3  -6    7.25    1.02
  -4   3  -6    6.18    0.49
   4   3   6    4.84    0.56
   4   3   6    5.26    0.49
  -4   3  -6    5.90    0.47
   4   3   6    5.28    0.49
   4  -3   6    5.90    0.53
  -4  -3  -6    6.00    0.73
   4  -3   6    6.65    0.60
   4  -3   6    5.17    0.49
   4  -3   6    5.37    0.49
  -4   3  -7   -0.04    0.61
  -4   3  -7    0.26    0.11
   4   3   7    0.23    0.14
   4   3   7    0.46    0.14
  -4   3  -7    0.40    0.13
   4   3   7    0.49    0.15
   4   3   7    0.29    0.11
   4   3   7    0.28    0.18
   4   3   7    0.31    0.10
   4   3   7    0.54    0.18
   4   3   7    0.56    0.18
  -4   3  -7   -0.06    0.41
   4  -3   7    0.20    0.14
   4  -3   7    0.25    0.13
   4  -3   7    0.28    0.16
   4  -3   7    0.49    0.18
  -4  -3  -7    0.24    0.37
   4  -3   7    0.56    0.19
   4   3   8    6.56    0.58
   4   3   8    6.97    0.58
  -4   3  -8    7.51    1.21
   4   3   8    7.56    0.57
   4   3   8    7.31    0.59
   4   3   8    7.20    0.63
  -4   3  -8    5.92    0.87
   4   3   8    7.46    0.57
  -4   3  -8    7.01    0.56
   4  -3   8    8.37    0.56
   4  -3   8    7.75    0.60
   4   3   9    4.82    0.42
   4   3   9    4.69    0.43
   4   3   9    4.14    0.44
  -4   3  -9    4.98    0.44
   4   3   9    4.65    0.39
  -4   3  -9    4.39    0.92
   4   3   9    4.56    0.40
   4   3   9    4.23    0.42
   4  -3   9    5.13    0.44
   4  -3   9    4.69    0.45
   4  -3   9    3.83    0.43
   4   3  10    3.14    0.30
   4   3  10    2.89    0.27
   4   3  10    2.78    0.27
   4   3  10    2.54    0.29
   4   3  10    2.87    0.29
   4   3  10    2.58    0.32
  -4  -3 -10    2.42    0.33
   4  -3  10    2.31    0.30
   4  -3  10    2.80    0.33
  -4   3 -11    0.77    0.17
   4  -3  11    0.82    0.16
   4   3  12    1.61    0.15
   4   3  12    1.76    0.18
   4   3  12    1.69    0.18
   4  -3  12    2.01    0.20
  -4   4  10    0.68    0.12
  -4   4  10    0.90    0.13
  -4   4  10    1.06    0.12
  -4  -4  10    0.64    0.12
  -4   4   9    1.35    0.18
  -4   4   9    1.47    0.17
   4   4  -9    1.48    0.20
  -4   4   9    1.37    0.15
  -4   4   9    1.38    0.16
  -4   4   9    1.47    0.17
   4  -4  -9    1.29    0.16
  -4  -4   9    1.29    0.19
   4  -4  -9    1.39    0.22
  -4   4   8    3.76    0.37
   4   4  -8    3.22    0.32
  -4   4   8    2.97    0.30
  -4   4   8    2.58    0.27
  -4   4   8    2.95    0.28
  -4  -4   8    3.67    0.31
  -4  -4   8    3.12    0.32
   4  -4  -8    2.95    0.36
   4  -4  -8    2.76    0.28
  -4   4   7    5.41    0.44
   4   4  -7    4.65    0.43
  -4   4   7    5.68    0.44
  -4   4   7    5.78    0.44
  -4   4   7    5.54    0.45
  -4   4   7    5.81    0.48
   4   4  -7    5.53    0.47
  -4  -4   7    5.51    0.44
  -4  -4   7    6.13    0.47
   4  -4  -7    5.28    0.45
   4  -4  -7    4.73    0.52
  -4  -4   7    6.02    0.47
  -4   4   6    5.93    0.48
  -4   4   6    5.05    0.44
  -4   4   6    5.50    0.45
   4   4  -6    5.09    0.45
  -4   4   6    5.60    0.45
  -4   4   6    5.78    0.45
   4   4  -6    4.98    0.46
   4  -4  -6    4.60    0.52
  -4   4   5   50.65    3.23
   4   4  -5   51.29    3.22
   4   4  -5   51.75    3.20
  -4   4   5   51.10    3.19
  -4   4   5   50.63    3.20
  -4   4   5   56.55    3.39
   4  -4  -5   51.41    3.20
   4  -4  -5   52.30    3.33
  -4  -4   5   59.56    3.39
  -4   4   4   26.86    1.69
   4   4  -4   26.88    1.67
   4   4  -4   27.83    1.71
  -4   4   4   24.61    1.65
  -4   4   4   26.28    2.07
  -4   4   4   27.14    1.68
   4   4  -4   26.25    1.70
   4   4  -4   26.99    1.69
  -4   4   4   27.53    1.71
  -4   4   4   28.07    1.74
  -4   4   4   25.48    1.67
   4   4  -4   26.33    1.66
   4  -4  -4   26.03    1.80
   4  -4  -4   24.67    1.68
  -4  -4   4   29.13    1.73
   4  -4  -4   24.42    2.20
   4   4  -3    1.56    0.24
  -4   4   3    1.07    0.20
  -4   4   3    1.08    0.19
   4   4  -3    1.35    0.66
  -4   4   3    1.04    0.22
   4   4  -3    1.52    0.27
   4   4  -3    1.47    0.23
  -4   4   3    1.14    0.20
   4   4  -3    1.72    0.24
  -4   4   3    1.07    0.22
   4   4  -3    1.72    0.27
  -4   4   3    1.22    0.47
  -4   4   3    1.17    0.19
  -4  -4   3    1.68    0.25
   4  -4  -3    1.11    0.25
   4  -4  -3    1.32    0.76
   4  -4  -3    1.47    0.20
  -4   4   2   25.53    1.63
  -4   4   2   26.03    1.61
   4   4  -2   25.39    1.63
   4   4  -2   23.90    1.60
  -4   4   2   27.66    1.65
  -4   4   2   25.39    1.60
   4   4  -2   23.39    1.62
   4   4  -2   24.14    1.61
   4   4  -2   26.16    1.65
   4   4  -2   26.69    1.68
  -4   4   2   27.06    1.64
  -4  -4   2   26.66    1.67
   4  -4  -2   24.62    1.73
   4  -4  -2   24.26    1.62
  -4  -4   2   26.87    1.67
   4  -4  -2   23.68    1.65
  -4   4   1    6.73    0.59
  -4   4   1    7.44    0.59
   4   4  -1    8.07    0.60
   4   4  -1    7.91    0.60
  -4   4   1    7.34    0.61
  -4   4   1    9.01    1.07
   4   4  -1    8.04    0.62
   4   4  -1    8.82    0.64
  -4   4   1    7.86    0.61
   4   4  -1    8.88    1.00
  -4   4   1    8.11    0.61
   4   4  -1    8.18    0.65
   4  -4  -1    7.60    0.68
   4  -4  -1    7.95    0.59
   4  -4  -1    8.15    0.64
  -4  -4   1    7.59    0.65
  -4   4   0   38.97    3.79
  -4   4   0   39.21    2.56
  -4   4   0   41.49    2.57
   4   4   0   43.82    2.62
   4   4   0   42.61    2.57
  -4   4   0   42.67    2.60
  -4   4   0   39.65    2.55
   4   4   0   41.08    2.88
   4   4   0   41.45    2.57
   4   4   0   43.11    2.59
   4   4   0   44.07    2.60
  -4  -4   0   41.34    2.62
   4  -4   0   41.32    2.60
  -4  -4   0   40.77    2.57
   4  -4   0   44.44    2.78
   4   4   1    8.16    0.66
   4   4   1    8.28    0.63
  -4   4  -1    9.16    0.65
   4   4   1    8.12    0.62
   4   4   1    8.25    0.63
  -4   4  -1    8.29    0.61
  -4   4  -1    7.83    0.64
   4   4   1    7.88    0.61
   4  -4   1    7.80    0.66
   4  -4   1    8.18    0.70
  -4  -4  -1    7.94    0.67
  -4  -4  -1    8.18    0.64
   4  -4   1    7.55    0.63
  -4   4  -2   26.47    1.73
   4   4   2   28.26    1.72
   4   4   2   27.18    1.94
   4   4   2   28.86    1.75
   4   4   2   27.87    1.76
   4   4   2   27.91    1.72
  -4   4  -2   24.64    1.68
   4   4   2   27.65    1.72
   4   4   2   28.17    1.72
  -4  -4  -2   23.45    1.68
   4  -4   2   26.75    1.73
   4  -4   2   28.74    1.77
  -4  -4  -2   25.38    1.81
   4  -4   2   27.72    1.82
  -4  -4  -2   24.45    1.71
   4   4   3    1.42    0.24
   4   4   3    1.09    0.20
   4   4   3    0.95    0.32
   4   4   3    1.49    0.22
  -4   4  -3    1.63    0.27
   4   4   3    1.17    0.19
  -4   4  -3    1.60    0.26
   4   4   3    1.23    0.21
   4   4   3    1.38    0.24
  -4  -4  -3    1.50    0.28
  -4  -4  -3    1.88    0.65
  -4  -4  -3    1.28    0.24
   4  -4   3    1.20    0.26
   4  -4   3    1.54    0.23
   4  -4   3    1.89    0.28
   4   4   4   26.93    1.73
   4   4   4   28.84    1.77
  -4   4  -4   29.27    1.76
  -4   4  -4   25.40    1.72
   4   4   4   27.01    1.76
   4   4   4   28.12    1.73
   4   4   4   26.04    1.72
   4   4   4   25.11    1.69
   4   4   4   26.33    1.94
   4  -4   4   28.83    1.78
   4  -4   4   29.52    1.83
  -4  -4  -4   25.13    1.73
  -4  -4  -4   26.17    2.12
   4  -4   4   27.65    1.74
  -4   4  -5   54.36    3.16
   4   4   5   52.58    3.13
   4   4   5   52.10    3.13
   4   4   5   53.66    3.18
   4   4   5   52.32    3.13
   4   4   5   51.95    3.16
   4   4   5   45.37    3.30
  -4  -4  -5   51.48    3.67
   4  -4   5   49.10    3.18
   4  -4   5   52.64    3.22
   4  -4   5   53.40    3.18
  -4  -4  -5   47.27    3.13
   4   4   6    6.35    0.50
  -4   4  -6    5.59    0.49
   4   4   6    6.32    0.52
   4   4   6    5.88    0.49
   4   4   6    6.00    0.50
  -4   4  -6    5.28    0.50
   4   4   6    5.89    0.48
   4  -4   6    6.94    0.56
   4  -4   6    6.02    0.49
   4   4   7    5.61    0.49
  -4   4  -7    5.73    0.49
  -4   4  -7    5.44    0.45
   4   4   7    5.81    0.44
   4   4   7    5.91    0.48
   4   4   7    5.89    0.47
   4   4   7    5.99    0.47
   4  -4   7    6.67    0.51
   4  -4   7    5.89    0.51
  -4  -4  -7    4.85    0.46
   4  -4   7    5.62    0.46
  -4   4  -8    2.52    0.27
   4   4   8    2.55    0.24
   4   4   8    2.67    0.28
   4   4   8    2.56    0.25
   4   4   8    2.96    0.29
   4   4   8    2.68    0.26
   4  -4   8    2.39    0.30
   4  -4   8    1.93    0.30
   4   4   9    1.60    0.18
   4   4   9    1.62    0.18
   4   4   9    1.79    0.20
  -4   4  -9    1.69    0.22
   4   4   9    1.57    0.19
  -4  -4  -9    1.30    0.20
   4  -4   9    1.66    0.21
   4  -4   9    1.11    0.34
   4   4  10    0.82    0.13
   4   4  10    1.04    0.13
   4   4  10    1.12    0.12
   4   4  10    0.99    0.13
   4  -4  10    1.40    0.19
  -4   5   7    1.04    0.11
  -4   5   7    1.09    0.12
   4   5  -7    1.12    0.15
  -4  -5   7    0.74    0.21
   4  -5  -7    0.82    0.12
  -4   5   6    4.84    0.38
   4   5  -6    4.37    0.37
  -4   5   6    5.43    0.37
  -4   5   6    4.97    0.36
   4   5  -6    4.28    0.36
  -4  -5   6    5.85    0.39
   4  -5  -6    5.59    0.45
   4  -5  -6    5.26    0.39
   4   5  -5    0.84    0.14
   4   5  -5    0.74    0.23
  -4   5   5    0.92    0.14
  -4   5   5    0.94    0.13
   4  -5  -5    1.13    0.16
  -4  -5   5    0.78    0.21
   4  -5  -5    1.26    0.20
   4   5  -4    7.27    0.58
  -4   5   4    7.18    0.50
  -4   5   4    5.92    0.55
  -4   5   4    7.00    0.47
  -4  -5   4    7.09    0.50
   4  -5  -4    5.58    0.49
  -4  -5   4    6.73    0.49
   4  -5  -4    6.11    0.57
  -4   5   3   10.45    0.70
  -4   5   3    9.57    0.66
   4   5  -3   10.10    0.71
   4   5  -3    9.35    0.67
  -4   5   3   10.16    0.67
   4  -5  -3    9.86    0.71
   4  -5  -3   10.61    0.79
  -4  -5   3   10.78    0.82
  -4   5   2   21.42    1.40
   4   5  -2   23.62    1.44
  -4   5   2   21.37    1.39
   4   5  -2   23.14    1.40
  -4   5   2   20.90    1.36
   4   5  -2   22.62    1.38
   4  -5  -2   22.50    1.45
  -4  -5   2   22.97    1.43
   4  -5  -2   21.92    1.49
   4  -5  -2   21.65    1.42
   4   5  -1    5.87    0.47
  -4   5   1    6.20    0.48
  -4   5   1    6.21    0.48
   4   5  -1    6.39    0.51
   4   5  -1    6.45    0.52
   4   5  -1    6.49    0.51
   4   5  -1    5.84    0.47
  -4  -5   1    5.57    0.50
   4  -5  -1    7.63    0.59
   4  -5  -1    7.45    0.52
   4   5   0    6.64    0.51
  -4   5   0    6.78    0.52
   4   5   0    6.22    0.50
   4   5   0    6.79    0.54
   4   5   0    6.99    0.53
   4   5   0    6.77    0.51
  -4   5   0    6.90    0.51
   4  -5   0    6.92    0.60
   4  -5   0    7.49    0.57
  -4  -5   0    6.85    0.54
   4  -5   0    7.00    0.53
  -4   5  -1    6.63    0.50
   4   5   1    6.73    0.49
   4   5   1    6.30    0.48
   4   5   1    6.35    0.48
  -4   5  -1    6.15    0.47
   4   5   1    6.34    0.48
   4   5   1    6.43    0.51
   4  -5   1    5.12    0.53
   4  -5   1    5.67    0.52
   4   5   2   20.70    1.35
  -4   5  -2   20.93    1.33
   4   5   2   21.77    1.36
  -4   5  -2   21.91    1.37
   4   5   2   20.92    1.34
   4   5   2   20.84    1.35
   4   5   2   21.86    1.38
   4  -5   2   21.94    1.40
   4  -5   2   21.30    1.43
   4   5   3   10.36    0.69
  -4   5  -3   10.14    0.73
   4   5   3   10.57    0.72
   4   5   3   10.61    0.73
   4   5   3   10.32    0.72
   4   5   3   10.63    0.72
   4  -5   3   11.41    0.77
   4  -5   3    9.04    0.70
   4  -5   3   10.39    0.79
   4   5   4    7.67    0.52
   4   5   4    7.60    0.54
   4   5   4    7.27    0.52
  -4   5  -4    6.08    0.51
   4  -5   4    7.74    0.61
  -4  -5  -4    5.83    0.50
   4   5   5    1.23    0.15
  -4   5  -5    0.83    0.15
   4   5   5    1.10    0.15
   4   5   5    1.16    0.16
   4   5   5    1.07    0.15
  -4   5  -5    0.60    0.28
   4  -5   5    0.92    0.17
  -4  -5  -5    1.22    0.16
  -4  -5  -5    1.08    0.22
   4   5   6    5.14    0.39
   4   5   6    5.42    0.39
   4   5   6    5.58    0.39
  -4  -5  -6    5.44    0.52
   4  -5   6    5.16    0.41
  -4  -5  -6    5.11    0.39
   4   5   7    1.05    0.20
   4   5   7    0.83    0.11
   4   5   7    1.10    0.14
   4   5   7    1.15    0.12
   4  -5   7    0.91    0.16
  -4  -5  -7    1.02    0.13
  -5   0  14    0.05    0.05
   5   0 -14    0.00    0.05
  -5   0  14   -0.06    0.05
   5   0 -14   -0.07    0.06
  -5   0  13    0.17    0.07
   5   0 -13    0.14    0.08
  -5   0  12    0.12    0.08
  -5   0  12    0.00    0.11
   5   0 -12    0.21    0.39
  -5   0  12    0.01    0.09
  -5   0  12    0.11    0.07
  -5   0  12   -0.08    0.12
   5   0 -12    0.14    0.11
   5   0 -12    0.09    0.08
   5   0 -11    0.09    0.48
  -5   0  11    0.43    0.18
   5   0 -11    0.62    1.08
  -5   0  11    0.37    0.17
  -5   0  11    0.77    0.24
   5   0 -11    0.13    0.15
  -5   0  11    0.71    0.20
  -5   0  11    0.05    0.18
  -5   0  11    0.17    0.10
   5   0 -11    0.20    0.11
  -5   0  11    0.34    0.14
  -5   0  10    0.44    0.20
  -5   0  10    0.80    0.20
  -5   0  10    0.84    0.25
   5   0 -10    0.02    0.80
   5   0 -10    0.28    0.43
  -5   0  10    0.52    0.17
  -5   0  10    0.95    0.26
   5   0 -10    0.49    0.34
   5   0 -10    0.85    0.18
  -5   0  10    1.07    0.25
   5   0 -10    0.95    0.21
  -5   0  10    0.88    0.23
  -5   0   9    0.44    0.20
  -5   0   9    0.56    0.17
  -5   0   9    0.57    0.20
  -5   0   9    0.41    0.19
   5   0  -9    0.59    0.18
   5   0  -9    0.18    0.25
   5   0  -9   -0.06    0.56
   5   0  -9    0.46    0.38
  -5   0   9    0.62    0.19
  -5   0   8    0.11    0.10
  -5   0   8    0.18    0.16
  -5   0   8    0.19    0.08
  -5   0   8    0.08    0.08
  -5   0   8    0.04    0.12
   5   0  -8    0.19    0.27
   5   0  -8    0.08    0.11
  -5   0   8    0.07    0.10
  -5   0   8   -0.13    0.18
   5   0  -8    0.33    0.42
   5   0  -8    0.36    0.25
  -5   0   7    0.17    0.13
  -5   0   7    0.06    0.09
   5   0  -7    0.55    0.25
   5   0  -7   -0.07    0.32
   5   0  -7    0.40    0.17
  -5   0   7    0.25    0.10
   5   0  -7    0.34    0.24
   5   0  -6    0.29    0.21
   5   0  -6    0.03    0.34
   5   0  -6    0.24    0.20
   5   0  -6    0.14    0.23
   5   0  -5    0.67    0.23
   5   0  -5    0.72    0.23
   5   0  -5    0.74    0.22
   5   0  -5    1.01    0.24
   5   0  -4    0.24    0.13
   5   0  -4    0.33    0.15
   5   0  -4    0.39    0.19
   5   0  -4    0.36    0.16
   5   0  -3    0.44    0.16
   5   0  -3    0.58    0.18
   5   0  -3    0.58    0.17
   5   0  -3    0.46    0.14
   5   0  -2    0.83    0.16
   5   0  -2    0.87    0.18
   5   0  -2    1.01    0.16
   5   0  -2    1.08    0.18
   5   0  -1    0.55    0.10
   5   0  -1    0.41    0.11
   5   0  -1    0.58    0.16
   5   0   0    0.21    0.08
   5   0   0    0.24    0.10
   5   0   1    0.39    0.06
   5   0   1    0.42    0.06
   5   0   2    0.81    0.16
   5   0   2    0.91    0.09
   5   0   2    0.78    0.15
   5   0   3    0.20    0.10
   5   0   3    0.39    0.15
   5   0   3    0.34    0.06
   5   0   3    0.30    0.09
   5   0   4    0.24    0.14
  -5   0  -4    0.29    0.09
   5   0   4    0.28    0.11
  -5   0  -5    0.53    0.15
   5   0   5    0.28    0.18
   5   0   5    0.73    0.21
   5   0   5    0.64    0.15
   5   0   6    0.23    0.31
  -5   0  -6    0.49    0.19
   5   0   6    0.21    0.11
  -5   0  -6    0.13    0.22
  -5   0  -7    0.49    0.24
   5   0   7    0.19    0.11
  -5   0  -7    0.17    0.23
   5   0   7    0.55    0.15
   5   0   7    0.46    0.16
   5   0   7    0.37    0.13
   5   0   7    0.36    0.15
   5   0   8    0.22    0.14
  -5   0  -8    0.35    0.28
  -5   0  -8    0.49    0.36
   5   0   8    0.12    0.14
  -5   0  -8    0.02    0.16
   5   0   8    0.42    0.12
   5   0   8    0.31    0.15
   5   0   8    0.17    0.12
   5   0   8    0.29    0.11
   5   0   8    0.32    0.15
   5   0   9    0.39    0.15
   5   0   9    0.26    0.14
  -5   0  -9    0.33    0.30
   5   0   9    0.27    0.12
   5   0   9    0.37    0.22
   5   0   9    0.28    0.13
  -5   0  -9   -0.16    0.37
   5   0   9    0.29    0.13
  -5   0 -10    0.21    0.50
   5   0  10    0.33    0.13
   5   0  10    0.44    0.13
   5   0  10    0.05    0.14
  -5   0 -10   -0.07    0.36
   5   0  10    0.19    0.10
   5   0  10    0.69    0.23
  -5   0 -10   -0.61    0.47
   5   0  10    0.25    0.12
   5   0  10    0.44    0.15
   5   0  11    0.17    0.11
  -5   0 -11   -0.93    1.01
  -5   0 -11   -0.28    0.83
   5   0  11    0.25    0.13
   5   0  11    0.23    0.19
   5   0  11   -0.02    0.14
   5   0  11    0.20    0.12
   5   0  11    0.22    0.13
   5   0  12    0.14    0.09
  -5   0 -12   -0.06    0.73
   5   0  12    0.12    0.09
   5   0  12    0.07    0.08
   5   0  12    0.08    0.11
  -5   0 -12   -0.09    0.14
   5   0  12    0.10    0.09
   5   0  13   -0.06    0.05
  -5   0 -13    0.01    0.08
   5   0  13    0.09    0.08
   5   0  13    0.02    0.06
   5   0  13    0.16    0.10
   5   0  14    0.11    0.06
   5   0  14    0.04    0.05
   5   0  14    0.05    0.05
  -5   0 -14    0.00    0.07
   5   0  14   -0.02    0.09
  -5   0 -14    0.03    0.05
  -5   1  14    2.97    0.25
   5   1 -14    3.67    0.26
  -5   1  13    1.01    0.18
  -5   1  13    1.23    0.16
   5   1 -13    1.40    0.18
  -5   1  13    1.19    0.16
   5  -1 -13    1.03    0.22
   5  -1 -13    0.88    0.14
  -5  -1  13    1.25    0.17
  -5   1  12    1.97    0.29
  -5   1  12    1.91    0.22
   5   1 -12    1.99    0.24
   5   1 -12    0.69    0.55
   5   1 -12    1.54    0.18
  -5   1  12    1.33    0.23
  -5   1  12    1.35    0.21
  -5  -1  12    1.31    0.23
  -5  -1  12    1.09    0.22
  -5  -1  12    1.49    0.19
   5  -1 -12    2.14    0.34
  -5   1  11    6.47    0.53
   5   1 -11    7.31    0.87
  -5   1  11    6.66    0.50
   5   1 -11    6.69    1.02
  -5   1  11    5.58    0.55
  -5   1  11    6.69    0.52
   5   1 -11    7.37    0.54
  -5   1  11    5.72    0.53
   5   1 -11    7.43    0.51
   5  -1 -11    6.20    0.87
   5  -1 -11    5.78    0.50
   5  -1 -11    6.36    0.51
  -5   1  10   14.25    1.11
   5   1 -10   17.40    1.40
  -5   1  10   14.13    1.04
   5   1 -10   17.03    1.05
   5   1 -10   16.95    1.48
  -5   1  10   14.40    1.03
  -5   1  10   13.56    1.04
  -5   1  10   14.73    1.05
  -5   1  10   13.68    1.05
  -5  -1  10   17.75    1.07
  -5  -1  10   17.60    1.07
   5  -1 -10   13.59    1.45
  -5  -1  10   15.75    1.11
   5   1  -9    0.95    0.39
   5   1  -9   -1.32    1.49
  -5   1   9    0.34    0.16
  -5   1   9    0.33    0.11
  -5   1   9    0.29    0.12
  -5   1   9    0.75    0.22
  -5   1   9    0.17    0.14
  -5   1   9    0.28    0.10
   5   1  -9    0.37    0.27
  -5  -1   9    0.65    0.19
   5  -1  -9   -0.01    0.41
   5  -1  -9    0.35    0.63
  -5  -1   9    0.62    0.23
  -5  -1   9    0.30    0.18
  -5  -1   9    0.26    0.20
   5  -1  -9    0.62    0.19
   5   1  -8    8.15    0.79
   5   1  -8    8.99    0.86
  -5   1   8    7.13    0.55
   5   1  -8    7.98    0.55
  -5   1   8    7.08    0.61
  -5   1   8    7.54    0.59
   5   1  -8    6.74    0.56
  -5   1   8    6.37    0.56
  -5   1   8    7.38    0.56
  -5   1   8    7.16    0.57
   5   1  -8    7.42    0.99
  -5   1   8    7.18    0.57
  -5  -1   8    6.86    0.53
   5  -1  -8    6.60    0.74
  -5  -1   8    6.80    0.56
  -5  -1   8    7.01    0.59
   5  -1  -8    6.75    0.54
   5  -1  -8    7.39    0.56
  -5  -1   8    7.62    0.57
   5  -1  -8    6.41    0.85
  -5  -1   8    6.85    0.57
   5  -1  -8    6.93    0.80
  -5   1   7    7.42    0.63
   5   1  -7    9.58    0.93
   5   1  -7    9.52    0.91
  -5   1   7    7.84    0.58
  -5   1   7    7.24    0.66
   5   1  -7    9.60    0.81
  -5   1   7    6.87    0.56
   5   1  -7    8.06    0.61
  -5   1   7    7.58    0.60
  -5   1   7    6.71    0.59
   5  -1  -7    9.14    0.79
  -5  -1   7    8.02    0.61
  -5  -1   7    7.49    0.60
   5  -1  -7    8.62    0.88
   5  -1  -7    8.59    0.60
   5  -1  -7    9.30    0.77
   5   1  -6    1.45    0.34
   5   1  -6    0.81    0.30
   5   1  -6    1.60    0.41
  -5   1   6    1.08    0.21
   5  -1  -6    0.82    0.28
   5  -1  -6    0.98    0.27
   5  -1  -6    0.96    0.29
   5   1  -5  211.01   11.71
   5   1  -5  197.37   11.64
   5   1  -5  209.50   11.69
  -5   1   5  190.34   11.54
   5   1  -5  205.91   11.76
   5  -1  -5  194.37   11.63
   5  -1  -5  195.94   11.77
   5  -1  -5  174.85   11.63
   5  -1  -5  201.02   11.66
  -5   1   4   15.16    1.07
   5   1  -4   15.59    1.10
   5   1  -4   15.65    1.06
   5   1  -4   15.72    1.05
   5   1  -4   15.70    1.07
   5  -1  -4   13.61    1.10
   5  -1  -4   13.68    1.03
   5  -1  -4   12.92    1.01
   5  -1  -4   13.33    1.01
   5   1  -3   11.80    0.87
   5   1  -3   11.07    0.83
  -5   1   3   10.24    0.84
   5   1  -3   11.43    0.84
   5   1  -3   11.21    0.81
   5  -1  -3   12.14    0.90
   5  -1  -3   11.58    0.81
   5  -1  -3   11.75    0.82
   5  -1  -3   12.03    0.83
  -5   1   2  467.79   27.34
   5   1  -2  483.01   27.27
   5   1  -2  492.37   27.32
   5   1  -2  490.41   27.30
   5  -1  -2  439.02   27.26
   5  -1  -2  476.74   27.37
   5  -1  -2  444.08   27.27
   5   1  -1  182.77   10.88
  -5   1   1  195.52   10.98
   5   1  -1  180.08   10.92
   5   1  -1  184.85   10.92
   5  -1  -1  179.57   10.90
   5  -1  -1  184.44   10.91
   5  -1  -1  201.68   10.93
   5   1   0    1.04    0.12
  -5   1   0    1.01    0.19
   5   1   0    1.13    0.17
  -5   1   0    0.99    0.17
   5   1   0    1.06    0.16
   5  -1   0    1.12    0.16
   5  -1   0    1.32    0.18
   5  -1   0    1.38    0.18
   5  -1   0    1.17    0.20
  -5   1  -1  201.37   11.16
  -5   1  -1  181.01   11.08
   5   1   1  176.13   11.07
   5   1   1  183.29   11.08
   5   1   1  196.42   11.00
   5  -1   1  191.65   11.11
   5  -1   1  194.66   11.11
   5  -1   1  195.70   11.09
   5   1   2  489.30   28.60
  -5   1  -2  499.56   28.66
   5   1   2  482.12   28.60
   5  -1   2  508.87   28.65
   5  -1   2  489.77   28.60
   5  -1   2  491.51   28.64
   5   1   3   11.78    0.79
   5   1   3   10.96    0.78
  -5   1  -3   11.36    0.83
   5  -1   3   10.74    0.83
   5  -1   3    9.94    0.81
   5   1   4   16.28    1.13
  -5   1  -4   15.70    1.19
   5  -1   4   18.14    1.15
   5   1   5  193.70   11.47
  -5  -1  -5  199.73   11.55
   5  -1   5  195.53   11.47
   5   1   6    0.44    0.22
  -5  -1  -6    0.67    0.26
  -5  -1  -6    0.63    0.16
   5   1   7    7.40    0.56
   5   1   7    6.87    0.58
   5   1   7    7.92    0.62
  -5   1  -7    8.05    0.82
   5   1   7    8.40    0.60
   5  -1   7    7.77    0.60
   5  -1   7    8.29    0.74
   5  -1   7    7.07    0.60
   5  -1   7    6.68    0.57
  -5  -1  -7    9.06    0.77
   5  -1   7    7.15    0.57
   5   1   8    7.11    0.57
  -5   1  -8    5.98    0.81
  -5   1  -8    6.72    0.76
  -5   1  -8    7.36    0.62
   5   1   8    7.86    0.60
   5   1   8    7.37    0.61
   5   1   8    6.40    0.54
   5   1   8    6.47    0.53
  -5   1  -8    8.21    0.85
   5   1   8    6.79    0.56
   5   1   8    6.61    0.54
   5   1   8    7.02    0.56
   5  -1   8    7.16    0.58
   5  -1   8    7.27    0.58
   5  -1   8    7.56    0.57
   5  -1   8    7.38    0.62
  -5  -1  -8    7.12    0.79
   5  -1   8    7.13    0.58
  -5  -1  -8    7.34    0.77
   5  -1   8    8.04    0.60
   5  -1   8    7.29    0.58
  -5   1  -9    1.49    0.53
   5   1   9    0.47    0.23
   5   1   9    0.40    0.14
   5   1   9    0.38    0.13
   5   1   9    0.48    0.13
   5   1   9    0.66    0.17
  -5   1  -9    0.72    0.54
   5   1   9    0.65    0.19
   5   1   9    0.14    0.14
  -5   1  -9    0.94    0.52
   5   1   9    0.43    0.15
  -5  -1  -9   -0.16    0.58
   5  -1   9    0.99    0.30
  -5  -1  -9    0.20    0.39
  -5  -1  -9    0.25    0.44
   5   1  10   12.53    0.87
   5   1  10   13.40    0.94
   5   1  10   11.74    0.85
   5   1  10   12.80    0.96
   5   1  10   12.39    0.90
   5   1  10   12.76    0.90
   5   1  10   13.17    0.91
  -5  -1 -10   12.56    1.23
  -5   1 -11    7.41    0.56
   5   1  11    6.73    0.55
  -5   1 -11    5.94    0.86
   5   1  11    6.67    0.61
   5   1  11    6.47    0.57
   5   1  11    6.81    0.56
   5   1  11    6.32    0.52
   5   1  11    6.97    0.56
   5  -1  11    8.01    0.57
   5  -1  11    7.38    0.56
   5  -1  11    7.88    0.64
   5  -1  11    6.05    0.56
  -5  -1 -11    7.04    1.01
   5  -1  11    7.60    0.58
   5   1  12    2.00    0.24
  -5   1 -12    2.14    0.28
  -5   1 -12    2.50    0.81
   5   1  12    1.45    0.21
  -5   1 -12    1.58    0.23
   5   1  12    1.91    0.23
  -5  -1 -12    2.02    0.27
   5  -1  12    1.42    0.22
   5  -1  12    1.52    0.22
   5  -1  12    1.44    0.25
   5  -1  12    1.36    0.21
   5   1  13    0.97    0.20
   5   1  13    1.22    0.18
   5   1  13    1.35    0.18
  -5   1 -13    1.18    0.18
   5  -1  13    1.67    0.22
   5  -1  13    1.53    0.19
   5  -1  13    1.28    0.16
   5  -1  13    1.38    0.18
   5   1  14    3.06    0.24
  -5   1 -14    2.49    0.23
   5  -1  14    3.28    0.24
   5  -1  14    3.14    0.24
   5  -1  14    3.37    0.25
  -5   2  13    3.96    0.33
   5   2 -13    4.72    0.35
  -5   2  13    4.39    0.34
   5  -2 -13    5.11    0.35
   5   2 -12    0.07    0.09
  -5   2  12    0.04    0.08
  -5   2  12    0.04    0.06
  -5   2  12    0.08    0.06
  -5   2  12    0.07    0.06
   5  -2 -12    0.06    0.09
  -5  -2  12    0.10    0.11
  -5  -2  12    0.15    0.11
   5  -2 -12    0.10    0.09
   5   2 -11    4.75    0.81
  -5   2  11    5.52    0.43
  -5   2  11    4.90    0.45
   5   2 -11    5.11    0.44
   5   2 -11    5.19    0.44
  -5   2  11    5.54    0.42
  -5   2  11    5.06    0.43
  -5   2  11    5.21    0.42
  -5   2  11    5.10    0.47
   5  -2 -11    4.59    0.41
  -5  -2  11    5.55    0.45
  -5  -2  11    4.66    0.41
  -5   2  10    2.63    0.30
  -5   2  10    2.13    0.28
  -5   2  10    2.47    0.28
   5   2 -10    0.58    0.66
   5   2 -10    2.01    0.30
  -5   2  10    2.51    0.27
  -5   2  10    2.40    0.34
  -5  -2  10    2.29    0.26
   5  -2 -10    1.85    0.26
   5  -2 -10    0.37    1.67
  -5  -2  10    1.79    0.31
  -5   2   9   33.09    2.10
  -5   2   9   30.15    2.01
   5   2  -9   35.19    2.05
  -5   2   9   31.05    2.01
  -5   2   9   31.68    2.01
  -5   2   9   31.68    2.00
   5   2  -9   32.67    2.32
   5   2  -9   29.93    1.93
  -5   2   9   35.08    2.07
  -5  -2   9   31.56    2.03
   5  -2  -9   32.97    2.01
  -5  -2   9   31.83    2.01
  -5  -2   9   29.71    2.00
  -5   2   8   15.69    1.12
   5   2  -8   17.37    1.38
   5   2  -8   16.57    1.14
  -5   2   8   15.66    1.09
   5   2  -8   14.29    1.36
  -5   2   8   15.25    1.09
  -5   2   8   14.97    1.10
  -5   2   8   16.51    1.18
  -5   2   8   16.89    1.16
   5   2  -8   16.61    1.05
  -5  -2   8   18.25    1.15
  -5  -2   8   18.40    1.15
  -5  -2   8   16.61    1.08
  -5  -2   8   17.54    1.12
  -5   2   7   13.69    0.96
  -5   2   7   12.67    0.88
  -5   2   7   11.43    0.88
  -5   2   7   12.69    0.88
   5   2  -7   11.93    0.90
  -5   2   7   13.56    0.93
   5   2  -7   13.54    1.15
  -5   2   7   12.11    0.89
  -5   2   7   12.68    0.87
   5   2  -7   13.79    1.12
   5   2  -7   12.60    0.83
  -5  -2   7   11.74    0.89
  -5  -2   7   12.24    0.90
   5  -2  -7   14.41    0.89
   5  -2  -7   12.94    1.25
   5   2  -6    6.20    0.52
  -5   2   6    7.16    0.58
   5   2  -6    6.99    0.46
   5   2  -6    7.26    0.74
  -5   2   6    6.58    0.51
  -5   2   6    5.50    0.50
  -5   2   6    7.06    0.51
   5   2  -6    7.61    0.70
  -5   2   6    7.18    0.54
   5   2  -6    6.69    0.51
   5   2  -6    6.60    0.84
  -5   2   6    6.05    0.52
   5  -2  -6    5.49    0.61
   5  -2  -6    6.11    0.54
   5  -2  -6    5.64    0.66
  -5   2   5   47.55    3.31
   5   2  -5   58.25    3.29
  -5   2   5   50.91    3.29
   5   2  -5   59.75    3.24
   5   2  -5   53.78    3.29
  -5   2   5   49.84    3.29
   5   2  -5   61.20    3.49
   5  -2  -5   53.68    3.59
   5  -2  -5   56.93    3.35
   5  -2  -5   54.67    3.34
   5   2  -4  102.27    6.12
   5   2  -4  103.71    6.11
  -5   2   4   94.10    6.00
   5   2  -4  107.27    6.11
   5  -2  -4  105.12    6.27
   5  -2  -4   94.55    5.99
   5  -2  -4  102.58    6.00
   5   2  -3    3.11    0.40
   5   2  -3    3.15    0.38
   5   2  -3    3.50    0.40
   5   2  -2   69.41    4.19
   5   2  -2   69.60    4.19
  -5   2   2   68.44    4.25
   5   2  -2   71.30    4.21
  -5   2   2   67.91    4.27
   5  -2  -2   70.57    4.12
   5  -2  -2   67.65    4.21
  -5   2   1   22.07    1.66
   5   2  -1   24.48    1.44
  -5   2   1   20.25    1.46
   5   2  -1   23.70    1.40
   5  -2  -1   19.81    1.52
   5  -2  -1   21.30    1.37
   5  -2  -1   21.01    1.37
   5  -2  -1   20.89    1.46
  -5   2   0   11.33    0.88
   5   2   0   11.05    0.76
   5   2   0   12.29    0.82
  -5   2   0   11.84    0.94
   5  -2   0   10.72    0.79
  -5  -2   0   11.31    0.86
   5  -2   0   11.09    0.91
   5  -2   0   11.90    0.80
   5  -2   0   11.83    0.80
  -5   2  -1   24.05    1.49
   5   2   1   20.25    1.38
   5  -2   1   22.47    1.39
  -5  -2  -1   20.76    1.44
  -5  -2  -1   20.44    1.51
   5   2   2   64.13    4.06
  -5   2  -2   73.12    4.29
  -5   2  -2   66.19    4.17
   5  -2   2   65.76    4.12
  -5  -2  -2   67.28    4.11
  -5  -2  -2   73.20    4.17
  -5   2  -3    3.79    0.52
   5   2   3    3.48    0.37
   5   2   3    3.80    0.34
  -5   2  -4  108.85    6.33
   5   2   4   92.56    6.18
   5   2   4  104.46    6.22
   5  -2   4  104.44    6.22
  -5  -2  -4  104.02    6.15
  -5  -2  -4  114.14    6.25
   5   2   5   46.32    3.10
   5   2   5   48.01    3.14
   5   2   5   52.87    3.17
   5   2   5   47.24    3.09
   5   2   5   48.01    3.09
  -5   2  -5   57.71    3.51
   5  -2   5   52.33    3.14
   5  -2   5   52.78    3.17
   5  -2   5   52.29    3.14
  -5  -2  -5   57.21    3.15
   5  -2   5   54.59    3.14
  -5   2  -6    6.24    0.70
   5   2   6    5.91    0.49
   5   2   6    6.64    0.53
   5   2   6    5.80    0.48
   5   2   6    6.73    0.57
   5   2   6    6.06    0.49
   5   2   6    6.57    0.52
   5   2   6    6.13    0.50
  -5   2  -6    5.92    0.50
  -5   2  -6    5.32    0.75
   5  -2   6    6.78    0.51
   5  -2   6    7.09    0.57
  -5  -2  -6    5.56    0.59
   5  -2   6    7.27    0.54
   5  -2   6    6.82    0.53
   5  -2   6    7.26    0.54
   5   2   7   13.60    0.93
  -5   2  -7   13.43    0.91
   5   2   7   13.93    0.92
  -5   2  -7   15.04    1.18
   5   2   7   11.23    0.87
   5   2   7   12.13    0.90
   5   2   7   13.24    0.90
   5   2   7   13.44    0.95
   5   2   7   13.42    0.88
   5   2   7   13.17    0.88
  -5   2  -7   13.70    1.18
   5  -2   7   11.80    0.91
   5  -2   7   12.45    0.91
   5  -2   7   11.76    0.88
   5  -2   7   12.52    0.90
   5  -2   7   13.02    0.95
   5  -2   7   12.29    0.91
   5  -2   7   12.01    0.88
  -5  -2  -7   13.53    1.09
   5   2   8   16.73    1.17
   5   2   8   15.42    1.14
   5   2   8   17.27    1.19
  -5   2  -8   18.92    1.55
  -5   2  -8   16.57    1.20
   5   2   8   17.42    1.16
   5   2   8   16.46    1.22
  -5   2  -8   18.04    1.49
   5   2   8   16.04    1.17
   5   2   8   16.94    1.15
   5  -2   8   18.77    1.21
   5  -2   8   17.64    1.21
   5  -2   8   18.91    1.18
   5  -2   8   19.28    1.26
   5  -2   8   19.08    1.17
  -5   2  -9   30.26    2.05
   5   2   9   33.39    2.04
   5   2   9   31.89    2.10
  -5   2  -9   33.93    2.45
   5   2   9   32.44    2.05
   5   2   9   33.00    2.00
   5   2   9   30.59    2.01
   5   2   9   33.71    2.06
  -5   2  -9   34.26    2.39
   5   2   9   33.83    2.02
   5  -2   9   29.40    2.05
   5  -2   9   32.31    2.01
   5  -2   9   34.13    2.12
   5  -2   9   33.17    2.02
   5  -2   9   32.51    2.06
   5  -2   9   29.00    1.99
   5   2  10    2.30    0.26
   5   2  10    2.48    0.29
   5   2  10    2.49    0.27
   5   2  10    2.33    0.25
   5   2  10    2.13    0.30
   5   2  10    2.40    0.30
   5   2  10    2.74    0.30
   5  -2  10    2.05    0.31
   5  -2  10    2.01    0.26
   5  -2  10    1.72    0.32
   5  -2  10    1.71    0.30
   5   2  11    5.11    0.44
   5   2  11    5.27    0.42
  -5   2 -11    5.25    0.46
   5   2  11    4.75    0.44
  -5   2 -11    3.73    0.80
   5   2  11    5.13    0.41
   5   2  11    5.25    0.42
   5   2  11    5.72    0.45
   5   2  11    4.58    0.47
   5  -2  11    5.68    0.43
   5  -2  11    5.97    0.50
   5  -2  11    5.55    0.46
   5  -2  11    4.67    0.44
   5   2  12   -0.05    0.10
   5   2  12    0.04    0.06
   5   2  12    0.02    0.10
   5   2  12    0.02    0.12
  -5   2 -12    0.16    0.09
   5   2  12    0.09    0.06
  -5   2 -12    0.12    0.11
   5  -2  12    0.05    0.11
   5  -2  12    0.06    0.07
   5  -2  12   -0.15    0.10
  -5  -2 -12    0.00    0.14
   5  -2  12   -0.06    0.06
  -5   2 -13    2.81    0.24
  -5  -2 -13    3.04    0.27
   5  -2  13    3.01    0.28
   5  -2  13    3.56    0.27
  -5   3  12    4.15    0.33
  -5   3  12    4.78    0.32
  -5   3  12    4.59    0.32
  -5   3  11    1.27    0.17
   5   3 -11    1.85    0.20
  -5   3  11    1.37    0.17
  -5   3  11    1.56    0.17
   5  -3 -11    1.71    0.18
  -5  -3  11    1.57    0.20
   5   3 -10    1.58    0.21
  -5   3  10    1.43    0.20
  -5   3  10    1.10    0.19
  -5   3  10    1.47    0.21
  -5   3  10    1.30    0.17
  -5   3  10    1.19    0.17
   5   3 -10    1.28    0.22
  -5  -3  10    0.94    0.19
   5   3  -9    0.24    0.12
   5   3  -9    0.26    0.13
  -5   3   9    0.16    0.10
   5   3  -9   -0.10    0.46
  -5   3   9    0.13    0.08
  -5   3   9    0.28    0.09
  -5   3   9    0.21    0.09
  -5   3   9    0.32    0.12
  -5   3   9    0.45    0.15
  -5  -3   9    0.17    0.09
   5  -3  -9    0.18    0.09
   5  -3  -9    0.04    0.10
  -5  -3   9    0.11    0.11
   5   3  -8    1.66    0.82
  -5   3   8    2.79    0.79
  -5   3   8    3.42    0.36
  -5   3   8    3.24    0.35
   5   3  -8    3.28    0.51
   5   3  -8    3.80    0.37
  -5   3   8    3.41    0.36
  -5   3   8    3.14    0.32
  -5   3   8    2.83    0.31
  -5  -3   8    3.59    0.37
  -5  -3   8    3.24    0.37
   5  -3  -8    3.22    0.37
   5  -3  -8    2.11    1.06
   5  -3  -8    3.18    0.33
  -5   3   7    8.37    0.63
   5   3  -7    7.11    0.62
   5   3  -7    6.70    0.58
  -5   3   7    8.29    0.59
  -5   3   7    7.17    0.87
   5   3  -7    5.76    1.02
  -5   3   7    8.33    0.62
  -5   3   7    8.28    0.60
  -5   3   7    8.83    0.60
   5   3  -7    6.82    0.58
   5  -3  -7    8.40    0.61
  -5  -3   7    7.15    0.61
  -5  -3   7    7.23    0.61
   5  -3  -7    7.08    1.02
   5  -3  -7    8.02    0.61
   5   3  -6    6.34    1.13
  -5   3   6    9.88    0.66
   5   3  -6    8.29    0.65
  -5   3   6    9.99    0.67
   5   3  -6    7.56    0.67
  -5   3   6    9.32    0.91
   5   3  -6    7.72    0.65
  -5   3   6    9.95    0.70
  -5   3   6   10.08    0.66
   5  -3  -6    7.15    0.97
   5  -3  -6    8.28    0.64
  -5  -3   6    8.56    0.72
   5  -3  -6    7.36    0.65
   5   3  -5   12.14    0.84
   5   3  -5   10.65    1.09
   5   3  -5   11.73    0.83
  -5   3   5   13.91    1.12
   5   3  -5   11.19    0.82
   5   3  -5   11.24    1.24
  -5   3   5   11.21    0.97
   5   3  -5   10.35    0.88
   5  -3  -5   11.84    1.20
  -5  -3   5   12.56    0.86
   5  -3  -5   11.70    0.83
   5  -3  -5   12.75    0.84
  -5   3   4   16.70    1.25
   5   3  -4   14.07    0.99
  -5   3   4   16.73    0.99
   5   3  -4   14.38    0.97
   5   3  -4   13.72    1.01
   5   3  -4   13.79    0.98
   5   3  -4   14.91    1.03
   5   3  -4   14.59    1.00
   5   3  -4   12.77    1.12
   5  -3  -4   15.85    1.40
   5  -3  -4   13.38    0.97
  -5  -3   4   14.74    1.01
   5  -3  -4   15.22    0.99
   5   3  -3    8.40    0.64
  -5   3   3    8.92    0.68
   5   3  -3    8.70    0.66
  -5   3   3    9.40    0.64
  -5   3   3   10.14    0.67
  -5   3   3    9.94    0.70
   5   3  -3    9.17    0.86
   5   3  -3    8.94    0.69
   5   3  -3    7.77    0.66
   5   3  -3    8.21    0.65
  -5   3   3    9.92    0.88
   5  -3  -3    9.44    0.96
   5  -3  -3    8.35    0.65
  -5  -3   3   10.47    0.83
  -5   3   2    6.47    0.51
  -5   3   2    6.40    0.65
  -5   3   2    6.02    0.47
  -5   3   2    5.94    0.46
   5   3  -2    5.98    0.50
   5   3  -2    6.12    0.64
   5   3  -2    4.95    0.57
   5   3  -2    5.84    0.47
   5   3  -2    5.97    0.47
  -5  -3   2    6.40    0.52
   5  -3  -2    6.03    0.73
   5  -3  -2    5.17    0.52
   5  -3  -2    5.16    0.45
   5   3  -1   16.79    1.17
   5   3  -1   15.48    1.00
   5   3  -1   15.52    1.04
  -5   3   1   14.09    0.99
   5   3  -1   15.29    1.02
  -5   3   1   13.90    1.01
  -5   3   1   14.85    1.21
   5   3  -1   15.68    1.00
  -5  -3   1   12.90    1.00
   5  -3  -1   15.63    1.29
   5  -3  -1   15.10    1.07
   5  -3  -1   14.61    0.97
  -5   3   0   40.03    2.62
   5   3   0   39.04    2.39
   5   3   0   43.19    2.50
  -5   3   0   36.71    2.36
   5   3   0   37.09    2.38
  -5   3   0   38.18    2.44
  -5   3   0   39.70    2.30
   5   3   0   36.85    2.39
   5   3   0   39.67    2.52
   5   3   0   38.68    2.43
  -5  -3   0   39.22    2.41
   5  -3   0   36.89    2.35
   5  -3   0   38.78    2.45
  -5   3  -1   15.70    1.02
   5   3   1   13.27    0.95
   5   3   1   13.28    0.95
   5   3   1   13.92    0.98
   5   3   1   13.07    0.94
  -5   3  -1   15.54    0.97
   5   3   1   13.68    0.97
  -5   3  -1   15.45    0.95
  -5   3  -1   16.49    1.24
   5  -3   1   13.73    1.02
   5  -3   1   14.03    1.03
  -5  -3  -1   15.59    1.21
   5   3   2    6.01    0.56
   5   3   2    5.76    0.50
   5   3   2    5.39    0.46
  -5   3  -2    6.75    0.45
   5   3   2    5.78    0.49
  -5   3  -2    4.98    0.79
   5   3   2    6.67    0.48
   5   3   2    5.69    0.46
   5   3   2    6.96    0.51
  -5   3  -2    5.31    0.47
  -5   3  -2    5.12    0.45
   5  -3   2    5.97    0.48
  -5  -3  -2    5.39    0.64
   5  -3   2    5.93    0.50
   5  -3   2    6.17    0.54
   5   3   3    8.20    0.66
   5   3   3    9.25    0.66
   5   3   3    8.98    0.65
   5   3   3    9.06    0.69
   5   3   3    9.74    0.67
  -5   3  -3    8.44    0.82
   5   3   3    9.78    0.78
   5   3   3    9.17    0.66
   5   3   3    9.28    0.69
  -5   3  -3    9.40    0.64
  -5   3  -3    8.38    0.66
  -5  -3  -3    8.95    0.88
   5  -3   3    9.95    0.75
   5  -3   3    9.22    0.70
   5  -3   3    8.91    0.68
   5   3   4   17.20    1.11
   5   3   4   17.98    1.15
   5   3   4   17.36    1.12
   5   3   4   17.07    1.16
   5   3   4   16.36    1.10
   5   3   4   18.22    1.14
   5   3   4   18.29    1.24
  -5   3  -4   15.72    1.10
   5   3   4   17.59    1.13
   5   3   4   17.99    1.15
   5  -3   4   15.25    1.13
  -5  -3  -4   16.59    1.36
   5  -3   4   14.86    1.14
   5  -3   4   15.96    1.20
   5   3   5   15.33    1.07
  -5   3  -5   12.88    1.14
  -5   3  -5   11.87    0.94
   5   3   5   15.73    0.99
   5   3   5   15.74    0.97
   5   3   5   14.72    1.02
  -5   3  -5   14.06    1.07
   5  -3   5   12.16    0.93
   5  -3   5   13.89    0.98
  -5  -3  -5   14.07    1.20
   5  -3   5   13.82    1.03
   5   3   6    9.87    0.72
   5   3   6   10.74    0.74
  -5   3  -6    8.94    0.70
  -5   3  -6    7.62    0.93
   5   3   6   10.04    0.70
   5   3   6    9.39    0.73
   5   3   6    9.70    0.81
  -5   3  -6    7.75    1.00
   5   3   6   10.36    0.77
   5   3   6    9.90    0.70
  -5   3  -6    9.07    0.70
   5   3   6   10.40    0.71
   5  -3   6    9.99    0.73
   5  -3   6    9.93    0.78
   5  -3   6    9.54    0.74
   5  -3   6    8.55    0.68
  -5  -3  -6    8.19    0.89
   5   3   7    8.78    0.59
   5   3   7    8.58    0.61
   5   3   7    8.06    0.67
   5   3   7    8.43    0.63
  -5   3  -7    6.73    0.59
  -5   3  -7    5.49    1.00
   5   3   7    8.89    0.64
   5   3   7    8.39    0.75
   5   3   7    8.59    0.63
   5   3   7    8.83    0.61
  -5   3  -7    6.06    0.87
   5  -3   7    7.47    0.63
   5  -3   7    7.08    0.65
   5  -3   7    6.82    0.57
  -5  -3  -7    7.91    0.87
   5  -3   7    6.96    0.60
   5   3   8    3.40    0.32
   5   3   8    3.29    0.34
   5   3   8    3.16    0.31
  -5   3  -8    2.39    1.02
   5   3   8    3.43    0.40
   5   3   8    2.85    0.47
   5   3   8    3.39    0.36
  -5   3  -8    0.52    1.34
   5   3   8    3.10    0.30
   5   3   8    2.98    0.33
   5  -3   8    2.93    0.34
  -5  -3  -8    2.47    0.59
   5  -3   8    3.12    0.32
   5  -3   8    2.88    0.38
  -5   3  -9    0.08    0.57
   5   3   9    0.16    0.10
   5   3   9    0.23    0.10
   5   3   9    0.19    0.09
   5   3   9    0.11    0.09
   5   3   9    0.23    0.09
   5   3   9    0.19    0.14
  -5   3  -9    0.20    0.13
   5  -3   9    0.09    0.14
   5  -3   9    0.11    0.10
   5  -3   9    0.15    0.10
  -5   3 -10    1.49    0.21
   5   3  10    0.95    0.21
   5   3  10    1.66    0.21
  -5   3 -10    1.33    0.18
   5   3  10    1.55    0.20
   5   3  10    1.40    0.18
   5   3  10    1.38    0.20
   5   3  10    1.15    0.19
   5  -3  10    1.05    0.20
   5   3  11    1.65    0.20
   5   3  11    1.44    0.18
   5   3  11    1.53    0.17
   5   3  11    1.11    0.22
   5   3  11    1.56    0.19
   5   3  11    1.12    0.17
   5  -3  11    1.12    0.16
  -5  -3 -11    1.44    0.21
   5  -3  11    1.68    0.20
   5   3  12    4.14    0.30
  -5   3 -12    4.15    0.31
   5   3  12    4.51    0.37
  -5   3 -12    4.75    0.34
   5   4 -10    0.51    0.12
  -5   4  10    0.44    0.09
   5  -4 -10    0.49    0.10
   5  -4 -10    0.45    0.08
  -5  -4  10    0.44    0.10
   5   4  -9    2.45    0.25
  -5   4   9    1.86    0.21
  -5   4   9    2.15    0.19
  -5   4   9    1.73    0.19
  -5   4   9    2.00    0.18
  -5   4   9    2.14    0.20
   5  -4  -9    2.28    0.30
   5  -4  -9    1.86    0.19
  -5  -4   9    1.94    0.22
  -5   4   8    1.61    0.20
  -5   4   8    1.63    0.22
  -5   4   8    1.41    0.17
  -5   4   8    1.37    0.19
  -5   4   8    1.61    0.19
   5  -4  -8    2.11    0.29
  -5  -4   8    1.97    0.23
  -5   4   7    5.39    0.44
  -5   4   7    5.19    0.44
   5   4  -7    5.91    0.45
  -5   4   7    6.11    0.46
  -5   4   7    5.46    0.45
  -5   4   7    5.79    0.48
   5   4  -7    6.51    0.50
  -5  -4   7    5.60    0.54
  -5  -4   7    5.91    0.48
   5  -4  -7    6.59    0.57
  -5  -4   7    5.60    0.44
  -5   4   6   22.81    1.46
  -5   4   6   23.41    1.47
  -5   4   6   22.62    1.46
   5   4  -6   22.46    1.49
  -5   4   6   24.11    1.51
  -5   4   6   23.02    1.47
   5   4  -6   21.47    1.46
   5  -4  -6   24.07    1.60
   5  -4  -6   23.81    1.48
  -5  -4   6   22.41    1.46
  -5  -4   6   22.32    1.48
  -5   4   5   12.17    0.85
  -5   4   5   11.45    0.84
   5   4  -5   12.53    1.04
  -5   4   5   10.14    1.29
   5  -4  -5   13.40    1.01
   5  -4  -5   12.73    0.97
  -5   4   4    7.18    0.56
  -5   4   4    6.37    1.00
  -5   4   4    6.94    0.55
  -5   4   4    7.14    0.60
  -5   4   4    7.48    0.59
   5  -4  -4    6.76    1.21
   5  -4  -4    7.97    0.58
   5  -4  -4    8.04    0.68
  -5   4   3    9.07    0.69
  -5   4   3    9.11    0.68
   5   4  -3    9.55    0.70
   5   4  -3    9.71    0.72
  -5   4   3    9.65    1.12
  -5   4   3    9.43    0.70
   5   4  -3    8.38    1.19
   5   4  -3    9.54    0.72
   5   4  -3    9.10    0.71
   5   4  -3    9.16    0.68
  -5   4   3    9.44    0.69
  -5   4   3   10.73    0.74
   5   4  -3   10.34    0.77
   5  -4  -3    7.89    1.31
   5  -4  -3   10.99    0.76
   5  -4  -3   10.92    0.72
  -5  -4   3    8.68    0.72
   5  -4  -3   11.23    0.85
   5   4  -2    7.83    0.58
  -5   4   2    6.78    0.55
  -5   4   2    7.03    1.19
  -5   4   2    5.96    0.53
   5   4  -2    6.83    0.54
   5   4  -2    7.98    0.94
   5   4  -2    8.04    0.58
   5   4  -2    6.57    0.56
   5   4  -2    7.55    0.56
  -5   4   2    5.92    0.54
  -5  -4   2    6.99    0.58
   5  -4  -2    6.68    0.57
   5  -4  -2    6.85    0.64
   5  -4  -2    6.98    0.54
  -5   4   1    7.53    0.63
   5   4  -1    9.08    0.66
  -5   4   1    7.34    0.61
   5   4  -1    8.78    0.63
   5   4  -1    9.03    0.68
   5   4  -1    7.78    0.66
  -5   4   1    8.32    0.64
   5   4  -1    9.51    0.67
   5   4  -1    9.34    0.65
  -5   4   1    6.91    1.13
   5  -4  -1    8.17    0.72
   5  -4  -1    8.25    0.65
  -5  -4   1    8.00    0.68
   5  -4  -1    8.20    0.61
   5   4   0    0.58    0.19
   5   4   0    0.52    0.16
   5   4   0    0.42    0.13
   5   4   0    0.55    0.16
  -5   4   0    0.57    0.16
   5   4   0    0.59    0.20
   5   4   0    0.24    0.32
  -5   4   0    0.61    0.16
  -5  -4   0    0.64    0.18
   5  -4   0    0.47    0.17
   5  -4   0    0.49    0.16
   5   4   1    7.66    0.62
  -5   4  -1    9.42    0.66
   5   4   1    7.82    0.62
   5   4   1    8.18    0.66
   5   4   1    7.70    0.63
   5   4   1    7.96    0.84
  -5   4  -1    8.53    0.62
   5   4   1    7.25    0.60
  -5  -4  -1    8.65    0.65
   5  -4   1    8.00    0.64
   5  -4   1    7.68    0.65
  -5  -4  -1    8.86    0.72
   5  -4   1    8.38    0.70
   5   4   2    5.90    0.51
   5   4   2    6.00    0.69
  -5   4  -2    7.51    0.55
   5   4   2    5.89    0.53
   5   4   2    6.13    0.52
  -5   4  -2    6.30    0.56
   5   4   2    6.07    0.51
   5   4   2    6.20    0.52
  -5   4  -2    6.88    0.51
  -5  -4  -2    5.67    0.56
   5  -4   2    6.75    0.55
   5  -4   2    6.78    0.56
  -5  -4  -2    5.87    0.53
   5  -4   2    6.56    0.60
  -5   4  -3    9.35    0.68
   5   4   3    9.52    0.71
   5   4   3    9.89    0.72
   5   4   3    9.18    0.69
   5   4   3   10.41    0.75
   5   4   3    9.69    0.74
  -5   4  -3    9.05    0.71
   5   4   3    9.44    0.71
   5   4   3    9.51    0.88
  -5   4  -3    9.86    0.73
  -5  -4  -3   10.20    0.73
   5  -4   3    9.43    0.80
   5  -4   3    9.45    0.76
  -5  -4  -3   10.33    0.79
   5   4   4    6.20    0.69
   5   4   4    6.70    0.56
   5   4   4    6.49    0.53
   5   4   4    6.30    0.55
   5   4   4    6.61    0.53
   5   4   4    6.27    0.53
   5   4   4    6.64    0.51
   5  -4   4    7.65    0.63
  -5  -4  -4    6.47    0.84
  -5  -4  -4    6.44    0.57
   5  -4   4    7.29    0.56
  -5   4  -5   14.38    0.98
   5   4   5   12.06    0.96
   5   4   5   13.00    1.08
   5   4   5   13.46    1.26
   5   4   5   12.32    1.02
  -5  -4  -5   12.56    1.37
  -5  -4  -5   12.97    0.95
   5  -4   5   14.17    0.99
   5  -4   5   14.11    1.01
   5   4   6   23.44    1.51
   5   4   6   24.16    1.47
   5   4   6   23.24    1.51
  -5   4  -6   22.67    1.50
   5   4   6   23.73    1.49
   5   4   6   23.44    1.48
  -5   4  -6   23.00    1.50
  -5  -4  -6   22.70    1.50
   5  -4   6   21.29    1.53
   5  -4   6   22.98    1.52
   5   4   7    5.35    0.42
   5   4   7    5.67    0.45
   5   4   7    5.50    0.47
   5   4   7    5.77    0.47
   5   4   7    5.32    0.44
   5  -4   7    5.63    0.50
  -5  -4  -7    4.97    0.47
   5  -4   7    5.87    0.48
   5   4   8    1.64    0.18
  -5   4  -8    2.10    0.23
   5   4   8    1.61    0.20
   5   4   8    1.54    0.19
   5   4   8    1.55    0.21
   5   4   8    1.59    0.22
   5  -4   8    2.04    0.24
   5  -4   8    1.68    0.25
  -5  -4  -8    1.62    0.26
   5  -4   8    1.80    0.22
   5   4   9    1.92    0.20
   5   4   9    1.70    0.19
  -5   4  -9    2.39    0.24
   5   4   9    2.08    0.22
   5   4   9    1.95    0.21
   5  -4   9    1.87    0.22
  -5  -4  -9    1.92    0.22
   5   4  10    0.56    0.09
  -5   4 -10    0.42    0.13
   5   4  10    0.59    0.11
   5   4  10    0.76    0.11
   5   4  10    0.65    0.09
  -5   5   7    3.71    0.26
  -5   5   7    3.20    0.25
   5  -5  -7    3.87    0.28
   5  -5  -7    3.57    0.28
   5  -5  -7    3.70    0.32
   5   5  -6    2.25    0.20
  -5   5   6    1.84    0.19
  -5   5   6    1.85    0.18
   5   5  -6    2.09    0.19
  -5  -5   6    1.74    0.19
   5  -5  -6    2.02    0.23
   5  -5  -6    2.05    0.24
   5   5  -5    0.30    0.12
  -5   5   5    0.50    0.10
  -5   5   5    0.44    0.10
  -5  -5   5    0.28    0.18
  -5  -5   5    0.67    0.14
   5  -5  -5    0.66    0.12
   5  -5  -5    0.48    0.15
  -5   5   4    4.60    0.36
  -5   5   4    4.73    0.39
   5   5  -4    5.83    0.46
   5  -5  -4    5.26    0.41
   5   5  -3   11.48    0.81
  -5   5   3   13.41    0.85
  -5   5   3   12.80    0.82
  -5   5   3   12.35    0.81
   5   5  -3   11.90    0.85
   5  -5  -3   13.22    0.93
   5  -5  -3   13.59    0.89
  -5  -5   3   11.81    0.84
   5  -5  -3   13.72    0.87
   5   5  -2    3.02    0.30
   5   5  -2    2.84    0.29
   5   5  -2    2.81    0.26
   5   5  -2    2.70    0.27
  -5  -5   2    2.46    0.39
   5   5  -1    1.45    0.22
   5   5  -1    1.43    0.20
   5   5  -1    1.46    0.19
   5   5  -1    1.40    0.21
   5   5  -1    1.77    0.22
  -5   5   1    1.98    0.21
   5  -5  -1    2.03    0.28
  -5  -5   1    1.58    0.22
   5  -5  -1    2.05    0.25
   5  -5  -1    2.20    0.23
   5   5   0    0.30    0.09
   5   5   0    0.49    0.14
   5   5   0    0.48    0.14
  -5   5   0    0.47    0.13
  -5   5   0    0.44    0.12
   5   5   0    0.28    0.09
   5   5   0    0.23    0.07
   5  -5   0    0.27    0.10
   5  -5   0    0.31    0.11
  -5  -5   0    0.42    0.12
   5  -5   0    0.29    0.14
   5   5   1    2.47    0.25
   5   5   1    2.39    0.24
   5   5   1    2.35    0.24
   5   5   1    2.46    0.27
  -5   5  -1    1.66    0.23
  -5   5  -1    1.76    0.21
   5   5   1    2.36    0.24
   5  -5   1    1.85    0.27
   5  -5   1    1.91    0.26
  -5  -5  -1    2.22    0.26
   5   5   2    4.13    0.35
   5   5   2    4.17    0.35
   5   5   2    4.06    0.35
   5   5   2    4.22    0.38
   5   5   3   14.10    0.87
  -5   5  -3   12.19    0.86
   5   5   3   13.26    0.85
   5   5   3   13.26    0.88
   5   5   3   13.43    0.86
   5   5   3   12.47    0.83
   5  -5   3   12.44    0.96
   5  -5   3   12.83    0.89
   5  -5   3   11.12    0.84
   5   5   4    5.18    0.40
  -5   5  -4    5.33    0.41
   5   5   4    4.14    0.41
   5   5   4    5.35    0.41
  -5  -5  -4    4.86    0.45
   5  -5   4    4.09    0.43
   5  -5   4    4.45    0.40
   5   5   5    0.48    0.10
   5   5   5    0.50    0.12
   5   5   5    0.51    0.12
   5   5   5    0.67    0.12
  -5  -5  -5    0.25    0.24
   5  -5   5    0.77    0.18
  -5  -5  -5    0.56    0.12
   5   5   6    1.79    0.19
   5   5   6    2.00    0.19
   5   5   6    1.87    0.20
   5   5   6    1.93    0.19
  -5   5  -6    2.01    0.20
   5  -5   6    2.25    0.21
  -5  -5  -6    2.08    0.22
   5   5   7    3.10    0.25
   5   5   7    3.44    0.26
  -5  -5  -7    3.40    0.26
   6   0 -14    0.82    0.11
   6   0 -14    0.59    0.12
  -6   0  14    0.66    0.10
   6   0 -13    5.37    0.38
   6   0 -13    4.37    0.34
  -6   0  12    4.61    0.39
   6   0 -12    4.68    0.97
   6   0 -12    4.01    0.34
  -6   0  12    4.28    0.38
  -6   0  12    3.85    0.33
   6   0 -11   11.54    1.35
  -6   0  11   11.81    0.80
  -6   0  11   10.27    0.81
  -6   0  11   12.34    0.84
  -6   0  11   10.40    0.88
   6   0 -11   10.91    1.14
   6   0 -11   11.93    0.83
  -6   0  11   12.99    0.90
   6   0 -11   12.67    0.85
   6   0 -10   14.59    1.37
  -6   0  10   16.50    1.06
  -6   0  10   16.79    1.09
  -6   0  10   15.22    1.07
  -6   0  10   17.74    1.10
   6   0 -10   15.72    1.06
   6   0 -10   13.57    2.67
  -6   0  10   14.02    1.07
   6   0 -10   14.89    1.07
  -6   0  10   18.05    1.12
  -6   0  10   16.09    1.13
   6   0 -10   13.60    1.40
   6   0  -9   16.83    1.11
  -6   0   9   17.04    1.11
   6   0  -9   17.86    1.45
  -6   0   9   15.12    1.14
  -6   0   9   15.18    1.12
  -6   0   9   16.78    1.15
  -6   0   9   17.02    1.13
   6   0  -9   18.43    1.51
  -6   0   9   16.10    1.11
   6   0  -9   16.87    1.10
  -6   0   9   15.69    1.14
   6   0  -8   16.23    1.25
  -6   0   8   16.15    1.14
   6   0  -8   15.57    1.40
  -6   0   8   13.92    1.01
  -6   0   8   14.48    1.05
  -6   0   8   14.72    1.02
   6   0  -8   17.04    1.02
  -6   0   8   14.79    1.01
  -6   0   8   13.87    1.06
  -6   0   8   15.69    1.05
   6   0  -8   16.05    1.29
   6   0  -7  103.77    6.11
  -6   0   7   91.89    5.85
   6   0  -7  106.17    6.08
   6   0  -7  102.36    5.84
  -6   0   7  102.43    5.96
  -6   0   7   94.73    5.83
   6   0  -7  106.51    6.23
  -6   0   7   93.85    5.87
  -6   0   7   91.76    5.84
   6   0  -6    0.51    0.25
   6   0  -6    0.62    0.33
   6   0  -6   -0.23    0.32
   6   0  -6    0.49    0.27
   6   0  -5  167.52   10.07
   6   0  -5  165.51   10.01
   6   0  -5  179.57    9.98
   6   0  -5  163.31    9.98
   6   0  -4   37.41    2.37
   6   0  -4   36.49    2.38
   6   0  -4   38.85    2.36
   6   0  -4   37.95    2.43
   6   0  -3   96.92    6.55
   6   0  -3  113.14    6.34
   6   0  -3  109.69    6.36
   6   0  -3  108.43    6.38
   6   0  -2   21.50    1.34
   6   0  -2   21.20    1.39
   6   0  -2   20.45    1.37
   6   0  -2   21.37    1.38
   6   0  -1  120.55    7.28
   6   0  -1  128.12    7.24
   6   0  -1  122.75    7.28
   6   0   1  104.64    6.20
   6   0   1  100.40    6.12
   6   0   1  107.88    6.22
   6   0   1  107.53    6.11
   6   0   2   30.08    1.83
   6   0   2   27.84    1.69
   6   0   2   28.68    1.82
   6   0   2   28.81    1.70
   6   0   3   88.00    5.31
   6   0   3   94.44    5.46
   6   0   3   91.26    5.45
   6   0   4   37.91    2.40
   6   0   4   36.87    2.38
  -6   0  -5  169.03    9.96
   6   0   5  182.22   10.08
   6   0   5  158.86    9.97
   6   0   6    0.76    0.18
  -6   0  -6    0.43    0.25
   6   0   6    0.58    0.36
   6   0   7   86.85    5.51
   6   0   7   95.35    5.40
   6   0   8   13.40    0.92
   6   0   8   11.99    0.96
   6   0   8   13.00    0.92
   6   0   8   12.75    0.90
   6   0   8   13.43    0.96
   6   0   8   12.43    0.90
   6   0   8   14.93    0.97
   6   0   8   14.13    0.92
  -6   0  -8   13.46    1.16
  -6   0  -9   18.66    1.63
   6   0   9   16.71    1.15
   6   0   9   15.41    1.10
   6   0   9   16.42    1.09
  -6   0  -9   16.02    1.45
   6   0   9   14.48    1.06
   6   0   9   15.69    1.10
   6   0   9   17.16    1.14
   6   0  10   16.47    1.08
   6   0  10   15.85    1.11
  -6   0 -10   14.25    1.45
   6   0  10   16.43    1.13
   6   0  10   17.02    1.10
   6   0  10   16.24    1.17
   6   0  10   17.21    1.13
  -6   0 -10   14.15    1.37
   6   0  11   12.53    0.86
  -6   0 -11   11.86    1.18
   6   0  11   12.60    0.94
   6   0  11   13.67    0.98
  -6   0 -11   11.68    1.45
   6   0  11   11.79    0.86
   6   0  11   12.36    0.92
  -6   0 -12    2.65    0.33
   6   0  12    3.11    0.33
   6   0  12    2.58    0.28
  -6   0 -12    4.05    0.85
   6   0  12    3.34    0.35
   6   0  13    5.01    0.41
   6   0  13    5.07    0.37
   6   0  13    3.78    0.35
   6   0  13    3.75    0.35
  -6   0 -13    3.70    0.35
   6   0  14    0.68    0.18
   6   0  14    0.43    0.09
  -6   0 -14    0.44    0.14
  -6   0 -14    0.36    0.09
   6   1 -13    2.88    0.27
  -6  -1  13    3.40    0.29
   6  -1 -13    3.19    0.25
  -6  -1  13    2.72    0.26
  -6   1  12    3.92    0.33
  -6   1  12    4.40    0.36
  -6   1  12    3.93    0.35
  -6   1  12    3.73    0.40
  -6   1  12    3.58    0.35
  -6   1  12    4.18    0.35
   6   1 -12    3.81    0.36
   6  -1 -12    3.38    0.32
  -6  -1  12    3.64    0.33
  -6  -1  12    4.39    0.38
   6  -1 -12    4.09    0.37
  -6   1  11    0.95    0.20
  -6  -1  11    0.75    0.20
   6  -1 -11    0.61    0.18
   6  -1 -11   -0.02    0.44
  -6  -1  11    0.67    0.18
  -6  -1  11    0.63    0.20
   6  -1 -11    0.65    0.15
  -6   1  10   98.59    5.96
  -6   1  10   94.81    5.89
  -6   1  10   99.06    5.90
  -6   1  10   91.08    5.88
  -6   1  10   98.19    5.93
   6   1 -10  109.03    5.87
   6   1 -10  100.29    6.37
  -6   1  10  100.23    5.89
   6   1 -10  101.24    5.89
   6   1 -10  105.55    5.91
   6  -1 -10   99.30    5.87
   6  -1 -10   93.06    6.35
  -6  -1  10  100.76    5.89
  -6  -1  10   94.06    5.85
   6  -1 -10  101.77    5.89
  -6  -1  10   99.76    5.88
  -6  -1  10  100.50    5.91
  -6   1   9   22.21    1.55
  -6   1   9   26.27    1.53
   6   1  -9   23.17    1.49
  -6   1   9   24.31    1.54
  -6   1   9   26.19    1.54
  -6   1   9   23.97    1.54
   6   1  -9   23.13    1.88
   6   1  -9   21.55    1.52
  -6  -1   9   22.73    1.50
   6  -1  -9   25.00    1.87
  -6  -1   9   22.60    1.53
  -6  -1   9   25.05    1.57
  -6  -1   9   23.86    1.53
   6  -1  -9   23.17    1.51
   6  -1  -9   25.83    1.53
  -6  -1   9   21.85    1.51
   6  -1  -9   21.06    1.75
  -6   1   8   12.07    0.95
   6   1  -8   14.50    1.22
   6   1  -8   14.13    0.89
  -6   1   8   12.67    0.89
   6   1  -8   13.97    1.16
  -6   1   8   13.52    0.91
   6   1  -8   13.81    0.93
  -6   1   8   12.63    0.91
  -6   1   8   11.85    0.90
  -6   1   8   12.62    0.92
  -6   1   8   13.84    0.94
   6  -1  -8   15.60    1.23
   6  -1  -8   14.91    0.92
  -6  -1   8   12.40    0.90
   6  -1  -8   13.42    0.89
  -6  -1   8   12.43    0.92
  -6  -1   8   12.84    0.92
   6  -1  -8   12.55    1.26
  -6  -1   8   13.23    0.91
  -6  -1   8   11.31    0.87
  -6   1   7   16.85    1.08
   6   1  -7   13.92    1.24
   6   1  -7   12.70    1.20
  -6   1   7   17.19    1.11
  -6   1   7   16.03    1.03
  -6   1   7   16.98    1.05
  -6   1   7   15.43    1.05
  -6  -1   7   15.17    1.04
   6  -1  -7   15.39    1.03
   6  -1  -7   17.79    1.29
   6  -1  -7   15.65    1.36
   6   1  -6   28.43    1.92
  -6   1   6   24.40    1.72
   6   1  -6   25.66    1.97
   6   1  -6   26.89    1.88
  -6   1   6   28.80    1.70
  -6   1   6   31.06    1.84
   6   1  -6   24.35    1.67
   6  -1  -6   29.89    2.03
   6   1  -5  137.90    7.59
   6   1  -5  135.59    7.46
   6  -1  -5  123.59    7.46
   6  -1  -5  123.12    7.59
   6  -1  -5  114.17    7.44
   6  -1  -5  114.14    7.43
   6   1  -4   29.76    1.96
   6   1  -4   29.08    1.93
   6   1  -4   30.15    2.00
   6   1  -4   28.63    1.97
   6  -1  -4   32.50    1.96
   6  -1  -4   31.28    2.05
   6  -1  -4   29.94    1.95
   6  -1  -4   29.34    1.93
   6   1  -3   59.63    3.53
   6   1  -3   56.89    3.52
   6   1  -3   61.88    3.55
   6   1  -3   58.21    3.48
   6  -1  -3   55.59    3.58
   6  -1  -3   58.57    3.50
   6  -1  -3   56.18    3.50
   6  -1  -3   53.96    3.49
   6   1  -2   26.93    1.87
   6   1  -2   28.06    1.87
   6  -1  -2   31.58    1.86
   6  -1  -2   30.28    1.92
   6  -1  -2   28.51    1.84
   6  -1  -2   30.89    1.86
   6   1  -1   84.09    4.75
   6   1  -1   84.13    4.80
  -6   1   1   73.64    4.82
   6   1  -1   81.84    4.79
   6  -1  -1   74.40    4.82
   6  -1  -1   85.56    4.80
   6  -1  -1   78.98    4.78
   6  -1  -1   80.50    4.79
   6   1   0   14.14    0.90
   6   1   0   14.24    0.96
  -6   1   0   14.53    0.96
   6   1   0   14.02    0.96
  -6   1   0   15.95    1.03
   6  -1   0   13.66    0.97
  -6  -1   0   14.04    0.92
   6  -1   0   14.34    0.97
  -6  -1   0   14.26    0.92
   6  -1   0   15.37    0.97
   6  -1   0   14.00    0.97
  -6   1  -1   80.32    4.28
   6   1   1   65.93    4.27
   6   1   1   69.19    4.18
   6   1   1   70.31    4.28
   6  -1   1   73.47    4.28
   6  -1   1   73.30    4.31
   6  -1   1   70.33    4.31
   6   1   2   38.49    2.22
   6   1   2   38.74    2.22
   6  -1   2   34.99    2.19
   6  -1   2   32.99    2.23
   6  -1   2   33.00    2.23
   6   1   3   49.89    3.10
   6   1   3   49.92    3.10
   6  -1   3   52.94    3.16
   6  -1   3   50.81    3.33
  -6   1  -4   28.20    1.73
   6   1   4   24.93    1.65
   6  -1   4   25.78    1.71
   6  -1   4   23.02    1.59
   6   1   5  109.04    7.04
   6   1   5  108.58    7.10
  -6   1  -5  133.81    7.32
   6  -1   5  134.70    7.30
   6  -1   5  119.21    7.12
  -6   1  -6   24.36    1.99
  -6   1  -6   28.41    1.99
   6   1   6   29.15    1.82
   6   1   6   29.86    1.80
  -6  -1  -6   30.20    1.82
   6  -1   6   24.43    1.82
   6  -1   6   30.09    1.92
  -6  -1  -6   31.80    1.95
   6   1   7   15.33    0.99
   6   1   7   16.86    1.07
   6   1   7   16.66    1.00
  -6   1  -7   13.84    1.23
   6   1   7   16.66    1.02
   6   1   7   16.41    1.03
   6   1   7   15.46    1.01
   6  -1   7   13.06    1.03
   6  -1   7   13.73    1.01
   6  -1   7   13.90    1.02
   6  -1   7   13.09    0.99
   6   1   8   10.77    0.82
   6   1   8   11.81    0.86
  -6   1  -8   12.59    1.16
   6   1   8   12.40    0.84
   6   1   8   11.32    0.84
   6   1   8   12.96    0.89
   6   1   8   11.01    0.82
   6   1   8   11.92    0.90
   6   1   8   11.81    0.85
   6  -1   8   12.26    0.85
   6  -1   8   12.15    0.87
  -6  -1  -8   14.17    1.08
   6  -1   8   12.46    0.91
  -6  -1  -8   11.15    1.01
   6  -1   8   12.60    0.87
   6  -1   8   12.73    0.89
   6  -1   8   12.13    0.87
   6  -1   8   12.92    0.87
  -6   1  -9   25.68    1.98
   6   1   9   23.57    1.58
   6   1   9   25.13    1.60
   6   1   9   23.92    1.59
   6   1   9   22.45    1.54
   6   1   9   26.95    1.61
   6   1   9   26.75    1.68
   6   1   9   27.87    1.65
   6   1   9   25.41    1.57
  -6   1  -9   22.85    1.66
  -6   1  -9   20.91    1.87
   6  -1   9   24.91    1.61
   6  -1   9   23.80    1.58
  -6  -1  -9   25.48    1.91
   6  -1   9   24.18    1.61
   6  -1   9   25.03    1.59
  -6  -1  -9   25.80    1.85
   6  -1   9   23.88    1.63
   6  -1   9   25.46    1.67
   6   1  10   94.57    5.95
   6   1  10   90.51    5.90
   6   1  10   98.20    5.92
  -6   1 -10  109.56    6.72
   6   1  10   97.78    5.95
   6   1  10   95.25    5.95
   6   1  10   99.08    6.03
   6   1  10  105.56    6.01
  -6   1 -10  106.87    6.46
   6  -1  10  102.41    5.98
   6  -1  10  102.75    5.97
   6  -1  10  100.22    5.93
  -6  -1 -10   88.08    6.27
   6  -1  10  104.61    5.95
   6  -1  10   98.88    6.00
   6  -1  10  102.85    6.05
  -6  -1 -10  112.80    6.60
   6   1  11    1.25    0.20
   6   1  11    0.86    0.17
   6   1  11    1.30    0.22
   6   1  11    1.08    0.19
   6   1  11    1.11    0.20
   6   1  11    1.00    0.22
  -6  -1 -11    1.72    0.77
   6  -1  11    0.58    0.17
   6  -1  11    0.85    0.20
   6  -1  11    0.78    0.18
  -6   1 -12    2.07    0.26
   6   1  12    2.52    0.23
   6   1  12    2.40    0.26
  -6   1 -12    2.71    0.30
   6  -1  12    1.77    0.26
   6  -1  12    2.25    0.25
  -6  -1 -12    1.72    0.28
   6   1  13    2.76    0.26
   6   1  13    2.85    0.31
   6  -1  13    2.36    0.25
   6  -1  13    2.73    0.25
   6  -1  13    2.47    0.27
   6  -1  13    2.67    0.25
  -6   2  13    1.46    0.14
  -6   2  13    1.38    0.14
  -6   2  13    1.14    0.15
   6  -2 -13    1.25    0.16
   6   2 -12    0.57    0.16
  -6   2  12    0.50    0.12
  -6   2  12    0.76    0.17
   6   2 -12    0.72    0.16
  -6   2  12    0.82    0.15
  -6   2  12    0.82    0.14
  -6   2  12    0.72    0.13
   6  -2 -12    0.68    0.16
  -6  -2  12    0.56    0.13
   6  -2 -12    0.76    0.12
  -6  -2  12    0.92    0.17
  -6   2  11    0.55    0.16
  -6   2  11    0.52    0.15
  -6   2  11    0.59    0.15
  -6   2  11    0.62    0.14
  -6   2  11    0.79    0.15
   6   2 -11   -0.06    0.75
   6  -2 -11    0.62    0.14
  -6   2  10   28.88    1.81
  -6   2  10   27.96    1.82
  -6   2  10   28.85    1.86
   6   2 -10   30.21    1.83
   6   2 -10   29.31    2.17
  -6   2  10   27.77    1.82
  -6   2  10   29.43    1.90
   6   2 -10   30.23    1.85
  -6   2  10   26.82    1.82
   6  -2 -10   29.78    1.82
  -6  -2  10   29.65    1.85
   6   2  -9   20.74    1.72
  -6   2   9   21.69    1.31
  -6   2   9   22.02    1.30
  -6   2   9   22.23    1.31
   6   2  -9   17.24    1.29
   6   2  -9   17.45    1.28
  -6  -2   9   18.81    1.31
  -6  -2   9   18.51    1.29
  -6  -2   9   18.24    1.27
   6   2  -8   19.41    1.56
   6  -2  -8   17.10    1.70
  -6  -2   8   18.84    1.27
  -6  -2   8   22.78    1.41
  -6  -2   8   18.03    1.28
  -6   2   7    3.86    0.35
  -6   2   7    3.93    0.35
  -6   2   7    3.40    0.38
  -6   2   7    3.51    0.36
  -6   2   7    3.76    0.39
  -6   2   7    3.60    0.34
   6  -2  -7    3.10    0.57
   6  -2  -7    3.47    0.34
   6  -2  -7    2.53    0.67
   6  -2  -7    2.82    0.61
  -6   2   6    1.71    0.22
  -6   2   6    1.97    0.24
   6   2  -6    2.52    0.65
  -6   2   6    1.82    0.22
  -6   2   6    1.56    0.21
  -6   2   6    1.47    0.27
   6   2  -6    2.66    0.46
  -6   2   6    1.67    0.27
  -6   2   6    1.35    0.24
   6   2  -6    2.08    0.29
   6  -2  -6    1.62    0.82
   6  -2  -6    1.39    0.42
   6  -2  -6    1.53    0.45
   6   2  -5   13.34    1.12
  -6   2   5   13.27    0.92
   6   2  -5   14.33    1.13
  -6   2   5   13.87    0.99
  -6   2   5   14.84    0.97
   6   2  -5   13.75    1.10
  -6   2   5   14.29    0.94
  -6   2   5   13.05    0.93
   6   2  -5   13.12    0.94
   6   2  -5   15.41    1.03
   6  -2  -5   13.80    0.93
   6  -2  -5   15.20    1.05
   6  -2  -5   15.49    1.27
  -6   2   4  106.91    6.12
   6   2  -4   92.35    6.21
   6   2  -4   93.87    6.24
   6   2  -4   96.08    6.22
   6  -2  -4  107.61    6.15
   6  -2  -4  113.37    6.15
   6  -2  -4  111.42    6.42
   6   2  -3   37.03    2.34
   6   2  -3   34.54    2.32
   6   2  -3   34.68    2.31
   6  -2  -3   38.10    2.25
   6  -2  -3   36.27    2.24
   6  -2  -3   35.72    2.34
   6  -2  -3   36.15    2.45
  -6   2   2  106.05    6.16
  -6   2   2   98.37    6.16
   6   2  -2  101.25    6.08
   6   2  -2  101.87    6.09
   6   2  -2   96.56    6.08
   6  -2  -2  103.38    6.02
   6  -2  -2  102.63    6.25
   6  -2  -2  104.60    6.03
   6   2  -1    8.97    0.69
  -6   2   1    9.01    0.81
   6   2  -1    8.22    0.69
   6   2  -1    8.51    0.70
  -6   2   1    9.25    0.75
   6  -2  -1   10.52    0.70
   6  -2  -1    9.33    0.72
   6  -2  -1    9.32    0.81
   6  -2  -1   10.04    0.76
   6  -2  -1   10.15    0.70
   6   2   0   14.98    1.05
  -6   2   0   16.60    1.17
   6   2   0   15.99    1.08
  -6   2   0   16.52    1.22
   6   2   0   15.83    1.06
   6  -2   0   15.50    1.08
   6  -2   0   14.49    1.18
   6  -2   0   16.94    1.09
  -6  -2   0   16.43    1.15
   6  -2   0   17.60    1.16
   6  -2   0   17.18    1.10
   6   2   1    8.79    0.64
  -6   2  -1    9.67    0.79
  -6   2  -1    9.44    0.82
   6   2   1    8.85    0.67
   6  -2   1    8.54    0.71
  -6  -2  -1   10.19    0.74
  -6  -2  -1   10.41    0.84
   6  -2   1    9.51    0.72
  -6   2  -2  101.11    6.02
  -6   2  -2   89.90    5.88
   6   2   2   99.87    5.79
  -6  -2  -2  106.57    5.85
   6  -2   2   94.97    5.86
  -6  -2  -2  106.39    5.88
   6  -2   2   87.20    5.80
  -6   2  -3   35.31    2.58
   6   2   3   41.42    2.37
   6   2   3   40.49    2.38
   6   2   3   37.97    2.37
   6  -2   3   38.38    2.46
   6  -2   3   36.03    2.39
  -6  -2  -3   39.34    2.41
  -6  -2  -3   39.65    2.39
   6   2   4  105.75    6.03
  -6   2  -4   91.90    6.15
  -6   2  -4   96.14    6.31
   6   2   4  113.02    6.05
  -6  -2  -4  110.42    6.07
  -6  -2  -4  102.84    6.00
   6  -2   4   91.64    6.05
   6   2   5   13.46    0.89
   6   2   5   14.35    0.92
   6   2   5   13.31    0.92
   6   2   5   13.68    0.89
  -6   2  -5   14.00    1.10
   6   2   5   13.65    0.95
  -6   2  -5   13.36    1.22
   6   2   5   13.43    0.92
   6  -2   5   12.49    0.92
   6  -2   5   12.69    1.02
   6  -2   5   12.85    0.90
  -6  -2  -5   14.36    0.97
   6   2   6    1.61    0.23
   6   2   6    1.69    0.26
  -6   2  -6    2.12    0.29
   6   2   6    1.73    0.24
  -6   2  -6    2.61    0.48
  -6   2  -6    1.99    0.47
   6   2   6    1.59    0.28
   6   2   6    1.81    0.24
   6  -2   6    2.37    0.27
   6  -2   6    2.32    0.26
  -6  -2  -6    1.45    0.29
  -6  -2  -6    1.91    0.53
   6  -2   6    2.35    0.28
   6   2   7    4.19    0.39
   6   2   7    4.26    0.40
   6   2   7    3.45    0.40
  -6   2  -7    5.79    0.73
   6   2   7    3.98    0.43
  -6   2  -7    4.38    0.63
   6   2   7    4.08    0.42
  -6   2  -7    3.79    0.39
  -6   2  -7    4.60    0.41
   6   2   7    3.84    0.37
  -6   2  -7    3.35    0.72
   6  -2   7    5.01    0.40
   6  -2   7    4.95    0.43
   6  -2   7    4.54    0.42
   6  -2   7    4.97    0.44
  -6   2  -8   15.31    1.43
  -6   2  -8   17.30    1.51
  -6  -2  -8   17.71    1.39
   6  -2   8   17.23    1.15
   6  -2   8   17.37    1.14
   6  -2   8   16.06    1.18
   6  -2   8   17.76    1.23
   6  -2   8   17.96    1.19
  -6   2  -9   16.30    1.61
  -6   2  -9   16.37    1.58
   6   2   9   21.19    1.26
   6   2   9   19.26    1.21
   6   2   9   20.83    1.26
   6  -2   9   17.58    1.24
   6  -2   9   17.20    1.21
   6  -2   9   17.78    1.21
   6  -2   9   16.66    1.28
  -6   2 -10   25.15    1.81
   6   2  10   30.61    1.78
   6   2  10   29.50    1.82
   6   2  10   29.01    1.88
   6   2  10   29.58    1.83
  -6   2 -10   25.91    2.30
   6   2  10   30.43    1.81
   6   2  10   27.00    1.77
  -6   2 -10   26.47    2.13
   6   2  10   28.51    1.76
   6  -2  10   29.49    1.79
   6  -2  10   28.05    1.78
   6  -2  10   28.62    1.88
   6  -2  10   29.92    1.83
   6  -2  10   25.80    1.82
   6   2  11    0.81    0.18
   6   2  11    0.48    0.13
   6   2  11    0.51    0.16
   6   2  11    0.62    0.16
   6   2  11    0.55    0.17
   6  -2  11    0.97    0.22
   6  -2  11    0.76    0.17
   6   2  12    0.75    0.15
   6   2  12    0.51    0.13
  -6   2 -12    0.62    0.13
   6   2  12    0.55    0.12
   6   2  12    0.51    0.12
  -6   2 -12    0.64    0.16
   6  -2  12    0.65    0.12
   6  -2  12    0.80    0.14
   6  -2  12    0.73    0.16
   6   2  13    0.78    0.11
  -6   2 -13    0.50    0.09
   6  -2  13    0.45    0.11
  -6   3  12    0.67    0.09
  -6   3  12    0.61    0.09
   6   3 -12    0.89    0.13
  -6   3  12    0.80    0.18
   6  -3 -12    0.91    0.14
   6  -3 -12    0.57    0.08
  -6  -3  12    0.81    0.12
  -6   3  11    1.09    0.16
  -6   3  11    1.39    0.16
   6   3 -11    1.05    0.18
  -6   3  11    1.25    0.15
  -6   3  11    0.85    0.15
  -6  -3  11    1.25    0.27
  -6  -3  11    1.54    0.19
   6  -3 -11    0.99    0.17
   6  -3 -11    1.26    0.16
  -6   3  10    0.21    0.07
  -6   3  10    0.18    0.10
  -6   3  10    0.21    0.08
  -6   3  10    0.41    0.11
   6   3 -10    0.13    0.09
  -6  -3  10    0.12    0.08
  -6  -3  10    0.02    0.09
   6  -3 -10    0.30    0.11
   6  -3 -10    0.18    0.09
  -6   3   9    0.89    0.16
  -6   3   9    1.04    0.20
  -6   3   9    1.02    0.20
  -6   3   9    0.91    0.16
  -6   3   9    0.88    0.18
   6   3  -9    0.69    0.54
  -6   3   9    0.97    0.16
  -6  -3   9    0.93    0.18
   6  -3  -9    0.97    0.16
   6  -3  -9    0.73    0.20
  -6   3   8    0.26    0.12
   6   3  -8   -0.65    0.81
   6   3  -8    0.59    0.18
  -6   3   8    0.33    0.16
   6   3  -8    0.45    0.46
  -6   3   8    0.27    0.11
  -6   3   8   -0.12    0.47
  -6   3   8    0.58    0.16
   6  -3  -8    0.57    0.22
   6  -3  -8    0.31    1.02
   6  -3  -8    0.62    0.23
  -6  -3   8    0.15    0.14
  -6   3   7    8.75    0.68
  -6   3   7    8.21    0.63
  -6   3   7    8.03    0.63
   6   3  -7    7.04    1.06
  -6   3   7    8.03    0.66
  -6   3   7    8.08    0.62
  -6   3   7    7.90    0.63
   6   3  -7    8.68    0.94
   6  -3  -7    8.29    0.64
  -6  -3   7   10.12    0.69
  -6  -3   7    9.68    0.67
   6  -3  -7    8.37    0.63
   6   3  -6   13.43    1.03
  -6   3   6   15.98    1.36
  -6   3   6   16.73    1.06
  -6   3   6   16.24    1.07
  -6   3   6   17.08    1.07
   6   3  -6   14.82    1.05
   6   3  -6   14.90    1.08
  -6   3   6   16.10    1.06
  -6   3   6   17.04    1.11
   6  -3  -6   15.46    1.06
  -6  -3   6   15.80    1.07
   6  -3  -6   15.66    1.06
  -6   3   5    6.37    0.51
  -6   3   5    6.34    0.53
  -6   3   5    6.01    0.79
  -6   3   5    6.07    0.52
   6   3  -5    6.01    0.84
   6   3  -5    6.23    0.57
   6   3  -5    7.01    0.95
   6   3  -5    6.52    0.74
   6   3  -5    7.65    0.55
   6   3  -5    7.32    0.58
   6  -3  -5    5.39    0.82
   6   3  -4   29.42    1.96
   6   3  -4   27.81    1.67
   6   3  -4   27.86    1.71
  -6   3   4   24.19    1.66
  -6   3   4   25.55    1.67
   6   3  -4   28.53    1.90
  -6   3   4   23.93    1.65
  -6   3   4   25.04    1.93
  -6   3   4   23.56    1.66
   6   3  -4   28.10    1.70
   6   3  -4   30.16    1.72
   6   3  -4   28.96    1.86
  -6   3   4   25.52    1.71
   6   3  -4   29.21    1.70
  -6   3   4   27.67    1.70
   6  -3  -4   24.44    1.67
  -6  -3   4   24.53    1.69
   6  -3  -4   26.51    1.68
   6  -3  -4   27.25    2.13
   6   3  -3    2.92    0.32
  -6   3   3    3.19    0.35
  -6   3   3    3.95    0.35
  -6   3   3    3.20    0.30
   6   3  -3    2.89    0.50
  -6   3   3    3.06    0.30
   6   3  -3    3.15    0.32
   6   3  -3    3.41    0.36
  -6   3   3    2.78    0.49
   6   3  -3    2.62    0.30
   6   3  -3    3.36    0.36
  -6   3   3    3.29    0.31
   6   3  -3    2.92    0.32
   6  -3  -3    4.02    0.61
   6   3  -2    4.15    0.34
  -6   3   2    3.44    0.33
  -6   3   2    3.01    0.53
  -6   3   2    3.63    0.34
   6   3  -2    3.36    0.38
   6   3  -2    4.17    0.35
   6   3  -2    3.95    0.36
   6   3  -2    4.08    0.37
   6   3  -2    4.13    0.67
  -6   3   2    3.56    0.36
  -6  -3   2    4.45    0.41
   6  -3  -2    3.27    0.60
   6  -3  -2    3.46    0.40
  -6   3   1    0.65    0.14
  -6   3   1    0.72    0.17
   6   3  -1    0.33    0.09
   6   3  -1    0.33    0.34
  -6   3   1    0.70    0.32
   6   3  -1    0.56    0.17
   6   3  -1    0.49    0.14
   6   3  -1    0.32    0.10
   6   3  -1    0.43    0.14
   6   3  -1    0.45    0.15
   6  -3  -1    1.22    0.45
   6   3   0   29.61    1.94
   6   3   0   27.85    1.79
   6   3   0   26.63    1.77
  -6   3   0   29.81    1.82
  -6   3   0   26.83    1.78
   6   3   0   28.54    1.81
  -6   3   0   28.90    2.04
   6   3   0   27.78    1.77
   6   3   0   29.52    1.79
   6   3   0   28.09    1.80
   6  -3   0   29.72    1.82
  -6  -3   0   27.63    1.81
   6  -3   0   30.79    1.89
   6  -3   0   28.62    1.76
  -6   3  -1    0.36    0.11
   6   3   1    0.73    0.22
   6   3   1    0.61    0.13
   6   3   1    0.39    0.10
  -6   3  -1    0.41    0.11
   6   3   1    0.59    0.17
   6   3   1    0.42    0.13
   6   3   1    0.57    0.15
  -6   3  -1    0.24    0.09
   6  -3   1    0.26    0.13
   6  -3   1    0.44    0.14
   6   3   2    3.73    0.36
   6   3   2    3.48    0.37
   6   3   2    3.65    0.42
   6   3   2    3.87    0.34
   6   3   2    3.24    0.34
   6   3   2    3.23    0.32
  -6   3  -2    4.26    0.36
  -6   3  -2    3.26    0.33
   6   3   2    3.46    0.32
   6  -3   2    3.62    0.37
   6  -3   2    4.50    0.41
  -6  -3  -2    3.04    0.48
   6   3   3    3.12    0.32
  -6   3  -3    3.53    0.32
   6   3   3    3.35    0.34
   6   3   3    2.98    0.35
   6   3   3    3.52    0.40
   6   3   3    3.37    0.33
   6   3   3    3.47    0.35
   6   3   3    3.67    0.34
  -6   3  -3    2.01    0.58
  -6   3  -3    3.44    0.34
  -6   3  -3    3.17    0.34
   6   3   3    3.61    0.33
  -6  -3  -3    4.19    0.52
   6  -3   3    2.84    0.35
   6   3   4   25.61    1.76
   6   3   4   26.77    1.74
   6   3   4   26.96    1.77
   6   3   4   25.26    1.77
   6   3   4   26.61    1.74
   6   3   4   25.65    1.74
   6   3   4   27.70    1.75
  -6   3  -4   29.47    1.77
   6   3   4   28.17    1.85
  -6   3  -4   29.64    1.93
   6  -3   4   30.89    1.87
  -6  -3  -4   28.50    2.01
   6  -3   4   29.59    1.79
   6  -3   4   28.14    1.79
   6   3   5    6.20    0.56
   6   3   5    5.64    0.56
  -6   3  -5    7.05    0.87
  -6   3  -5    7.80    0.55
   6   3   5    6.75    0.54
  -6   3  -5    7.10    0.77
  -6   3  -5    8.02    0.64
   6   3   5    6.51    0.63
   6   3   5    5.94    0.52
   6   3   5    5.98    0.54
   6  -3   5    6.22    0.57
   6  -3   5    7.97    0.63
   6  -3   5    7.14    0.54
  -6  -3  -5    6.22    0.78
   6   3   6   18.04    1.13
   6   3   6   17.90    1.11
   6   3   6   17.78    1.09
   6   3   6   16.91    1.12
  -6   3  -6   15.05    1.09
   6   3   6   17.63    1.12
  -6   3  -6   13.93    1.31
   6   3   6   17.30    1.09
  -6   3  -6   14.07    1.37
  -6   3  -6   14.38    1.09
   6  -3   6   15.79    1.12
   6  -3   6   16.22    1.14
   6  -3   6   14.64    1.06
   6   3   7    8.89    0.67
   6   3   7    8.27    0.67
  -6   3  -7   10.30    0.69
   6   3   7    8.24    0.71
   6   3   7    8.81    0.66
   6   3   7    8.18    0.67
   6   3   7    7.82    0.67
  -6   3  -7    8.99    1.16
  -6   3  -7   10.75    1.00
   6   3   7    7.67    0.62
   6  -3   7    9.74    0.66
   6  -3   7    9.52    0.64
  -6  -3  -7    8.10    0.90
   6  -3   7    9.54    0.70
   6   3   8    0.52    0.15
   6   3   8    0.71    0.22
  -6   3  -8    0.12    0.91
  -6   3  -8    0.25    0.14
  -6   3  -8    0.58    0.17
   6   3   8    0.23    0.12
   6   3   8    0.34    0.15
  -6   3  -8    0.64    0.49
   6   3   8    0.27    0.12
   6  -3   8    0.48    0.14
   6  -3   8    0.49    0.19
   6  -3   8    0.47    0.19
  -6  -3  -8    0.22    0.60
   6   3   9    0.87    0.18
   6   3   9    1.08    0.21
   6   3   9    0.99    0.17
  -6   3  -9    1.05    0.64
   6   3   9    1.21    0.20
   6   3   9    1.01    0.18
   6  -3   9    0.94    0.21
   6  -3   9    1.22    0.21
   6   3  10    0.37    0.11
   6   3  10    0.25    0.10
  -6   3 -10    0.37    0.12
   6   3  10    0.20    0.12
  -6   3 -10    0.23    0.10
   6   3  10    0.49    0.13
   6   3  10    0.55    0.15
   6  -3  10    0.36    0.15
   6  -3  10    0.13    0.09
   6  -3  10    0.33    0.13
  -6   3 -11    0.82    0.12
   6   3  11    0.77    0.13
  -6   3 -11    1.05    0.17
   6   3  11    1.25    0.16
   6   3  11    1.29    0.18
   6  -3  11    0.74    0.20
   6  -3  11    0.69    0.17
  -6  -3 -11    0.82    0.21
   6  -3  11    1.17    0.17
  -6   3 -12    0.81    0.17
   6   3  12    0.65    0.11
   6   3  12    0.47    0.10
  -6   4  10    2.32    0.18
   6  -4 -10    2.15    0.22
   6  -4 -10    2.42    0.18
  -6   4   9    2.11    0.19
  -6   4   9    2.31    0.21
  -6   4   9    1.86    0.20
  -6  -4   9    2.20    0.23
   6  -4  -9    2.39    0.27
   6  -4  -9    2.42    0.21
  -6   4   8    1.64    0.20
   6   4  -8    1.88    0.23
  -6   4   8    1.31    0.17
  -6   4   8    1.88    0.28
  -6   4   8    1.23    0.17
  -6   4   8    1.37    0.17
   6  -4  -8    1.77    0.19
   6  -4  -8    1.86    0.26
  -6  -4   8    1.49    0.22
   6   4  -7   11.83    0.74
  -6   4   7   10.45    0.74
  -6   4   7    9.87    0.73
  -6   4   7   10.93    0.78
  -6   4   7   10.50    0.74
  -6   4   7   10.21    0.74
   6  -4  -7   10.31    0.84
   6  -4  -7   10.95    0.75
  -6  -4   7   12.51    0.79
  -6  -4   7   10.56    0.73
   6   4  -6   24.19    1.51
  -6   4   6   24.08    1.51
   6   4  -6   24.87    1.55
  -6   4   6   24.44    1.55
  -6   4   6   22.61    1.51
  -6   4   6   23.66    1.51
  -6   4   6   23.45    1.50
   6  -4  -6   23.27    1.62
   6  -4  -6   22.68    1.50
  -6  -4   6   24.80    1.51
  -6  -4   6   23.40    1.53
  -6   4   5    8.39    0.68
  -6   4   5    8.25    0.63
   6   4  -5    8.83    0.63
   6   4  -5    9.37    0.69
  -6   4   5    9.01    0.67
  -6   4   5    8.39    0.64
   6   4  -5    9.99    0.69
  -6   4   5    8.53    0.65
  -6  -4   5    8.10    0.65
   6  -4  -5    9.81    0.66
   6  -4  -5    9.88    0.78
  -6   4   4    3.17    0.89
  -6   4   4    3.32    0.32
   6   4  -4    3.32    0.32
  -6   4   4    3.60    0.33
   6   4  -4    3.75    0.38
   6   4  -4    3.20    0.34
   6   4  -4    3.56    0.33
  -6   4   4    3.89    0.35
  -6   4   4    2.87    0.31
   6   4  -4    3.46    0.35
   6  -4  -4    3.01    0.40
  -6  -4   4    3.84    0.37
   6  -4  -4    3.20    0.32
  -6   4   3    4.19    0.37
  -6   4   3    4.32    0.38
  -6   4   3    3.77    0.92
  -6   4   3    4.32    0.39
   6   4  -3    5.25    0.97
  -6   4   3    4.00    0.37
  -6   4   3    4.62    0.40
   6  -4  -3    4.42    0.42
   6  -4  -3    4.60    0.49
   6  -4  -3    4.29    0.38
  -6   4   2    1.21    0.21
   6   4  -2    2.07    0.27
   6   4  -2    2.13    0.26
  -6   4   2    1.51    0.22
   6   4  -2    1.98    0.28
   6   4  -2    1.54    0.29
   6   4  -2    1.72    0.23
   6   4  -2    1.86    0.24
   6   4  -2    2.08    0.54
  -6  -4   2    1.84    0.27
   6  -4  -2    1.52    0.21
   6  -4  -2    1.45    0.27
   6  -4  -2    1.48    0.24
  -6   4   1   10.84    0.80
   6   4  -1   10.82    1.09
   6   4  -1   12.00    0.82
  -6   4   1   10.63    0.80
   6   4  -1   11.19    0.79
   6   4  -1   11.76    0.82
   6   4  -1   10.13    0.80
  -6   4   1    9.95    0.77
   6   4  -1   11.22    0.80
   6   4  -1   11.87    0.85
   6  -4  -1   12.49    0.92
   6  -4  -1   12.30    0.84
   6  -4  -1   12.59    0.78
  -6  -4   1    9.65    0.80
   6   4   0   12.96    0.89
   6   4   0   12.84    1.13
   6   4   0   12.54    0.92
  -6   4   0   12.97    0.88
   6   4   0   11.88    0.86
  -6   4   0   12.74    0.89
   6   4   0   12.44    0.89
   6   4   0   12.25    0.87
   6  -4   0   12.38    0.97
  -6  -4   0   11.46    0.95
   6  -4   0   12.30    0.90
   6   4   1   10.68    0.79
   6   4   1   10.73    0.77
  -6   4  -1   10.51    0.75
   6   4   1   10.26    0.74
   6   4   1   10.43    0.75
   6   4   1   10.00    0.97
   6   4   1   11.16    0.77
  -6   4  -1   10.87    0.77
   6  -4   1    9.52    0.82
   6  -4   1    9.02    0.77
  -6  -4  -1   11.04    0.77
   6  -4   1    9.02    0.76
   6   4   2    1.42    0.23
   6   4   2    1.19    0.21
   6   4   2    1.39    0.21
   6   4   2    1.19    0.34
  -6   4  -2    1.62    0.24
   6   4   2    1.44    0.23
  -6   4  -2    1.51    0.20
   6   4   2    1.05    0.20
   6  -4   2    1.59    0.28
   6  -4   2    1.84    0.27
   6  -4   2    1.77    0.25
  -6  -4  -2    1.59    0.26
   6   4   3    3.86    0.53
   6   4   3    3.79    0.37
   6   4   3    3.75    0.36
   6   4   3    3.88    0.36
   6   4   3    3.75    0.39
   6   4   3    4.23    0.40
   6   4   3    3.73    0.37
  -6  -4  -3    3.61    0.41
  -6   4  -4    3.54    0.35
   6   4   4    3.68    0.50
   6   4   4    3.72    0.34
   6   4   4    3.36    0.34
   6   4   4    3.43    0.34
   6   4   4    3.34    0.37
  -6   4  -4    2.98    0.36
   6   4   4    3.33    0.36
   6   4   4    3.36    0.34
   6  -4   4    3.57    0.40
   6  -4   4    3.06    0.34
  -6  -4  -4    3.49    0.59
   6  -4   4    3.74    0.39
  -6  -4  -4    3.37    0.40
   6   4   5    8.65    0.67
   6   4   5    8.68    0.65
   6   4   5    7.66    0.79
  -6   4  -5    8.62    0.65
   6   4   5    8.41    0.64
   6   4   5    8.68    0.64
  -6   4  -5    9.62    0.68
   6   4   5    8.78    0.67
   6  -4   5    7.21    0.64
   6  -4   5    8.31    0.72
  -6  -4  -5    9.54    0.99
   6  -4   5    8.58    0.70
   6   4   6   23.26    1.54
   6   4   6   23.39    1.52
   6   4   6   22.89    1.52
   6   4   6   23.70    1.55
  -6   4  -6   24.46    1.54
  -6   4  -6   24.70    1.55
   6   4   6   24.09    1.51
   6  -4   6   24.20    1.60
   6  -4   6   23.98    1.56
   6   4   7   10.67    0.78
   6   4   7   10.26    0.76
   6   4   7   10.87    0.78
   6   4   7   10.67    0.76
   6   4   7   10.23    0.74
   6  -4   7   11.59    0.83
   6  -4   7   12.86    0.82
   6   4   8    1.45    0.17
   6   4   8    1.42    0.21
   6   4   8    1.16    0.16
   6   4   8    1.44    0.18
   6   4   8    1.36    0.19
   6  -4   8    1.03    0.18
   6  -4   8    1.13    0.22
   6  -4   8    1.42    0.21
   6   4   9    2.58    0.24
   6   4   9    2.50    0.22
   6   4   9    2.36    0.23
   6   4   9    2.29    0.22
  -6  -4  -9    2.40    0.25
   6  -4   9    2.55    0.25
   6  -4   9    1.80    0.30
   6  -4   9    1.83    0.26
   6   4  10    2.52    0.21
   6   4  10    2.54    0.22
   6   4  10    2.89    0.29
   6   4  10    2.73    0.21
  -6   5   7    5.90    0.42
   6  -5  -7    6.90    0.44
   6  -5  -7    6.63    0.45
  -6   5   6    1.36    0.13
   6   5  -6    1.03    0.15
  -6  -5   6    1.49    0.17
  -6   5   5    1.85    0.22
  -6   5   5    1.64    0.18
   6   5  -5    1.60    0.20
   6   5  -5    1.78    0.19
   6  -5  -5    1.87    0.26
  -6  -5   5    1.82    0.20
   6  -5  -5    1.69    0.19
   6   5  -4    1.19    0.17
  -6   5   4    1.40    0.17
  -6   5   4    1.62    0.19
   6  -5  -4    1.24    0.17
   6  -5  -4    1.55    0.20
   6  -5  -4    1.10    0.21
   6   5  -3   13.66    0.93
   6   5  -3   14.55    0.97
  -6   5   3   15.56    0.99
  -6   5   3   13.61    0.95
   6  -5  -3   14.86    0.98
   6  -5  -3   15.03    1.04
   6  -5  -3   15.27    0.99
   6   5  -2   14.30    0.98
   6   5  -2   12.65    0.91
  -6   5   2   13.67    0.91
   6   5  -2   12.78    0.89
  -6   5   2   13.09    0.90
  -6  -5   2   13.15    0.91
   6  -5  -2   14.57    0.94
   6  -5  -2   14.72    1.00
   6  -5  -2   14.92    0.96
   6   5  -1    5.37    0.44
   6   5  -1    5.57    0.44
   6   5  -1    5.23    0.51
   6   5  -1    5.47    0.43
  -6   5   1    6.20    0.44
   6   5  -1    5.55    0.46
   6  -5  -1    5.16    0.46
  -6  -5   1    6.36    0.58
   6  -5  -1    4.91    0.44
   6   5   0   -0.02    0.07
  -6   5   0    0.08    0.08
   6   5   0    0.00    0.07
  -6   5   0    0.09    0.06
   6   5   0    0.06    0.06
   6  -5   0    0.10    0.07
   6  -5   0    0.10    0.07
  -6  -5   0    0.12    0.09
   6  -5   0    0.06    0.11
   6   5   1    6.29    0.48
   6   5   1    6.17    0.48
   6   5   1    6.11    0.48
   6   5   1    6.20    0.51
   6   5   1    6.23    0.49
   6  -5   1    6.24    0.50
   6  -5   1    6.90    0.53
   6  -5   1    6.87    0.57
   6   5   2   14.12    0.93
   6   5   2   14.18    0.92
   6   5   2   14.68    0.94
   6   5   2   14.92    0.95
  -6   5  -2   12.80    0.93
   6  -5   2   13.28    0.99
   6  -5   2   13.05    0.95
  -6  -5  -2   14.83    0.99
   6   5   3   15.53    0.99
   6   5   3   14.37    0.93
   6   5   3   14.54    0.96
   6   5   3   14.79    0.96
  -6   5  -3   15.25    0.98
   6   5   3   15.09    0.97
   6  -5   3   15.12    1.00
   6  -5   3   12.87    0.95
   6   5   4    1.80    0.20
   6   5   4    1.75    0.19
   6   5   4    2.06    0.22
   6   5   4    1.73    0.19
   6  -5   4    1.66    0.31
   6  -5   4    1.70    0.28
   6   5   5    1.70    0.19
   6   5   5    1.66    0.18
   6   5   5    1.61    0.18
   6   5   5    1.87    0.19
   6  -5   5    1.51    0.21
   6  -5   5    1.89    0.21
   6   5   6    1.75    0.16
   6   5   6    1.79    0.22
   6   5   6    1.95    0.22
   6   5   6    1.45    0.17
   6  -5   6    1.87    0.20
   6   5   7    6.55    0.41
   6  -5   7    5.51    0.41
   7   0 -14    0.36    0.12
  -7   0  14    0.34    0.08
   7   0 -13    0.05    0.08
   7   0 -13    0.09    0.07
  -7   0  13    0.07    0.06
   7   0 -12   -0.20    0.42
  -7   0  12    0.05    0.08
  -7   0  12    0.17    0.06
   7   0 -12    0.24    0.08
   7   0 -12    0.27    0.11
  -7   0  12    0.30    0.10
  -7   0  11    0.22    0.10
  -7   0  11    0.08    0.13
   7   0 -11    0.17    0.09
   7   0 -11    1.11    0.76
   7   0 -11    0.32    0.15
   7   0 -11    0.18    0.34
   7   0 -10    0.17    0.12
  -7   0  10    0.29    0.21
  -7   0  10    0.14    0.09
  -7   0  10    0.24    0.12
   7   0 -10   -0.36    0.53
   7   0 -10    0.13    0.34
   7   0 -10    0.26    0.12
  -7   0  10    0.23    0.10
  -7   0   9    0.34    0.12
  -7   0   9   -0.24    0.17
   7   0  -9    0.34    0.14
   7   0  -9    0.03    0.24
   7   0  -9    0.37    1.14
  -7   0   9    0.17    0.11
   7   0  -9    0.13    0.38
  -7   0   9    0.22    0.19
  -7   0   9    0.09    0.17
  -7   0   9    0.09    0.10
  -7   0   9    0.39    0.15
  -7   0   8    0.18    0.29
  -7   0   8   -0.02    0.09
   7   0  -8    0.26    0.28
  -7   0   8   -0.02    0.20
   7   0  -8    0.18    0.11
   7   0  -8    0.05    0.09
   7   0  -8   -0.03    0.19
   7   0  -8    0.18    0.63
  -7   0   8    0.21    0.11
  -7   0   8    0.02    0.09
  -7   0   8    0.09    0.18
  -7   0   8    0.01    0.08
   7   0  -7    0.75    0.44
  -7   0   7    0.70    0.16
  -7   0   7    0.49    0.14
   7   0  -7    0.46    0.15
   7   0  -7    0.33    0.40
   7   0  -7    0.66    0.15
  -7   0   7    0.43    0.19
   7   0  -7    0.53    0.22
   7   0  -6    0.04    0.15
   7   0  -6    0.24    0.34
   7   0  -6    0.44    0.21
   7   0  -6   -0.06    0.26
   7   0  -5    0.49    0.22
   7   0  -5    0.57    0.20
   7   0  -5    0.71    0.22
   7   0  -5    0.51    0.31
   7   0  -4    0.17    0.14
   7   0  -4    0.24    0.25
   7   0  -4    0.27    0.18
   7   0  -4    0.20    0.15
   7   0  -3    0.23    0.12
   7   0  -3    0.21    0.10
   7   0  -3    0.29    0.15
   7   0  -2    0.70    0.20
   7   0  -2    0.63    0.16
   7   0  -2    0.61    0.14
   7   0  -2    0.49    0.15
   7   0  -1    0.77    0.17
   7   0  -1    0.65    0.13
   7   0  -1    0.64    0.17
  -7   0   0    1.53    0.19
   7   0   0    1.10    0.19
   7   0   0    1.53    0.21
   7   0   0    1.27    0.16
   7   0   1    0.62    0.10
   7   0   1    0.67    0.15
   7   0   1    0.65    0.15
  -7   0  -1    0.47    0.09
   7   0   2    0.47    0.14
   7   0   2    0.43    0.07
   7   0   2    0.48    0.15
   7   0   3    0.22    0.10
   7   0   3    0.41    0.14
   7   0   3    0.30    0.08
   7   0   3    0.20    0.06
   7   0   4    0.48    0.16
   7   0   4    0.49    0.21
   7   0   4    0.50    0.10
   7   0   5    0.22    0.18
  -7   0  -5    0.40    0.13
   7   0   5    0.51    0.20
   7   0   5    0.65    0.18
  -7   0  -6    0.11    0.16
   7   0   6    0.19    0.12
   7   0   7    0.33    0.11
  -7   0  -7    0.50    0.32
   7   0   7    0.12    0.15
   7   0   7    0.25    0.10
  -7   0  -7    0.18    0.39
   7   0   7    0.56    0.16
   7   0   8    0.07    0.10
   7   0   8    0.13    0.09
   7   0   8    0.13    0.10
  -7   0  -8    0.06    0.33
   7   0   8    0.25    0.13
   7   0   8    0.05    0.10
   7   0   8   -0.08    0.09
   7   0   8    0.14    0.08
  -7   0  -8    0.03    0.29
  -7   0  -9    0.09    0.24
  -7   0  -9    0.75    0.53
   7   0   9    0.21    0.14
   7   0   9    0.09    0.11
   7   0   9    0.28    0.15
   7   0   9    0.25    0.13
   7   0   9    0.27    0.13
   7   0   9    0.21    0.10
  -7   0  -9    0.01    0.42
   7   0   9    0.17    0.13
  -7   0 -10   -0.22    0.50
   7   0  10    0.07    0.11
  -7   0 -10    0.28    0.60
   7   0  10    0.14    0.09
  -7   0 -10   -0.01    0.38
   7   0  10    0.13    0.11
   7   0  10    0.11    0.11
   7   0  10    0.33    0.13
   7   0  10    0.13    0.11
  -7   0 -11   -0.02    0.18
  -7   0 -11    0.31    0.78
   7   0  11    0.20    0.13
   7   0  11    0.25    0.11
  -7   0 -11    0.88    1.00
  -7   0 -11    0.88    0.52
   7   0  11    0.28    0.14
   7   0  11    0.51    0.17
   7   0  11    0.15    0.10
   7   0  11    0.32    0.13
   7   0  12    0.07    0.10
  -7   0 -12    0.09    0.62
   7   0  12    0.06    0.13
   7   0  12    0.12    0.08
   7   0  12    0.13    0.08
   7   0  12    0.07    0.06
  -7   0 -12    0.09    0.13
  -7   0 -13    0.09    0.11
   7   0  13    0.04    0.06
   7   0  13    0.15    0.11
   7   0  13    0.03    0.07
   7   0  13    0.05    0.07
   7   0  13   -0.08    0.07
   7   0  14    0.00    0.04
   7   0  14    0.11    0.05
   7   0  14    0.08    0.06
  -7   1  13    0.25    0.09
  -7   1  13    0.41    0.10
   7  -1 -13    0.44    0.14
   7   1 -12    0.99    0.18
   7   1 -12    0.86    0.61
  -7   1  12    0.60    0.15
  -7   1  12    0.80    0.15
  -7   1  12    0.60    0.13
   7  -1 -12    0.55    0.12
  -7   1  11    2.65    0.29
  -7   1  11    2.88    0.28
  -7   1  11    2.24    0.35
   7   1 -11    1.98    0.51
   7   1 -11    2.61    0.32
  -7   1  11    2.84    0.30
   7   1 -11    2.68    0.24
  -7   1  11    2.38    0.32
  -7   1  11    2.62    0.29
  -7  -1  11    2.08    0.27
   7  -1 -11    2.92    0.29
  -7  -1  11    2.54    0.31
   7  -1 -11    3.41    0.79
  -7  -1  11    2.20    0.27
   7   1 -10   15.98    1.54
  -7   1  10   16.76    1.14
  -7   1  10   16.65    1.14
   7   1 -10   18.51    1.10
  -7   1  10   15.90    1.18
  -7   1  10   14.98    1.11
  -7   1  10   17.28    1.13
   7   1 -10   18.92    1.15
  -7  -1  10   18.58    1.11
   7  -1 -10   14.88    1.09
   7  -1 -10   16.28    1.11
  -7   1   9   16.04    1.06
   7   1  -9   14.36    0.96
  -7   1   9   15.70    1.01
   7   1  -9   14.44    1.01
  -7   1   9   14.85    1.01
   7   1  -9   12.64    0.99
  -7   1   9   16.07    1.01
   7   1  -9   15.21    1.31
  -7  -1   9   16.12    1.00
   7  -1  -9   12.86    0.98
   7  -1  -9   14.21    1.25
   7  -1  -9   11.43    1.26
  -7  -1   9   14.72    1.01
  -7  -1   9   16.21    1.04
   7  -1  -9   14.18    0.99
  -7   1   8   21.42    1.47
  -7   1   8   21.28    1.48
  -7   1   8   21.46    1.49
   7   1  -8   25.59    1.50
  -7   1   8   23.30    1.49
  -7   1   8   20.45    1.52
   7   1  -8   25.43    1.51
  -7  -1   8   24.68    1.47
   7  -1  -8   21.84    1.71
  -7  -1   8   24.01    1.48
   7  -1  -8   22.58    1.47
  -7  -1   8   26.31    1.52
   7  -1  -8   21.80    1.74
  -7   1   7   32.12    2.20
  -7   1   7   35.58    2.22
  -7   1   7   37.52    2.28
   7   1  -7   39.17    2.25
   7   1  -7   39.83    2.19
  -7   1   7   32.87    2.21
  -7   1   7   32.82    2.23
   7  -1  -7   37.16    2.63
  -7  -1   7   36.99    2.24
  -7  -1   7   31.88    2.20
   7  -1  -7   37.61    2.48
   7  -1  -7   36.31    2.44
  -7  -1   7   40.16    2.24
   7  -1  -7   36.40    2.21
  -7   1   6   24.85    1.67
   7   1  -6   27.53    1.65
   7   1  -6   29.82    1.94
   7   1  -6   29.28    1.91
  -7   1   6   25.43    1.67
  -7  -1   6   26.33    1.69
   7  -1  -6   28.50    2.02
   7  -1  -6   25.16    1.67
   7  -1  -6   28.38    1.89
   7  -1  -6   27.29    1.86
  -7   1   5   24.20    1.50
   7  -1  -5   23.95    1.73
   7  -1  -5   21.94    1.62
   7  -1  -5   23.02    1.64
   7  -1  -5   24.70    1.63
   7   1  -4   31.69    1.97
   7   1  -4   30.27    2.00
   7   1  -4   30.17    2.02
  -7   1   4   28.80    2.07
   7  -1  -4   31.61    1.98
   7  -1  -4   31.27    2.09
   7  -1  -4   28.93    1.96
   7  -1  -4   29.55    1.98
   7   1  -3   72.67    4.28
   7   1  -3   75.08    4.33
   7   1  -3   75.41    4.35
   7  -1  -3   67.48    4.28
   7  -1  -3   69.41    4.38
   7  -1  -3   67.16    4.28
   7  -1  -3   69.77    4.28
   7   1  -2   40.58    2.58
  -7   1   2   40.55    2.60
   7   1  -2   40.22    2.57
   7   1  -2   37.74    2.50
   7  -1  -2   41.51    2.62
   7  -1  -2   43.98    2.55
   7  -1  -2   41.88    2.55
   7  -1  -2   42.01    2.55
  -7   1   1   55.69    3.27
  -7   1   1   56.11    3.32
   7  -1  -1   51.04    3.25
   7  -1  -1   50.94    3.29
   7  -1  -1   55.55    3.25
   7  -1  -1   52.14    3.26
  -7   1   0  104.00    6.57
  -7   1   0  117.49    6.66
   7   1   0  114.81    6.60
   7   1   0  113.74    6.61
   7   1   0  109.11    6.52
   7  -1   0  108.15    6.61
  -7  -1   0  110.58    6.55
   7  -1   0  106.97    6.60
   7  -1   0  119.18    6.60
   7   1   1   55.72    3.73
   7   1   1   55.64    3.74
   7   1   1   54.78    3.63
  -7   1  -1   67.47    3.82
   7  -1   1   68.92    3.80
   7  -1   1   67.57    3.74
   7  -1   1   66.15    3.79
   7   1   2   37.44    2.27
   7   1   2   37.94    2.27
  -7   1  -2   38.85    2.33
   7  -1   2   33.55    2.22
   7  -1   2   34.36    2.29
   7  -1   2   35.62    2.30
   7   1   3   60.85    3.86
   7   1   3   61.84    3.86
  -7   1  -3   69.17    3.93
   7  -1   3   63.47    3.83
   7  -1   3   63.27    3.91
   7  -1   3   63.67    3.92
  -7   1  -4   30.44    2.01
   7   1   4   27.42    1.86
   7   1   4   32.03    1.96
   7  -1   4   31.11    2.01
  -7   1  -5   30.13    1.97
   7   1   5   28.53    1.87
   7   1   5   26.58    1.77
   7   1   6   23.14    1.63
  -7   1  -6   25.87    1.89
   7   1   6   27.07    1.66
   7   1   6   25.37    1.63
   7   1   6   25.19    1.67
   7  -1   6   26.41    1.63
   7  -1   6   26.24    1.65
  -7  -1  -6   27.51    1.82
   7  -1   6   27.36    1.68
   7  -1   6   24.83    1.63
   7  -1   6   26.87    1.65
   7  -1   6   26.47    1.65
   7   1   7   35.37    2.31
   7   1   7   35.10    2.32
  -7   1  -7   33.48    2.59
   7   1   7   34.96    2.29
   7   1   7   37.28    2.35
   7   1   7   36.73    2.29
   7   1   7   39.53    2.34
   7   1   7   33.94    2.29
   7  -1   7   39.30    2.33
   7  -1   7   41.58    2.39
   7  -1   7   37.84    2.32
   7  -1   7   39.95    2.33
   7  -1   7   39.79    2.31
  -7  -1  -7   39.25    2.52
   7   1   8   20.50    1.46
   7   1   8   23.67    1.53
   7   1   8   21.88    1.50
   7   1   8   22.58    1.56
   7   1   8   22.14    1.49
  -7   1  -8   26.96    1.89
   7   1   8   20.48    1.48
  -7  -1  -8   21.85    1.73
   7  -1   8   26.12    1.55
   7  -1   8   25.90    1.53
   7  -1   8   25.22    1.53
   7  -1   8   22.28    1.49
  -7  -1  -8   21.37    1.69
   7  -1   8   26.18    1.59
   7   1   9   15.68    1.05
   7   1   9   14.99    1.05
  -7   1  -9   17.75    1.93
   7   1   9   15.61    1.02
   7   1   9   14.90    1.06
   7   1   9   16.40    1.09
   7   1   9   15.56    1.12
   7   1   9   14.58    1.02
   7  -1   9   15.27    1.07
   7  -1   9   15.52    1.07
   7  -1   9   16.12    1.10
   7  -1   9   13.58    1.03
   7  -1   9   15.32    1.06
   7  -1   9   16.55    1.07
  -7  -1  -9   14.52    1.30
   7  -1   9   16.86    1.27
  -7  -1  -9   15.32    1.40
   7   1  10   15.74    1.12
   7   1  10   15.61    1.12
   7   1  10   16.64    1.16
  -7   1 -10   16.11    1.51
   7   1  10   18.17    1.22
  -7   1 -10   16.62    1.61
   7   1  10   17.70    1.24
   7   1  10   17.24    1.18
   7   1  10   17.74    1.18
  -7  -1 -10   18.15    1.68
   7  -1  10   19.47    1.19
   7  -1  10   16.20    1.20
   7  -1  10   18.48    1.26
   7  -1  10   19.23    1.21
   7  -1  10   19.20    1.20
  -7  -1 -10   17.75    1.48
   7   1  11    2.29    0.28
  -7   1 -11    1.87    0.27
  -7   1 -11    3.19    0.66
   7   1  11    2.20    0.26
   7   1  11    1.76    0.24
   7   1  11    2.27    0.31
   7   1  11    2.04    0.26
   7   1  11    2.48    0.27
   7  -1  11    1.64    0.26
   7  -1  11    2.47    0.28
   7  -1  11    1.83    0.30
  -7  -1 -11    0.77    0.80
   7  -1  11    2.29    0.27
   7  -1  11    1.92    0.26
   7  -1  11    1.67    0.29
   7   1  12    0.79    0.17
   7   1  12    0.89    0.18
   7   1  12    0.65    0.19
  -7   1 -12    0.95    0.85
  -7   1 -12    0.61    0.22
  -7   1 -12    0.61    0.17
   7  -1  12    0.79    0.15
   7  -1  12    1.09    0.18
   7  -1  12    0.97    0.21
   7  -1  12    1.07    0.20
   7   1  13    0.42    0.13
   7   1  13    0.54    0.13
   7   1  13    0.51    0.13
   7   1  13    0.43    0.11
   7   1  13    0.25    0.12
  -7   2  13    3.09    0.27
  -7   2  13    3.31    0.25
  -7   2  12    0.47    0.11
  -7   2  12    0.51    0.12
   7   2 -12    0.43    0.13
  -7  -2  12    0.58    0.11
   7  -2 -12    0.44    0.14
   7   2 -11   13.23    0.81
  -7   2  11   11.46    0.80
   7   2 -11   10.17    1.11
  -7   2  11   12.18    0.79
  -7   2  11   10.47    0.80
  -7   2  11   11.27    0.79
  -7  -2  11   11.04    0.78
   7  -2 -11   11.78    0.78
  -7   2  10    8.15    0.61
  -7   2  10    8.10    0.61
  -7   2  10    8.89    0.61
   7   2 -10    6.79    0.61
  -7   2  10    8.57    0.63
   7   2 -10    7.03    0.61
  -7   2  10    9.12    0.65
   7  -2 -10    8.84    0.61
  -7  -2  10    7.21    0.62
  -7   2   9   10.19    0.74
  -7   2   9   10.06    0.73
  -7   2   9    9.95    0.73
  -7   2   9    9.89    0.73
  -7   2   9   10.22    0.80
  -7   2   9   10.75    0.77
   7  -2  -9    9.87    1.51
  -7  -2   9    9.17    0.73
  -7  -2   9   10.05    0.76
   7   2  -8   15.74    1.13
   7   2  -8   15.88    1.38
  -7   2   8   17.89    1.11
  -7   2   8   16.55    1.08
  -7   2   8   16.33    1.11
  -7   2   8   18.23    1.16
   7   2  -8   16.31    1.66
  -7   2   8   16.84    1.10
  -7   2   8   16.64    1.11
   7   2  -8   15.37    1.09
   7  -2  -8   16.98    1.10
  -7  -2   8   15.40    1.12
   7  -2  -8   13.87    1.56
   7   2  -7   23.30    1.73
   7   2  -7   22.22    1.76
  -7   2   7   19.57    1.54
   7   2  -7   22.17    1.44
  -7   2   7   24.41    1.52
  -7   2   7   25.83    1.46
  -7   2   7   24.17    1.44
   7   2  -7   20.50    1.50
  -7   2   7   23.46    1.45
  -7   2   7   23.77    1.46
   7  -2  -7   20.25    1.59
   7  -2  -7   21.56    1.43
   7  -2  -7   22.32    1.71
   7  -2  -7   21.08    1.87
  -7  -2   7   20.68    1.61
   7   2  -6   10.54    0.74
  -7   2   6   10.61    0.73
  -7   2   6    9.95    0.73
  -7   2   6    9.45    0.74
   7   2  -6    9.63    0.73
  -7   2   6   10.45    0.73
   7   2  -6   10.42    0.77
   7   2  -6   10.02    1.05
  -7   2   6   10.51    0.75
   7   2  -6   10.87    0.95
   7   2  -6   10.57    0.99
  -7   2   6   10.97    0.80
   7   2  -6   10.04    0.73
  -7   2   6   11.36    0.78
   7  -2  -6   10.69    0.89
  -7  -2   6   10.19    0.76
   7  -2  -6   10.45    0.73
   7  -2  -6   11.35    0.95
   7  -2  -6   10.54    1.22
   7   2  -5   16.79    1.07
   7   2  -5   14.56    1.04
   7   2  -5   17.29    1.27
   7   2  -5   16.18    1.28
  -7   2   5   17.40    1.06
  -7   2   5   17.00    1.08
  -7   2   5   18.09    1.07
   7   2  -5   16.94    1.29
   7   2  -5   15.34    1.06
   7   2  -5   15.28    1.08
   7  -2  -5   15.00    1.16
   7  -2  -5   14.60    1.35
   7  -2  -5   14.84    1.16
   7   2  -4   54.88    3.63
  -7   2   4   59.77    3.48
  -7   2   4   58.58    3.46
   7   2  -4   53.40    3.58
   7   2  -4   51.43    3.43
   7  -2  -4   57.85    3.53
   7  -2  -4   62.89    3.54
   7  -2  -4   60.29    3.78
   7   2  -3  148.34    8.74
   7   2  -3  144.53    8.69
   7   2  -3  154.80    8.73
   7  -2  -3  144.61    8.72
   7  -2  -3  140.84    8.85
   7  -2  -3  149.09    8.64
   7  -2  -3  142.24    8.62
  -7   2   2   28.27    2.05
   7   2  -2   29.85    1.95
   7   2  -2   31.89    1.96
  -7   2   2   26.53    1.98
   7   2  -2   29.77    1.94
   7  -2  -2   30.69    1.98
   7  -2  -2   31.00    2.11
   7  -2  -2   31.71    1.92
   7   2  -1  190.63   10.51
  -7   2   1  174.79   10.64
   7   2  -1  175.08   10.49
   7   2  -1  186.32   10.50
  -7   2   1  161.69   10.54
   7  -2  -1  177.46   10.65
   7  -2  -1  184.73   10.55
   7  -2  -1  185.47   10.49
   7  -2  -1  170.55   10.46
   7   2   0    5.31    0.48
   7   2   0    5.65    0.47
  -7   2   0    5.84    0.56
  -7   2   0    5.89    0.62
   7   2   0    5.49    0.49
   7  -2   0    6.54    0.53
   7  -2   0    5.56    0.48
   7  -2   0    6.60    0.57
   7  -2   0    6.12    0.52
   7  -2   0    5.13    0.58
   7   2   1  164.42   10.32
   7   2   1  167.70   10.33
  -7   2  -1  193.15   10.58
  -7   2  -1  184.03   10.46
   7   2   1  164.74   10.32
   7  -2   1  162.79   10.34
  -7  -2  -1  193.46   10.42
   7  -2   1  180.89   10.41
   7  -2   1  170.73   10.43
  -7  -2  -1  181.49   10.45
   7  -2   1  180.14   10.41
  -7   2  -2   31.92    2.07
  -7   2  -2   28.74    1.93
   7   2   2   25.38    1.78
   7   2   2   27.32    1.79
   7  -2   2   28.54    1.89
  -7  -2  -2   31.82    1.84
  -7   2  -3  145.27    9.53
   7   2   3  174.07    9.36
   7   2   3  166.92    9.29
   7   2   3  157.56    9.27
  -7  -2  -3  155.17    9.31
   7  -2   3  161.97    9.41
   7  -2   3  155.20    9.33
  -7  -2  -3  151.98    9.29
   7   2   4   53.80    3.23
   7   2   4   60.97    3.23
  -7   2  -4   53.57    3.54
   7  -2   4   49.67    3.25
   7  -2   4   48.29    3.22
  -7   2  -5   16.01    1.18
   7   2   5   18.92    1.18
   7   2   5   16.39    1.13
   7   2   5   18.04    1.20
  -7   2  -5   16.10    1.48
  -7   2  -5   17.18    1.37
   7   2   5   18.63    1.16
   7   2   5   17.92    1.17
   7  -2   5   18.43    1.16
   7  -2   5   18.98    1.19
   7  -2   5   18.74    1.19
   7  -2   5   19.34    1.24
  -7  -2  -5   16.32    1.19
  -7  -2  -5   15.66    1.23
   7  -2   5   19.21    1.19
   7  -2   5   18.26    1.17
  -7   2  -6    7.66    0.97
   7   2   6    9.08    0.69
   7   2   6   10.17    0.70
   7   2   6    9.17    0.66
  -7   2  -6   10.30    0.96
   7   2   6    9.33    0.67
   7   2   6    9.75    0.73
  -7   2  -6   10.08    0.69
   7   2   6    9.18    0.70
   7  -2   6    9.86    0.75
   7  -2   6    7.94    0.68
   7  -2   6    9.20    0.67
  -7  -2  -6   10.68    0.80
   7  -2   6    9.41    0.71
   7  -2   6    9.50    0.71
   7  -2   6    9.13    0.71
   7   2   7   23.96    1.50
   7   2   7   24.59    1.51
   7   2   7   26.01    1.56
  -7   2  -7   24.39    1.87
  -7   2  -7   21.16    1.79
   7   2   7   21.70    1.49
   7   2   7   25.12    1.57
  -7   2  -7   22.86    1.50
   7   2   7   24.60    1.58
   7   2   7   24.63    1.58
  -7   2  -7   20.60    1.54
   7  -2   7   25.18    1.60
   7  -2   7   26.02    1.55
   7  -2   7   20.09    1.74
  -7  -2  -7   20.65    1.65
   7  -2   7   25.21    1.57
   7  -2   7   24.09    1.75
   7  -2   7   25.04    1.53
   7   2   8   16.74    1.12
   7   2   8   17.53    1.14
   7   2   8   16.99    1.18
   7   2   8   17.15    1.13
  -7   2  -8   15.48    1.14
   7   2   8   17.70    1.11
   7   2   8   17.16    1.09
  -7   2  -8   15.01    1.40
   7   2   8   14.32    1.08
  -7   2  -8   18.74    1.70
   7  -2   8   16.98    1.21
   7  -2   8   16.07    1.10
   7  -2   8   16.35    1.16
   7  -2   8   15.77    1.11
   7  -2   8   16.67    1.15
   7   2   9   10.02    0.80
   7   2   9   10.11    0.74
   7   2   9   10.78    0.72
   7   2   9   10.55    0.71
  -7   2  -9   11.68    1.14
   7   2   9    9.84    0.75
   7   2   9    8.88    0.71
   7   2   9    9.61    0.75
   7  -2   9    9.54    0.80
   7  -2   9   10.43    0.74
   7  -2   9   10.12    0.77
   7  -2   9    9.28    0.76
   7  -2   9   10.13    0.74
   7   2  10    8.18    0.59
  -7   2 -10    6.59    0.91
   7   2  10    8.33    0.57
   7   2  10    8.19    0.67
   7   2  10    8.06    0.62
   7   2  10    8.18    0.58
   7   2  10    8.39    0.62
   7  -2  10    6.56    0.64
   7  -2  10    7.22    0.59
   7  -2  10    7.78    0.59
   7  -2  10    7.43    0.61
  -7   2 -11    9.40    1.16
   7   2  11   11.17    0.85
   7   2  11   12.02    0.80
   7   2  11   10.25    0.80
   7   2  11   12.44    0.82
  -7   2 -11   10.67    0.81
   7   2  11   10.76    0.77
   7   2  11   11.31    0.77
   7  -2  11   13.32    0.80
   7  -2  11   12.91    0.79
   7  -2  11   12.44    0.87
   7  -2  11   10.62    0.81
  -7   2 -12    0.13    0.09
   7   2  12    0.12    0.09
  -7   2 -12    0.07    0.07
   7  -2  12    0.12    0.07
   7  -2  12    0.20    0.08
   7  -2  12    0.16    0.12
   7   2  13    3.18    0.23
   7   2  13    2.91    0.27
   7  -2  13    2.93    0.28
   7  -2  13    2.76    0.24
   7   3 -11    1.76    0.20
  -7   3  11    1.58    0.17
  -7   3  11    1.34    0.17
  -7   3  11    1.44    0.18
  -7   3  11    1.33    0.16
   7  -3 -11    1.96    0.25
   7  -3 -11    1.83    0.17
  -7  -3  11    1.35    0.18
   7  -3 -11    1.55    0.25
   7   3 -10    3.94    0.37
  -7   3  10    4.45    0.35
  -7   3  10    4.41    0.35
  -7   3  10    4.50    0.35
  -7   3  10    4.65    0.35
   7   3 -10    3.73    0.34
  -7  -3  10    3.64    0.36
   7  -3 -10    4.15    0.34
  -7  -3  10    3.51    0.32
  -7   3   9    8.82    0.60
  -7   3   9    9.24    0.65
   7   3  -9    7.83    0.65
  -7   3   9    8.67    0.63
  -7   3   9    9.26    0.64
  -7   3   9    8.62    0.63
  -7  -3   9    7.59    0.65
   7  -3  -9    9.39    0.66
   7  -3  -9    9.03    0.63
  -7   3   8    3.52    0.36
  -7   3   8    3.37    0.33
  -7   3   8    3.10    0.31
   7   3  -8    4.23    0.40
   7   3  -8    2.73    0.68
  -7   3   8    2.87    0.34
  -7   3   8    3.28    0.32
   7   3  -8    3.69    0.34
   7  -3  -8    3.89    0.34
  -7  -3   8    2.79    0.32
  -7  -3   8    3.55    0.38
   7  -3  -8    3.64    0.36
   7   3  -7    2.87    0.30
  -7   3   7    2.23    0.29
  -7   3   7    2.08    0.26
  -7   3   7    2.14    0.29
   7   3  -7    1.64    0.76
  -7   3   7    2.15    0.25
  -7   3   7    2.19    0.26
   7  -3  -7    1.31    0.95
   7  -3  -7    2.82    0.31
   7   3  -6   17.45    1.12
  -7   3   6   15.92    1.11
  -7   3   6   14.04    1.43
  -7   3   6   17.08    1.12
  -7   3   6   16.75    1.12
  -7   3   6   16.55    1.11
   7   3  -6   17.30    1.16
   7   3  -6   17.99    1.12
  -7   3   6   17.06    1.15
   7   3  -6   16.19    1.62
   7   3  -6   16.16    1.10
   7  -3  -6   16.94    1.13
   7  -3  -6   17.45    1.13
   7  -3  -6   15.84    2.03
   7   3  -5    7.77    0.98
  -7   3   5    7.19    0.86
   7   3  -5    8.76    0.65
   7   3  -5    8.63    1.06
  -7   3   5    6.33    0.58
   7   3  -5    6.80    0.60
   7   3  -5    8.10    0.58
   7   3  -5    8.14    0.84
   7   3  -5    8.43    0.63
  -7   3   5    6.54    0.57
   7  -3  -5    6.93    1.00
   7  -3  -5    7.58    0.58
  -7  -3   5    7.45    0.64
  -7   3   4    2.84    0.34
  -7   3   4    2.92    0.31
  -7   3   4    2.93    0.31
  -7   3   4    3.09    0.57
   7  -3  -4    3.58    0.64
   7  -3  -4    3.82    0.35
   7   3  -3   27.39    1.93
  -7   3   3   25.67    1.68
  -7   3   3   26.51    1.73
  -7   3   3   26.80    1.69
   7   3  -3   29.74    1.73
   7   3  -3   26.31    1.69
  -7   3   3   26.47    1.70
   7   3  -3   28.46    1.76
  -7   3   3   25.41    1.71
   7   3  -3   26.54    1.70
  -7   3   3   26.04    1.68
   7   3  -3   26.23    1.72
  -7   3   3   29.37    2.02
   7   3  -3   26.50    1.71
  -7  -3   3   23.39    1.85
   7  -3  -3   30.04    2.15
   7  -3  -3   29.83    1.70
   7  -3  -3   27.47    1.71
   7   3  -2    4.40    0.42
   7   3  -2    4.40    0.39
   7   3  -2    4.71    0.55
   7   3  -2    4.88    0.41
   7   3  -2    4.27    0.38
  -7   3   2    3.55    0.40
   7   3  -2    4.70    0.43
  -7   3   2    4.20    0.63
   7   3  -2    4.82    0.40
   7  -3  -2    4.80    0.47
   7  -3  -2    4.39    0.73
   7  -3  -2    4.58    0.37
   7  -3  -2    5.14    0.59
  -7   3   1   31.71    1.93
   7   3  -1   30.24    1.95
   7   3  -1   30.15    1.93
   7   3  -1   31.61    2.10
  -7   3   1   34.08    1.89
   7   3  -1   29.92    1.92
  -7   3   1   32.21    1.93
   7   3  -1   29.44    1.91
   7   3  -1   31.33    1.94
  -7   3   1   34.04    2.24
   7  -3  -1   30.70    2.02
   7  -3  -1   30.22    1.96
   7  -3  -1   28.71    1.90
   7   3   0    1.29    0.18
  -7   3   0    0.89    0.40
   7   3   0    1.22    0.18
   7   3   0    1.54    0.22
   7   3   0    0.96    0.19
   7   3   0    1.20    0.24
  -7   3   0    1.15    0.15
   7   3   0    1.02    0.21
  -7   3   0    1.02    0.17
  -7   3   0    0.84    0.18
   7   3   0    1.37    0.19
   7  -3   0    0.79    0.18
   7  -3   0    1.28    0.23
   7  -3   0    0.92    0.15
   7   3   1   33.61    2.13
  -7   3  -1   30.31    1.98
   7   3   1   31.52    2.02
   7   3   1   32.05    2.00
   7   3   1   33.08    2.00
  -7   3  -1   34.34    1.97
  -7   3  -1   28.55    1.98
   7   3   1   32.52    2.00
   7   3   1   31.76    1.99
   7  -3   1   33.45    2.03
  -7  -3  -1   29.47    2.01
   7  -3   1   35.92    2.11
   7   3   2    3.54    0.35
   7   3   2    4.01    0.43
   7   3   2    3.52    0.34
   7   3   2    3.72    0.37
   7   3   2    3.67    0.37
   7   3   2    3.80    0.34
   7   3   2    3.73    0.35
   7  -3   2    4.52    0.40
   7  -3   2    3.51    0.38
   7  -3   2    3.58    0.40
   7  -3   2    3.59    0.40
   7  -3   2    3.45    0.35
   7   3   3   28.85    1.83
  -7   3  -3   25.39    1.87
   7   3   3   28.78    1.73
   7   3   3   27.67    1.75
   7   3   3   27.87    1.72
   7   3   3   27.92    1.75
   7   3   3   28.16    1.72
   7   3   3   27.45    1.72
  -7   3  -3   27.69    1.74
  -7   3  -3   27.00    1.70
   7  -3   3   26.34    1.75
   7  -3   3   25.08    1.72
   7  -3   3   27.32    1.77
   7  -3   3   27.25    1.82
   7   3   4    2.22    0.31
   7   3   4    2.27    0.30
   7   3   4    2.41    0.32
   7   3   4    2.84    0.29
   7   3   4    2.36    0.30
   7   3   4    2.37    0.35
   7   3   4    2.43    0.34
   7   3   4    2.81    0.29
   7   3   4    2.55    0.28
  -7   3  -4    3.55    0.58
   7  -3   4    3.04    0.34
  -7  -3  -4    3.45    0.47
  -7   3  -5    8.24    0.80
   7   3   5    6.04    0.55
   7   3   5    6.94    0.62
   7   3   5    6.09    0.57
   7   3   5    6.06    0.52
   7   3   5    6.34    0.52
   7   3   5    6.84    0.54
  -7   3  -5    7.72    0.89
   7   3   5    6.53    0.55
   7  -3   5    6.11    0.52
   7  -3   5    6.12    0.56
   7  -3   5    7.19    0.62
  -7  -3  -5    7.72    0.76
   7  -3   5    7.72    0.58
   7  -3   5    7.03    0.58
   7   3   6   15.60    1.13
  -7   3  -6   16.59    1.86
  -7   3  -6   18.47    1.43
   7   3   6   16.45    1.11
   7   3   6   16.02    1.14
   7   3   6   17.10    1.13
   7   3   6   16.27    1.17
   7   3   6   15.92    1.19
   7   3   6   17.37    1.16
  -7   3  -6   16.72    1.14
  -7   3  -6   17.96    1.14
   7   3   6   17.58    1.14
   7  -3   6   15.91    1.10
   7  -3   6   16.98    1.17
   7  -3   6   15.83    1.12
   7  -3   6   17.38    1.17
   7  -3   6   17.21    1.22
  -7  -3  -6   17.90    1.39
   7   3   7    2.26    0.27
   7   3   7    2.13    0.25
   7   3   7    2.24    0.29
   7   3   7    1.93    0.36
  -7   3  -7    1.74    0.90
   7   3   7    2.35    0.28
  -7   3  -7    2.96    0.86
   7   3   7    2.38    0.33
   7   3   7    1.84    0.28
   7   3   7    2.26    0.26
   7  -3   7    1.70    0.30
   7  -3   7    1.67    0.26
   7  -3   7    1.93    0.26
   7  -3   7    1.87    0.28
  -7   3  -8    3.26    0.32
   7   3   8    3.01    0.33
  -7   3  -8    3.08    0.32
   7   3   8    3.37    0.35
   7   3   8    3.22    0.38
  -7   3  -8    1.96    1.74
  -7   3  -8    4.49    0.77
   7   3   8    3.06    0.35
   7   3   8    3.51    0.34
   7   3   8    3.02    0.31
   7   3   8    2.83    0.44
   7   3   8    3.29    0.32
   7  -3   8    2.75    0.33
  -7  -3  -8    3.99    0.62
   7  -3   8    2.99    0.31
   7  -3   8    3.33    0.33
   7  -3   8    2.89    0.36
   7  -3   8    3.77    0.38
   7   3   9    8.46    0.61
   7   3   9    8.15    0.60
   7   3   9    8.23    0.65
   7  -3   9    8.10    0.63
   7  -3   9    7.36    0.65
   7  -3   9    7.56    0.57
   7  -3   9    7.01    0.57
   7   3  10    4.10    0.32
   7   3  10    3.96    0.38
   7   3  10    4.22    0.34
   7   3  10    3.46    0.34
   7   3  10    3.56    0.34
   7   3  10    4.05    0.36
  -7   3 -10    4.23    0.38
   7  -3  10    3.75    0.36
  -7   3 -11    1.57    0.16
   7   3  11    1.81    0.19
   7   3  11    1.26    0.15
   7   3  11    1.11    0.15
   7  -3  11    1.35    0.22
   7  -3  11    1.68    0.18
   7  -3  11    1.22    0.17
  -7   4  10    3.18    0.26
  -7   4  10    3.76    0.26
   7   4  -9    2.93    0.28
  -7   4   9    2.83    0.24
  -7   4   9    3.01    0.25
  -7   4   9    3.37    0.26
   7  -4  -9    3.40    0.25
   7  -4  -9    3.67    0.30
   7  -4  -9    3.03    0.30
  -7   4   8    0.62    0.19
  -7   4   8    0.90    0.13
  -7   4   8    1.17    0.14
   7   4  -8    0.81    0.21
   7  -4  -8    0.89    0.13
   7  -4  -8    0.96    0.20
  -7   4   7    2.96    0.27
  -7   4   7    2.70    0.28
  -7   4   7    3.03    0.28
   7   4  -7    2.97    0.31
   7   4  -7    2.63    0.29
  -7   4   7    3.22    0.28
   7  -4  -7    3.12    0.31
   7  -4  -7    3.55    0.37
  -7  -4   7    2.61    0.30
   7  -4  -7    3.35    0.28
  -7   4   6    4.42    0.39
  -7   4   6    3.99    0.36
  -7   4   6    3.88    0.37
   7   4  -6    5.13    0.40
  -7   4   6    4.16    0.37
   7  -4  -6    4.53    0.37
  -7  -4   6    5.27    0.43
   7  -4  -6    5.26    0.56
   7  -4  -6    3.91    0.38
  -7   4   5    1.19    0.19
  -7   4   5    1.09    0.18
   7   4  -5    1.69    0.26
   7   4  -5    1.36    0.21
  -7   4   5    1.12    0.22
   7   4  -5    1.44    0.20
  -7   4   5    1.09    0.19
   7  -4  -5    0.96    0.24
   7  -4  -5    1.10    0.17
  -7   4   4    4.75    0.43
  -7   4   4    5.22    0.45
   7   4  -4    6.05    0.55
   7   4  -4    2.75    1.17
   7   4  -4    5.54    0.47
   7   4  -4    5.91    0.48
  -7   4   4    5.51    0.48
   7   4  -4    5.73    0.55
   7  -4  -4    5.56    0.45
   7  -4  -4    5.95    0.50
   7  -4  -4    5.79    0.56
   7   4  -3   11.91    0.93
  -7   4   3   14.63    0.88
   7   4  -3   11.26    0.89
   7   4  -3   11.42    0.86
   7   4  -3   11.74    0.88
  -7   4   3   14.47    0.89
   7   4  -3   12.27    0.90
   7   4  -3   11.60    0.89
   7  -4  -3   14.10    0.88
   7  -4  -3   13.79    0.94
  -7  -4   3   12.25    0.89
   7  -4  -3   13.69    1.02
   7   4  -2    3.26    0.33
   7   4  -2    3.02    0.35
   7   4  -2    2.78    0.30
   7   4  -2    2.80    0.34
  -7   4   2    3.03    0.29
   7   4  -2    3.10    0.33
   7   4  -2    3.39    0.67
  -7   4   2    2.63    0.29
  -7   4   2    2.41    0.29
   7   4  -2    2.75    0.30
   7  -4  -2    2.58    0.32
   7  -4  -2    2.50    0.35
   7  -4  -2    2.57    0.27
  -7  -4   2    2.50    0.33
   7   4  -1   12.42    0.92
   7   4  -1   13.11    0.93
   7   4  -1   13.49    0.98
   7   4  -1   13.09    0.94
   7   4  -1   12.24    1.18
   7   4  -1   12.94    0.94
   7  -4  -1   15.21    1.06
   7  -4  -1   14.85    0.98
  -7  -4   1   13.80    0.95
   7   4   0    0.15    0.08
  -7   4   0    0.10    0.09
  -7   4   0    0.15    0.10
   7   4   0    0.59    0.33
   7   4   0    0.17    0.10
   7   4   0    0.24    0.11
   7   4   0    0.19    0.10
   7   4   0    0.20    0.10
   7  -4   0    0.09    0.09
   7  -4   0    0.17    0.12
   7  -4   0    0.10    0.13
   7   4   1   18.06    1.36
   7   4   1   17.44    1.10
   7   4   1   16.70    1.08
  -7   4  -1   13.77    1.06
   7   4   1   17.11    1.09
   7   4   1   17.58    1.13
   7   4   1   18.00    1.11
  -7  -4  -1   14.13    1.08
   7  -4   1   14.64    1.11
   7  -4   1   15.01    1.17
   7  -4   1   14.84    1.10
   7   4   2    2.47    0.30
  -7   4  -2    2.54    0.28
   7   4   2    2.40    0.29
  -7   4  -2    3.17    0.33
   7   4   2    2.59    0.29
   7   4   2    2.23    0.48
   7   4   2    2.64    0.30
   7   4   2    2.58    0.32
   7  -4   2    2.78    0.31
   7  -4   2    2.90    0.35
   7  -4   2    2.59    0.36
   7   4   3   15.49    1.05
   7   4   3   15.49    1.04
   7   4   3   15.18    1.19
   7   4   3   15.34    1.01
   7   4   3   15.90    1.03
   7   4   3   15.80    1.02
   7   4   3   15.47    1.02
   7  -4   3   13.98    1.10
   7  -4   3   13.48    1.04
   7  -4   3   13.32    1.03
  -7  -4  -3   13.72    1.05
   7   4   4    4.95    0.44
   7   4   4    4.99    0.44
   7   4   4    5.33    0.47
   7   4   4    5.24    0.63
   7   4   4    4.86    0.44
  -7   4  -4    6.06    0.47
   7   4   4    4.74    0.45
   7  -4   4    4.81    0.46
  -7  -4  -4    5.69    0.53
   7  -4   4    5.39    0.49
   7  -4   4    5.28    0.52
  -7   4  -5    1.69    0.25
   7   4   5    1.10    0.21
   7   4   5    1.26    0.22
   7   4   5    0.97    0.18
   7   4   5    1.23    0.19
   7   4   5    1.20    0.35
  -7   4  -5    1.39    0.21
   7   4   5    1.05    0.18
  -7  -4  -5    0.90    0.54
   7  -4   5    1.32    0.26
   7  -4   5    1.19    0.23
   7  -4   5    1.20    0.21
   7   4   6    4.12    0.37
   7   4   6    4.02    0.36
   7   4   6    4.12    0.38
   7   4   6    3.99    0.39
   7   4   6    3.66    0.36
   7  -4   6    4.79    0.42
   7  -4   6    3.90    0.37
   7   4   7    3.36    0.29
  -7   4  -7    2.87    0.29
  -7   4  -7    2.77    0.32
   7   4   7    3.51    0.33
   7   4   7    3.09    0.29
   7   4   7    3.61    0.32
   7   4   7    3.48    0.31
   7  -4   7    2.73    0.32
  -7   4  -8    0.81    0.28
   7   4   8    0.82    0.14
  -7   4  -8    0.44    0.16
   7  -4   8    0.67    0.19
   7  -4   8    0.60    0.16
   7  -4   8    0.66    0.14
   7   4   9    3.37    0.27
   7   4   9    3.23    0.27
   7   4   9    3.17    0.27
   7   4   9    3.53    0.28
  -7   4  -9    3.16    0.29
  -7  -4  -9    2.95    0.29
   7  -4   9    3.04    0.29
   7   4  10    2.99    0.23
   7   4  10    3.05    0.23
   7  -4  10    2.91    0.24
   7   5  -6    1.62    0.15
  -7   5   6    1.48    0.15
  -7   5   6    1.29    0.16
  -7  -5   6    1.71    0.18
   7  -5  -6    1.42    0.16
   7  -5  -6    1.54    0.16
   7   5  -5    2.10    0.23
  -7   5   5    3.10    0.24
   7   5  -5    2.46    0.23
  -7   5   5    2.63    0.21
   7  -5  -5    2.78    0.25
   7  -5  -5    2.59    0.29
   7  -5  -5    2.66    0.25
  -7  -5   5    2.90    0.26
   7   5  -4    1.94    0.21
   7   5  -4    1.67    0.23
  -7   5   4    2.22    0.21
   7  -5  -4    2.26    0.27
   7  -5  -4    2.47    0.24
   7  -5  -4    2.44    0.25
  -7  -5   4    1.87    0.22
   7   5  -3   20.06    1.14
  -7   5   3   16.52    1.10
   7   5  -3   17.70    1.15
  -7   5   3   17.58    1.15
   7  -5  -3   17.66    1.30
   7  -5  -3   18.75    1.30
   7  -5  -3   17.52    1.24
  -7   5   2    2.92    0.26
  -7   5   2    2.90    0.25
   7   5  -2    2.15    0.24
   7   5  -2    2.24    0.23
   7  -5  -2    2.80    0.27
  -7   5   1    3.20    0.29
   7   5  -1    3.17    0.30
  -7   5   1    3.61    0.30
   7   5  -1    3.19    0.32
   7   5  -1    3.29    0.29
   7   5  -1    3.29    0.31
   7   5  -1    2.69    0.31
   7  -5  -1    3.57    0.32
   7  -5  -1    3.45    0.38
   7  -5  -1    3.67    0.34
   7   5   0    0.05    0.08
   7   5   0    0.22    0.09
  -7   5   0    0.14    0.07
   7   5   0    0.12    0.07
   7   5   0    0.12    0.07
  -7   5   0    0.11    0.07
   7   5   0    0.06    0.07
   7  -5   0    0.07    0.08
   7  -5   0    0.10    0.10
  -7  -5   0    0.19    0.09
   7  -5   0    0.09    0.07
   7   5   1    3.77    0.32
   7   5   1    3.80    0.32
   7   5   1    3.72    0.32
  -7   5  -1    3.19    0.32
   7   5   1    3.87    0.35
   7   5   1    3.82    0.32
  -7  -5  -1    3.51    0.32
   7  -5   1    3.32    0.37
   7  -5   1    3.44    0.34
   7  -5   1    3.00    0.31
   7   5   2    3.13    0.28
   7   5   2    3.10    0.27
  -7   5  -2    2.36    0.27
   7   5   2    3.02    0.30
   7   5   2    3.11    0.28
   7   5   2    2.88    0.27
  -7  -5  -2    2.87    0.29
   7  -5   2    2.31    0.29
   7   5   3   16.81    1.17
  -7   5  -3   18.77    1.16
   7   5   3   16.88    1.14
   7   5   3   17.19    1.10
   7   5   3   20.04    1.28
   7   5   3   18.07    1.14
   7  -5   3   16.02    1.12
   7  -5   3   16.97    1.19
   7  -5   3   18.78    1.17
   7   5   4    2.58    0.23
  -7   5  -4    2.03    0.23
   7   5   4    2.68    0.24
   7   5   4    2.44    0.22
   7   5   4    2.60    0.25
   7  -5   4    2.09    0.25
   7   5   5    3.04    0.26
   7   5   5    3.01    0.27
   7   5   5    2.97    0.25
  -7   5  -5    3.04    0.27
   7   5   5    3.01    0.25
   7  -5   5    2.57    0.29
   7  -5   5    3.22    0.28
   7   5   6    1.33    0.16
   7   5   6    1.23    0.14
  -7   5  -6    1.33    0.16
   7   5   6    1.50    0.15
   7  -5   6    1.56    0.18
   8   0 -12    8.15    0.57
  -8   0  12    8.35    0.63
  -8   0  12    9.31    0.65
   8   0 -12    9.44    0.63
  -8   0  11    7.64    0.57
  -8   0  11    7.88    0.60
  -8   0  11    6.98    0.58
   8   0 -11    7.52    0.89
   8   0 -11    7.57    0.55
   8   0 -11    8.30    0.60
   8   0 -10   15.12    0.97
   8   0 -10   15.01    1.01
  -8   0  10   14.51    1.01
  -8   0  10   14.10    1.00
   8   0 -10   14.12    1.42
  -8   0  10   14.01    0.98
  -8   0  10   15.12    1.15
   8   0  -9    9.19    0.69
   8   0  -9    9.32    1.05
  -8   0   9    8.29    0.67
  -8   0   9    9.09    0.70
   8   0  -9    9.05    0.96
  -8   0   9    8.91    0.67
   8   0  -9    9.73    0.66
  -8   0   8    2.74    0.30
   8   0  -8    3.41    0.31
   8   0  -8    3.40    0.33
  -8   0   8    2.36    0.31
   8   0  -8    3.21    0.51
  -8   0   8    2.57    0.30
   8   0  -8    3.53    0.58
  -8   0   7   38.48    2.38
  -8   0   7   38.19    2.39
   8   0  -7   36.67    2.38
   8   0  -7   39.12    2.78
   8   0  -7   38.75    2.37
  -8   0   7   40.85    2.40
  -8   0   7   37.95    2.43
   8   0  -7   41.24    2.70
   8   0  -7   41.81    2.66
   8   0  -6   61.91    3.67
   8   0  -6   63.17    4.02
  -8   0   6   57.03    3.65
  -8   0   6   59.24    3.68
   8   0  -6   56.62    3.73
   8   0  -6   68.01    3.93
   8   0  -6   67.60    3.97
   8   0  -6   64.09    3.89
  -8   0   6   60.73    3.68
   8   0  -5   29.19    1.92
   8   0  -5   28.16    1.94
   8   0  -5   27.86    1.98
   8   0  -5   27.62    1.87
   8   0  -4   56.98    3.61
   8   0  -4   59.57    3.57
   8   0  -4   58.47    3.66
   8   0  -4   57.24    3.63
   8   0  -3  140.49    7.83
   8   0  -3  127.97    7.86
   8   0  -3  125.07    7.86
   8   0  -3  135.90    7.89
   8   0  -2   16.08    1.12
   8   0  -2   15.47    1.11
   8   0  -2   16.83    1.08
   8   0  -1  325.51   18.68
   8   0  -1  325.18   18.61
   8   0  -1  310.38   18.68
   8   0   0    1.80    0.19
   8   0   0    1.60    0.23
   8   0   0    1.43    0.22
  -8   0   0    1.58    0.24
   8   0   1  327.59   18.64
   8   0   1  324.20   18.51
  -8   0  -1  310.82   18.55
   8   0   1  315.58   18.62
   8   0   2   11.67    0.80
   8   0   2   13.39    0.93
   8   0   2   13.27    0.94
   8   0   2   12.72    0.79
   8   0   3  121.96    7.55
   8   0   3  137.20    7.73
   8   0   3  130.22    7.72
   8   0   4   52.09    3.45
   8   0   4   62.95    3.63
   8   0   4   55.23    3.43
   8   0   4   59.03    3.43
   8   0   4   61.04    3.61
   8   0   5   29.51    1.89
   8   0   5   26.68    1.72
   8   0   5   26.91    1.73
  -8   0  -5   27.38    1.75
   8   0   6   65.25    3.80
   8   0   6   61.75    3.80
  -8   0  -6   62.25    3.88
   8   0   6   60.52    3.78
   8   0   6   66.18    3.99
   8   0   7   39.50    2.43
   8   0   7   39.24    2.43
   8   0   7   37.94    2.42
   8   0   7   41.82    2.49
   8   0   7   40.61    2.42
  -8   0  -7   34.58    2.58
  -8   0  -7   43.56    2.73
   8   0   8    3.15    0.34
   8   0   8    3.51    0.36
   8   0   8    3.29    0.33
   8   0   8    2.98    0.36
   8   0   8    2.73    0.36
  -8   0  -8    3.97    0.61
   8   0   8    2.84    0.35
   8   0   8    3.29    0.35
   8   0   9    8.08    0.64
   8   0   9    8.04    0.65
   8   0   9    9.10    0.83
   8   0   9    9.10    0.68
   8   0   9    8.22    0.65
   8   0   9    9.14    0.68
   8   0   9    9.31    0.71
  -8   0  -9   10.49    1.06
  -8   0  -9    7.83    0.89
   8   0  10   13.68    0.90
   8   0  10   12.06    0.93
  -8   0 -10   10.35    1.55
   8   0  10   13.05    0.98
   8   0  10   12.83    0.91
   8   0  10   12.27    0.89
   8   0  10   13.53    0.93
  -8   0 -10   14.36    1.39
  -8   0 -11    7.94    0.96
   8   0  11    8.09    0.61
   8   0  11    7.82    0.57
   8   0  11    7.34    0.58
   8   0  11    6.21    0.55
   8   0  11    7.20    0.60
   8   0  11    7.30    0.64
  -8   0 -12    6.42    0.56
   8   0  12    6.14    0.54
   8   0  12    6.02    0.50
   8   0  12    8.26    0.55
   8   0  12    8.06    0.60
  -8   0 -13    0.64    0.14
   8   0  13    0.51    0.13
   8   0  13    0.59    0.17
   8   0  13    0.46    0.13
  -8   1  13    1.32    0.15
   8   1 -13    1.65    0.18
  -8   1  13    1.04    0.16
  -8   1  13    1.20    0.15
   8  -1 -13    1.53    0.19
  -8  -1  13    1.33    0.18
   8   1 -12    4.07    0.36
  -8   1  12    3.89    0.34
  -8   1  12    4.76    0.38
  -8   1  12    3.81    0.34
  -8  -1  12    4.10    0.39
  -8  -1  12    4.66    0.38
   8  -1 -12    4.17    0.34
  -8  -1  12    3.51    0.34
   8  -1 -12    4.02    0.32
   8   1 -11   -0.20    0.33
   8   1 -11    0.37    0.12
  -8   1  11    0.66    0.16
  -8   1  11    0.24    0.13
   8  -1 -11    0.84    0.57
   8   1 -10    3.94    0.84
   8   1 -10    4.89    0.45
   8  -1 -10    5.60    0.74
   8  -1 -10    5.41    0.99
   8  -1 -10    5.65    0.43
  -8  -1  10    4.61    0.42
  -8  -1  10    4.91    0.45
   8  -1 -10    4.79    0.43
  -8  -1  10    5.21    0.45
   8   1  -9    7.92    0.62
   8   1  -9    8.21    0.57
  -8   1   9    7.99    0.64
   8   1  -9    8.71    0.91
   8   1  -9    7.21    0.93
  -8   1   9    7.92    0.64
   8   1  -9    8.10    0.63
   8  -1  -9    6.42    1.17
   8  -1  -9    8.18    0.84
   8  -1  -9    6.04    1.41
   8  -1  -9    7.81    0.60
   8  -1  -9    8.79    0.61
  -8   1   8    5.53    0.52
   8   1  -8    9.14    1.29
   8   1  -8    8.22    1.02
  -8   1   8    5.56    0.54
  -8   1   8    5.57    0.60
  -8   1   8    5.68    0.53
  -8   1   8    6.95    0.54
  -8   1   8    5.91    0.59
   8  -1  -8    6.86    0.82
   8  -1  -8    5.60    0.97
  -8  -1   8    7.00    0.51
   8  -1  -8    6.88    0.74
   8  -1  -8    6.38    0.50
   8   1  -7   34.94    2.48
  -8   1   7   39.30    2.18
  -8   1   7   38.80    2.20
  -8   1   7   34.16    2.18
   8   1  -7   31.77    2.39
   8  -1  -7   36.78    2.15
   8  -1  -7   35.60    2.57
   8  -1  -7   35.02    2.14
  -8  -1   7   31.57    2.16
  -8  -1   7   31.46    2.15
   8   1  -6    2.65    0.42
   8   1  -6    2.95    0.46
   8   1  -6    2.06    0.47
   8   1  -6    2.45    0.22
  -8   1   6    3.20    0.37
   8   1  -6    2.11    0.29
  -8  -1   6    2.53    0.28
   8   1  -5   38.54    2.53
   8   1  -5   38.94    2.50
   8   1  -5   38.05    2.45
   8  -1  -5   37.21    2.58
   8  -1  -5   37.37    2.45
   8  -1  -5   35.39    2.46
   8  -1  -5   38.94    2.49
   8   1  -4   49.65    2.92
   8   1  -4   49.37    3.00
   8   1  -4   49.79    2.97
   8  -1  -4   45.55    3.02
   8  -1  -4   44.14    2.91
   8  -1  -4   42.18    2.90
   8  -1  -4   44.01    2.90
   8   1  -3  149.32    9.14
   8   1  -3  145.60    9.06
  -8   1   3  158.15    9.17
   8   1  -3  146.69    9.12
   8  -1  -3  153.56    9.18
   8  -1  -3  157.43    9.10
   8  -1  -3  156.10    9.10
   8  -1  -3  163.01    9.09
   8   1  -2    3.17    0.39
   8  -1  -2    4.39    0.42
   8  -1  -2    4.22    0.41
   8  -1  -2    4.69    0.41
   8  -1  -2    4.15    0.45
   8   1  -1  115.95    6.55
   8   1  -1  112.36    6.54
   8  -1  -1  104.92    6.52
   8  -1  -1  109.17    6.50
   8  -1  -1  106.59    6.52
   8   1   0   61.26    3.49
   8   1   0   57.36    3.57
   8   1   0   57.71    3.57
  -8   1   0   60.55    3.62
  -8   1   0   54.97    3.54
   8  -1   0   56.60    3.58
  -8  -1   0   59.22    3.53
   8  -1   0   56.85    3.57
   8  -1   0   63.62    3.57
   8   1   1   92.33    5.66
   8   1   1   92.59    5.65
   8   1   1   94.79    5.53
   8  -1   1   96.01    5.68
   8  -1   1   98.19    5.69
   8  -1   1   94.92    5.63
  -8   1  -2    2.50    0.32
   8  -1   2    2.34    0.29
   8  -1   2    2.33    0.31
  -8   1  -3  131.40    8.20
   8   1   3  145.78    8.16
   8   1   3  153.78    8.18
   8  -1   3  137.15    8.19
   8  -1   3  136.84    8.10
   8  -1   3  122.38    8.05
   8  -1   3  135.82    8.20
   8   1   4   41.84    2.63
   8   1   4   42.11    2.64
   8   1   4   37.43    2.51
  -8   1  -4   43.44    2.69
   8  -1   4   40.98    2.54
   8  -1   4   42.14    2.71
   8  -1   4   43.16    2.69
   8   1   5   43.62    2.62
   8   1   5   40.37    2.50
   8  -1   5   38.31    2.51
   8  -1   5   41.03    2.66
   8   1   6    4.17    0.37
   8   1   6    4.67    0.41
   8   1   6    4.73    0.40
  -8   1  -6    2.95    0.48
   8   1   6    3.89    0.41
   8  -1   6    3.49    0.36
   8  -1   6    3.42    0.37
   8  -1   6    3.12    0.40
  -8   1  -7   32.70    2.47
   8   1   7   38.56    2.21
   8   1   7   37.38    2.17
   8   1   7   39.72    2.26
   8   1   7   38.95    2.27
   8   1   7   38.38    2.18
   8   1   7   37.58    2.20
   8   1   7   37.51    2.19
   8  -1   7   32.48    2.24
   8  -1   7   31.94    2.19
  -8  -1  -7   33.48    2.28
   8  -1   7   31.15    2.19
  -8  -1  -7   38.12    2.60
   8  -1   7   32.96    2.22
   8  -1   7   31.24    2.19
   8   1   8    5.94    0.49
   8   1   8    5.26    0.47
   8   1   8    6.07    0.56
   8   1   8    6.38    0.52
  -8   1  -8    7.93    1.34
   8   1   8    5.47    0.56
   8  -1   8    6.76    0.58
   8  -1   8    6.35    0.60
  -8  -1  -8    7.38    0.79
   8  -1   8    6.75    0.64
  -8  -1  -8    6.53    0.76
   8   1   9   10.76    0.73
   8   1   9   11.11    0.79
   8   1   9   10.85    0.77
   8   1   9   11.14    0.77
  -8   1  -9    9.00    1.10
   8   1   9   10.95    0.76
   8   1   9   10.90    0.82
   8   1   9   10.21    0.73
   8  -1   9    9.76    0.75
   8  -1   9    9.46    0.76
   8  -1   9   10.31    0.83
   8  -1   9    9.87    0.77
   8  -1   9    9.75    0.76
   8   1  10    5.54    0.46
   8   1  10    5.82    0.46
   8   1  10    6.08    0.53
  -8   1 -10    4.47    0.93
   8   1  10    6.05    0.48
   8   1  10    5.75    0.49
  -8  -1 -10    4.69    1.37
   8  -1  10    4.35    0.44
   8  -1  10    4.41    0.46
   8  -1  10    4.59    0.44
   8  -1  10    4.52    0.50
  -8  -1 -10    6.17    0.89
  -8   1 -11    0.41    0.45
   8   1  11    0.06    0.12
  -8   1 -11    0.24    0.14
   8  -1  11    0.06    0.09
   8  -1  11    0.16    0.12
  -8  -1 -11   -1.36    1.13
   8  -1  11    0.11    0.10
   8  -1  11    0.16    0.08
   8  -1  11    0.10    0.10
   8   1  12    3.94    0.33
   8   1  12    4.35    0.35
   8   1  12    4.34    0.40
  -8   1 -12    3.36    0.35
   8   1  12    3.16    0.32
   8  -1  12    3.94    0.33
   8  -1  12    4.08    0.36
   8  -1  12    3.27    0.37
   8  -1  12    3.86    0.34
  -8   1 -13    1.28    0.18
   8   1  13    1.27    0.16
   8   1  13    1.05    0.15
   8   1  13    1.41    0.20
   8   1  13    1.49    0.18
   8  -1  13    1.26    0.16
   8  -1  13    1.38    0.16
   8  -1  13    1.00    0.15
   8  -1  13    1.14    0.18
   8   2 -13    1.26    0.14
   8  -2 -13    1.52    0.16
  -8   2  12    1.36    0.16
  -8   2  12    1.11    0.15
   8   2 -12    0.92    0.18
  -8   2  12    1.08    0.16
   8  -2 -12    0.95    0.12
  -8  -2  12    1.46    0.21
   8  -2 -12    1.44    0.18
  -8   2  11    2.80    0.26
  -8   2  11    1.90    0.27
  -8   2  11    2.02    0.26
   8  -2 -11    2.50    0.23
   8  -2 -11    2.56    0.27
   8   2 -10    3.41    0.38
  -8   2  10    4.56    0.39
  -8   2  10    4.49    0.40
  -8   2  10    4.60    0.40
  -8   2  10    4.46    0.38
   8   2 -10    3.67    0.37
  -8   2  10    4.57    0.37
   8   2 -10    3.09    0.61
  -8  -2  10    3.93    0.39
  -8  -2  10    3.42    0.35
   8  -2 -10    4.34    0.40
   8  -2 -10    4.30    0.36
  -8   2   9   20.95    1.26
   8   2  -9   16.73    1.66
  -8   2   9   19.76    1.26
  -8   2   9   20.89    1.29
  -8   2   9   19.97    1.26
   8   2  -9   17.38    1.24
  -8   2   9   19.95    1.25
   8   2  -9   18.01    1.26
  -8  -2   9   16.43    1.25
   8   2  -8    0.70    0.50
  -8   2   8    0.70    0.23
  -8   2   8    0.62    0.17
   8   2  -8    0.44    0.15
  -8   2   8    0.34    0.14
   8   2  -8    0.38    0.15
   8   2  -8    0.11    0.29
  -8   2   8    0.68    0.22
   8  -2  -8    0.52    0.93
  -8  -2   8    0.15    0.11
  -8  -2   8    0.22    0.13
  -8   2   7    6.51    0.51
  -8   2   7    5.54    0.52
  -8   2   7    6.56    0.53
  -8   2   7    5.83    0.56
  -8   2   7    6.00    0.52
  -8   2   7    7.01    0.59
   8  -2  -7    7.12    0.81
   8  -2  -7    6.15    0.95
   8  -2  -7    5.88    0.84
   8  -2  -7    6.88    0.51
   8   2  -6    0.89    0.41
   8   2  -6    0.93    0.23
   8   2  -6    0.53    0.40
  -8   2   6    1.69    0.23
   8   2  -6    1.03    0.22
  -8   2   6    1.20    0.25
   8   2  -6    1.02    0.25
  -8   2   6    1.58    0.22
  -8   2   6    1.74    0.24
   8  -2  -6    1.50    0.43
   8  -2  -6    1.65    0.63
   8  -2  -6    1.60    0.46
   8  -2  -6    1.45    0.20
  -8   2   5    6.59    0.48
   8   2  -5    5.09    0.62
   8   2  -5    7.62    1.03
   8   2  -5    5.07    0.47
   8   2  -5    5.26    0.65
   8   2  -5    5.35    0.48
  -8   2   5    6.62    0.47
   8   2  -5    5.49    0.47
   8   2  -5    5.93    0.47
   8  -2  -5    5.84    0.58
   8  -2  -5    5.53    0.48
   8  -2  -5    5.82    0.45
   8  -2  -5    6.83    0.79
   8  -2  -5    5.84    0.60
  -8   2   4   36.42    2.20
  -8   2   4   37.77    2.23
   8   2  -4   34.38    2.20
   8   2  -4   37.31    2.36
  -8   2   4   34.55    2.18
   8   2  -4   32.36    2.20
   8   2  -4   39.72    2.42
   8   2  -4   35.83    2.21
   8   2  -4   37.46    2.44
   8  -2  -4   35.80    2.52
   8  -2  -4   38.45    2.32
   8  -2  -4   37.86    2.31
   8  -2  -4   33.12    2.20
   8  -2  -4   33.28    2.17
  -8   2   3    2.53    0.43
   8  -2  -3    3.61    0.39
   8  -2  -3    3.27    0.48
   8  -2  -3    3.18    0.50
   8   2  -2  187.41   11.98
  -8   2   2  215.24   12.14
   8   2  -2  181.53   11.97
  -8   2   2  204.93   12.06
   8   2  -2  195.83   11.97
   8  -2  -2  203.89   12.15
   8  -2  -2  211.52   11.96
   8  -2  -2  217.11   11.98
   8  -2  -2  208.21   12.03
   8  -2  -2  211.41   11.94
  -8   2   1   56.27    3.43
  -8   2   1   52.49    3.33
   8  -2  -1   51.45    3.22
   8  -2  -1   53.78    3.27
   8  -2  -1   49.65    3.39
   8  -2  -1   53.82    3.31
   8  -2  -1   53.50    3.27
  -8   2   0   39.55    2.76
   8   2   0   36.52    2.43
   8   2   0   38.18    2.41
   8   2   0   39.23    2.43
   8  -2   0   40.74    2.50
   8  -2   0   39.61    2.55
   8  -2   0   37.86    2.41
   8  -2   0   40.12    2.47
   8   2   1   53.50    3.01
   8   2   1   53.45    2.98
   8   2   1   51.30    3.00
  -8   2  -1   44.59    3.17
   8  -2   1   44.92    3.06
  -8  -2  -1   53.53    3.11
   8  -2   1   45.37    3.04
   8  -2   1   44.33    3.04
   8   2   2  213.26   12.26
   8   2   2  203.50   12.27
   8   2   2  208.07   12.29
  -8   2  -2  201.69   12.51
  -8  -2  -2  235.30   12.33
   8  -2   2  208.19   12.40
   8  -2   2  204.69   12.39
   8  -2   2  190.05   12.28
  -8  -2  -2  226.09   12.33
  -8   2  -3    5.66    0.68
   8  -2   3    5.98    0.52
   8  -2   3    5.67    0.56
   8   2   4   34.08    2.16
   8   2   4   34.18    2.17
  -8   2  -4   34.68    2.51
   8   2   4   32.52    2.17
   8   2   4   38.00    2.17
   8   2   4   38.95    2.34
   8   2   4   37.29    2.24
   8   2   4   35.27    2.21
   8  -2   4   37.55    2.28
   8  -2   4   35.38    2.21
   8  -2   4   33.95    2.20
   8  -2   4   37.09    2.37
   8  -2   4   34.37    2.20
   8   2   5    6.09    0.49
   8   2   5    6.36    0.54
   8   2   5    6.13    0.49
  -8   2  -5    4.84    0.84
   8   2   5    6.08    0.45
   8   2   5    6.63    0.49
   8   2   5    5.87    0.46
   8   2   5    5.77    0.45
  -8   2  -5    4.39    0.69
  -8  -2  -5    5.36    0.56
   8  -2   5    5.69    0.49
   8  -2   5    6.10    0.49
  -8  -2  -5    6.42    0.51
   8  -2   5    5.80    0.50
   8  -2   5    6.11    0.54
  -8  -2  -5    5.79    0.61
   8  -2   5    5.79    0.47
  -8   2  -6    0.87    0.44
  -8   2  -6    0.35    0.42
  -8   2  -6    1.11    0.22
   8  -2   6    0.97    0.22
   8  -2   6    1.15    0.22
   8  -2   6    1.06    0.24
   8  -2   6    1.29    0.22
   8  -2   6    1.05    0.25
   8  -2   6    1.10    0.23
   8   2   7    7.08    0.61
   8   2   7    6.59    0.59
  -8   2  -7    8.42    0.64
   8   2   7    6.78    0.59
   8   2   7    6.54    0.62
  -8   2  -7    8.37    1.04
   8   2   7    6.66    0.60
   8  -2   7    8.56    0.67
   8  -2   7    8.79    0.64
   8  -2   7    8.52    0.62
   8  -2   7    8.34    0.64
   8   2   8    0.39    0.13
  -8   2  -8   -0.07    0.53
   8   2   8    0.59    0.16
  -8   2  -8    0.29    0.13
  -8   2  -8    0.61    0.39
  -8   2  -8   -0.03    0.65
   8  -2   8    0.37    0.14
   8  -2   8    0.30    0.17
   8  -2   8    0.33    0.16
   8  -2   8    0.31    0.14
   8  -2   8    0.48    0.16
   8  -2   8    0.19    0.11
  -8  -2  -8    0.64    0.35
   8   2   9   20.38    1.33
  -8   2  -9   17.69    1.28
   8   2   9   21.59    1.24
  -8   2  -9   20.51    1.77
   8   2   9   20.83    1.28
   8   2   9   19.31    1.23
  -8   2  -9   18.71    1.63
   8  -2   9   18.04    1.27
   8  -2   9   16.86    1.31
   8  -2   9   17.32    1.23
   8  -2   9   17.43    1.24
   8   2  10    4.21    0.39
   8   2  10    4.11    0.36
   8   2  10    4.54    0.36
   8   2  10    4.64    0.44
   8   2  10    4.25    0.35
   8   2  10    4.41    0.40
   8  -2  10    3.61    0.35
   8  -2  10    3.72    0.36
   8  -2  10    3.61    0.38
   8  -2  10    3.42    0.40
  -8   2 -11    1.10    0.22
  -8   2 -11    0.18    0.73
   8  -2  11    1.10    0.23
   8  -2  11    1.23    0.19
   8  -2  11    1.04    0.18
   8  -2  11    1.49    0.21
   8  -2  11    1.44    0.19
   8   2  12    0.84    0.15
   8   2  12    1.23    0.17
  -8   2 -12    1.47    0.20
   8   2  12    1.06    0.17
   8   2  12    1.12    0.17
   8  -2  12    1.09    0.19
   8  -2  12    1.01    0.15
  -8   2 -13    0.73    0.10
  -8   3  11    1.57    0.16
  -8   3  11    1.40    0.15
  -8   3  11    1.71    0.18
  -8  -3  11    1.45    0.16
   8  -3 -11    1.39    0.17
  -8   3  10    1.66    0.19
  -8   3  10    1.56    0.19
  -8   3  10    1.53    0.19
  -8   3  10    1.49    0.22
   8   3 -10    1.78    0.20
   8  -3 -10    1.77    0.18
   8  -3 -10    1.47    0.23
  -8  -3  10    1.29    0.17
  -8  -3  10    1.58    0.21
   8  -3 -10    1.83    0.24
  -8   3   9    0.07    0.06
  -8   3   9    0.14    0.08
   8   3  -9    0.34    0.12
  -8   3   9    0.04    0.07
  -8   3   9    0.09    0.07
  -8   3   9    0.20    0.09
   8   3  -9    0.45    0.88
  -8  -3   9    0.23    0.09
   8  -3  -9    0.12    0.09
  -8  -3   9    0.20    0.09
   8  -3  -9    0.12    0.09
   8   3  -8    0.69    0.21
  -8   3   8    1.13    0.18
  -8   3   8    1.31    0.18
  -8   3   8    1.15    0.20
  -8   3   8    1.25    0.22
   8   3  -8    0.45    0.47
  -8   3   8    1.12    0.18
  -8  -3   8    0.77    0.19
   8  -3  -8    1.02    0.17
   8  -3  -8    1.22    0.22
  -8  -3   8    0.85    0.22
  -8   3   7   -0.24    0.54
   8   3  -7    1.67    0.86
  -8   3   7    0.88    0.21
  -8   3   7    0.58    0.15
  -8   3   7    0.57    0.16
  -8   3   7    0.68    0.17
  -8   3   7    0.89    0.19
   8   3  -7    0.99    0.20
   8  -3  -7    0.57    0.19
   8  -3  -7    0.40    0.13
   8   3  -6   16.12    1.07
  -8   3   6   16.06    1.11
   8   3  -6   18.46    1.10
  -8   3   6   16.28    1.09
   8   3  -6   14.78    1.44
   8   3  -6   16.92    1.36
  -8   3   6   15.55    1.07
   8   3  -6   18.64    1.14
  -8   3   6   16.14    1.08
  -8   3   6   16.12    1.07
  -8   3   6   17.13    1.56
   8  -3  -6   14.76    1.09
   8  -3  -6   15.47    1.08
   8  -3  -6   13.16    1.60
   8   3  -5   19.90    1.55
  -8   3   5   15.81    1.10
  -8   3   5   18.80    1.22
   8   3  -5   18.83    1.44
  -8   3   5   15.10    1.11
   8   3  -5   19.14    1.18
  -8   3   5   14.37    1.42
  -8   3   5   15.05    1.14
  -8   3   5   16.06    1.13
   8   3  -5   19.60    1.15
   8  -3  -5   15.72    1.11
  -8   3   4   17.04    1.09
  -8   3   4   15.46    1.12
  -8   3   4   17.87    1.13
   8   3  -4   16.14    1.10
   8   3  -4   15.25    1.07
  -8   3   4   16.95    1.42
  -8   3   4   16.42    1.08
   8   3  -4   16.63    1.38
   8   3  -4   16.06    1.10
   8   3  -4   17.11    1.26
   8   3  -4   14.62    1.34
  -8   3   4   16.47    1.07
   8   3  -4   15.23    1.28
   8  -3  -4   16.78    1.11
   8  -3  -4   15.83    1.54
   8  -3  -4   18.70    1.23
  -8   3   3    0.67    0.15
   8   3  -3    1.08    0.20
  -8   3   3    0.56    0.19
  -8   3   3    0.73    0.22
  -8   3   3    0.68    0.18
   8   3  -3   -0.14    0.38
   8   3  -3    1.59    0.41
  -8   3   3    0.49    0.33
   8  -3  -3    0.38    0.61
   8  -3  -3    0.59    0.18
   8  -3  -3    0.78    0.16
   8   3  -2    4.18    0.37
  -8   3   2    3.17    0.33
   8   3  -2    4.17    0.55
  -8   3   2    3.71    0.35
   8   3  -2    4.03    0.39
   8   3  -2    4.28    0.37
   8   3  -2    4.29    0.37
   8   3  -2    4.01    0.35
  -8   3   2    3.26    0.72
   8  -3  -2    3.47    0.41
   8  -3  -2    3.59    0.32
   8  -3  -2    3.26    0.36
   8   3  -1    7.07    0.59
   8   3  -1    7.19    0.71
  -8   3   1    7.95    0.57
   8   3  -1    7.18    0.56
   8   3  -1    7.32    0.57
   8   3  -1    7.34    0.57
   8   3  -1    6.79    0.57
   8   3  -1    6.94    0.55
  -8   3   1    8.15    0.56
  -8   3   1    8.32    0.89
  -8   3   0    3.35    0.27
   8   3   0    3.12    0.31
  -8   3   0    2.87    0.29
   8   3   0    2.95    0.31
   8   3   0    2.97    0.41
   8   3   0    2.97    0.32
   8   3   0    2.99    0.30
   8   3   0    3.14    0.30
   8  -3   0    2.84    0.31
   8  -3   0    3.28    0.37
   8  -3   0    2.44    0.34
   8   3   1    8.91    0.61
   8   3   1    8.88    0.63
   8   3   1    7.58    0.64
  -8   3  -1    8.44    0.57
   8   3   1    9.09    0.72
  -8   3  -1    7.44    0.58
   8   3   1    7.36    0.64
   8   3   1    8.61    0.60
   8  -3   1    6.60    0.64
   8  -3   1    6.69    0.60
   8   3   2    3.05    0.38
   8   3   2    3.67    0.37
   8   3   2    3.56    0.34
   8   3   2    3.62    0.36
   8   3   2    3.44    0.33
   8   3   2    3.32    0.34
   8   3   2    3.14    0.36
  -8   3  -2    3.37    0.33
   8  -3   2    3.93    0.38
  -8  -3  -2    3.19    0.46
   8  -3   2    3.98    0.37
   8  -3   2    3.94    0.37
   8  -3   2    3.90    0.41
   8   3   3    0.48    0.14
   8   3   3    0.47    0.18
   8   3   3    0.53    0.16
   8   3   3    0.49    0.16
   8   3   3    0.61    0.19
  -8   3  -3    0.57    0.14
  -8   3  -3   -0.58    0.76
   8   3   3    0.76    0.16
   8   3   3    0.59    0.16
   8  -3   3    0.89    0.23
   8  -3   3    0.65    0.15
  -8  -3  -3    0.58    0.26
   8   3   4   18.73    1.18
  -8   3  -4   17.46    1.24
   8   3   4   17.39    1.15
   8   3   4   19.51    1.20
  -8   3  -4   14.47    1.36
   8   3   4   17.76    1.12
  -8   3  -4   15.75    1.24
   8   3   4   16.53    1.29
   8   3   4   16.68    1.14
   8  -3   4   16.16    1.14
   8  -3   4   15.03    1.10
   8  -3   4   15.96    1.26
   8  -3   4   16.76    1.13
   8  -3   4   18.94    1.25
   8   3   5   16.14    1.12
  -8   3  -5   14.05    1.65
  -8   3  -5   19.53    1.13
   8   3   5   15.99    1.09
   8   3   5   16.09    1.15
   8   3   5   16.13    1.08
   8   3   5   16.60    1.10
   8   3   5   15.50    1.10
   8   3   5   15.31    1.09
  -8  -3  -5   16.01    1.31
  -8   3  -6   15.23    1.35
  -8   3  -6   16.04    1.46
   8   3   6   14.79    1.03
   8   3   6   14.67    1.07
   8   3   6   14.07    1.04
   8   3   6   15.30    1.12
   8   3   6   14.88    1.09
   8   3   6   14.54    1.05
   8   3   6   15.55    1.06
   8   3   6   15.50    1.05
   8  -3   6   17.18    1.16
   8  -3   6   16.68    1.06
   8  -3   6   16.58    1.03
  -8  -3  -6   13.99    1.25
   8  -3   6   17.87    1.12
   8   3   7    0.59    0.18
   8   3   7    0.70    0.19
  -8   3  -7    0.99    0.19
   8   3   7    0.80    0.18
  -8   3  -7    0.92    0.20
   8   3   7    0.31    0.20
   8   3   7    0.60    0.15
   8   3   7    0.82    0.23
  -8   3  -7    1.14    0.94
  -8   3  -7    1.04    0.56
  -8  -3  -7    0.14    0.37
   8  -3   7    1.04    0.20
   8  -3   7    1.30    0.24
   8  -3   7    1.22    0.22
  -8   3  -8    0.93    0.18
   8   3   8    1.16    0.19
   8   3   8    1.14    0.24
  -8   3  -8    1.35    0.62
  -8   3  -8    0.87    0.19
   8   3   8    0.95    0.19
   8  -3   8    0.79    0.19
   8  -3   8    0.61    0.20
   8  -3   8    0.68    0.23
   8  -3   8    0.69    0.18
   8   3   9    0.06    0.08
   8   3   9    0.14    0.08
   8   3   9    0.16    0.09
  -8   3  -9    0.21    0.10
   8   3   9    0.06    0.06
   8   3   9    0.08    0.11
   8   3   9    0.15    0.08
  -8   3  -9   -0.39    0.69
   8  -3   9    0.43    0.14
   8  -3   9    0.22    0.11
   8  -3   9   -0.03    0.11
   8  -3   9    0.30    0.10
   8   3  10    1.37    0.25
  -8   3 -10    1.43    0.18
   8   3  10    1.66    0.18
   8   3  10    1.24    0.17
   8   3  10    1.63    0.18
   8   3  10    1.39    0.21
   8   3  10    1.32    0.25
   8  -3  10    1.77    0.23
   8   3  11    2.01    0.28
   8   3  11    1.73    0.19
   8   3  11    1.90    0.20
   8  -3  11    1.78    0.21
  -8   4   9    2.79    0.22
  -8   4   9    2.77    0.24
   8  -4  -9    3.02    0.26
   8  -4  -9    2.69    0.28
  -8   4   8    0.33    0.10
  -8   4   8    0.41    0.10
   8   4  -8    0.37    0.11
  -8   4   8    0.30    0.09
   8  -4  -8    0.56    0.18
   8  -4  -8    0.28    0.12
  -8   4   7    7.41    0.52
  -8   4   7    7.32    0.50
   8   4  -7    6.50    0.50
  -8   4   7    7.38    0.52
   8   4  -7    7.56    0.55
   8  -4  -7    6.89    0.50
  -8  -4   7    6.43    0.51
   8  -4  -7    6.86    0.50
   8  -4  -7    6.46    0.54
   8  -4  -7    6.89    0.60
   8   4  -6    0.31    0.11
  -8   4   6    0.31    0.10
  -8   4   6    0.21    0.08
   8   4  -6    0.45    0.15
  -8   4   6    0.16    0.07
   8  -4  -6    0.09    0.06
   8  -4  -6    0.07    0.12
   8  -4  -6    0.14    0.07
   8  -4  -6    0.16    0.12
  -8   4   5    6.67    0.57
   8   4  -5    7.18    0.59
   8   4  -5    7.27    0.56
   8   4  -5    7.75    0.57
  -8   4   5    6.72    0.55
   8   4  -5    7.65    0.61
   8  -4  -5    8.77    0.60
   8  -4  -5    8.99    0.64
   8  -4  -5    8.97    0.71
   8  -4  -5    8.71    0.58
  -8   4   4    3.34    0.41
   8   4  -4    5.53    1.35
  -8   4   4    3.05    0.29
   8   4  -4    3.09    0.31
   8   4  -4    3.07    0.35
   8   4  -4    3.08    0.30
   8   4  -4    3.06    0.45
  -8   4   4    2.90    0.29
   8   4  -4    2.85    0.36
  -8   4   4    2.89    0.29
   8  -4  -4    2.67    0.36
   8  -4  -4    2.66    0.30
   8  -4  -4    2.69    0.36
   8  -4  -4    2.95    0.35
  -8   4   3   30.35    1.98
   8   4  -3   32.96    2.03
   8   4  -3   34.81    2.04
  -8   4   3   31.53    2.02
   8   4  -3   33.07    2.43
   8   4  -3   32.19    2.00
   8   4  -3   33.79    2.03
   8   4  -3   35.16    2.05
  -8   4   3   31.92    2.01
   8  -4  -3   30.74    2.13
   8  -4  -3   31.48    2.06
   8  -4  -3   30.04    1.98
  -8   4   2    6.42    0.51
  -8   4   2    6.07    0.47
   8   4  -2    6.64    0.57
   8   4  -2    4.65    0.83
   8   4  -2    5.85    0.51
   8   4  -2    6.48    0.51
   8   4  -2    6.13    0.49
   8   4  -2    6.30    0.52
  -8   4   2    5.74    0.50
   8  -4  -2    6.40    0.60
  -8  -4   2    6.23    0.53
   8  -4  -2    5.99    0.53
   8   4  -1    8.55    0.68
   8   4  -1   10.29    0.71
   8   4  -1    8.34    0.94
   8   4  -1    9.42    0.73
   8   4  -1    9.52    0.70
   8   4  -1    9.07    0.67
   8   4  -1    9.59    0.69
  -8  -4   1    8.10    0.68
   8   4   0   28.71    2.10
   8   4   0   28.56    1.85
   8   4   0   30.12    1.87
   8   4   0   28.34    1.85
   8   4   0   30.24    1.90
   8   4   0   30.61    1.88
  -8   4   0   28.94    1.86
  -8   4   0   29.81    1.85
   8  -4   0   28.65    1.89
   8  -4   0   30.01    1.90
   8  -4   0   29.09    1.96
   8   4   1   13.55    1.10
   8   4   1   13.35    0.89
  -8   4  -1   10.29    0.84
   8   4   1   12.72    0.86
   8   4   1   13.00    0.87
  -8   4  -1   10.43    0.85
   8   4   1   13.18    0.88
   8   4   2    6.64    0.69
   8   4   2    6.25    0.50
   8   4   2    6.22    0.49
   8   4   2    6.09    0.51
  -8   4  -2    5.18    0.46
   8   4   2    5.95    0.49
   8   4   2    6.27    0.53
  -8   4  -2    5.51    0.50
   8  -4   2    5.99    0.54
  -8  -4  -2    5.71    0.53
   8  -4   2    6.29    0.59
   8  -4   2    5.70    0.51
   8   4   3   32.72    2.11
  -8   4  -3   34.54    2.12
   8   4   3   32.88    2.12
   8   4   3   33.57    2.15
   8   4   3   33.60    2.13
  -8   4  -3   35.57    2.15
   8   4   3   31.85    2.10
   8   4   3   31.96    2.27
   8   4   3   33.78    2.13
  -8  -4  -3   31.57    2.16
   8  -4   3   38.45    2.27
   8  -4   3   38.24    2.18
   8   4   4    3.28    0.40
   8   4   4    3.35    0.36
   8   4   4    3.74    0.45
   8   4   4    3.04    0.31
   8   4   4    3.21    0.34
   8   4   4    2.70    0.48
   8  -4   4    3.30    0.38
   8  -4   4    4.15    0.43
  -8  -4  -4    2.52    0.38
   8   4   5    6.47    0.52
   8   4   5    7.01    0.53
  -8   4  -5    6.87    0.54
   8   4   5    7.21    0.55
   8   4   5    6.78    0.52
   8   4   5    6.47    0.53
  -8   4  -5    7.57    0.56
   8  -4   5    5.49    0.57
   8  -4   5    5.37    0.53
   8   4   6    0.18    0.08
   8   4   6    0.19    0.09
  -8   4  -6    0.37    0.12
   8   4   6    0.10    0.07
   8   4   6    0.18    0.09
   8   4   6    0.16    0.09
   8  -4   6    0.23    0.11
   8  -4   6    0.40    0.13
   8   4   7    7.26    0.57
   8   4   7    7.60    0.62
  -8   4  -7    8.24    0.59
   8   4   7    8.54    0.60
   8   4   7    7.92    0.57
  -8   4  -7    7.54    0.59
   8   4   7    8.00    0.57
   8  -4   7    7.80    0.59
   8  -4   7    7.54    0.62
   8  -4   7    6.73    0.56
   8   4   8    0.21    0.08
  -8   4  -8    0.33    0.11
   8   4   8    0.24    0.08
   8   4   8    0.45    0.13
  -8   4  -8    0.34    0.14
   8   4   8    0.45    0.10
   8   4   8    0.27    0.08
   8  -4   8    0.24    0.09
   8  -4   8    0.29    0.13
   8  -4   8    0.41    0.14
   8   4   9    3.49    0.33
   8   4   9    2.84    0.26
  -8   4  -9    3.67    0.30
   8   4   9    2.83    0.26
   8   4   9    3.16    0.25
   8  -4   9    3.47    0.29
   8  -4   9    3.05    0.31
  -8   5   6    1.96    0.20
  -8  -5   6    1.52    0.23
   8  -5  -6    1.95    0.19
   8  -5  -6    1.75    0.17
  -8   5   5   16.40    1.02
  -8  -5   5   17.31    1.04
   8  -5  -5   16.91    1.04
   8  -5  -5   15.58    1.04
   8  -5  -5   15.18    1.08
   8   5  -4    5.70    0.45
   8   5  -4    5.83    0.45
  -8   5   4    6.53    0.45
   8  -5  -4    6.60    0.64
  -8  -5   4    6.83    0.47
   8  -5  -4    5.83    0.46
   8  -5  -4    6.05    0.46
   8  -5  -3    5.13    0.46
   8  -5  -3    5.40    0.43
   8  -5  -3    5.28    0.42
  -8   5   2    3.06    0.31
   8   5  -2    2.50    0.24
   8   5  -2    2.77    0.25
  -8   5   2    2.45    0.24
   8   5  -2    2.34    0.24
   8   5  -2    2.79    0.27
   8  -5  -2    2.52    0.28
   8  -5  -2    2.58    0.31
  -8   5   1   14.53    0.96
   8   5  -1   16.59    1.05
   8   5  -1   13.98    0.95
   8   5  -1   13.81    0.94
   8   5  -1   13.96    0.93
   8  -5  -1   14.53    0.98
   8  -5  -1   14.33    1.02
   8  -5  -1   14.31    0.96
  -8  -5   1   12.82    0.96
   8   5   0    0.58    0.13
  -8   5   0    0.38    0.10
   8   5   0    0.45    0.15
   8   5   0    0.67    0.14
  -8   5   0    0.72    0.14
   8   5   0    0.55    0.13
   8   5   0    0.67    0.16
   8  -5   0    0.63    0.14
   8  -5   0    0.33    0.12
  -8  -5   0    0.32    0.12
   8  -5   0    0.46    0.15
   8   5   1   16.30    1.02
   8   5   1   15.71    1.02
   8   5   1   16.18    1.02
  -8   5  -1   13.40    1.01
   8   5   1   15.77    1.04
   8   5   1   17.06    1.07
  -8  -5  -1   14.42    1.01
   8  -5   1   15.85    1.06
   8  -5   1   16.14    1.10
   8  -5   1   15.66    1.05
  -8   5  -2    3.09    0.29
   8   5   2    2.90    0.30
   8   5   2    2.70    0.27
   8   5   2    2.94    0.28
   8   5   2    2.81    0.29
   8   5   2    2.72    0.26
   8  -5   2    2.59    0.26
  -8  -5  -2    2.87    0.28
   8  -5   2    3.32    0.46
   8  -5   2    3.43    0.32
   8   5   3    3.93    0.33
   8   5   3    3.75    0.36
   8   5   3    3.82    0.35
   8   5   3    3.92    0.33
   8  -5   3    4.19    0.34
   8  -5   3    4.74    0.38
   8  -5   3    4.57    0.40
   8   5   4    6.57    0.47
   8   5   4    6.38    0.47
   8   5   4    6.47    0.48
  -8   5  -4    6.45    0.48
   8   5   4    6.63    0.47
   8  -5   4    6.62    0.49
   8  -5   4    6.47    0.51
   8   5   5   18.55    1.06
  -8   5  -5   16.89    1.05
   8   5   5   16.45    1.05
   8   5   5   15.90    1.04
   8   5   5   15.68    1.03
   8  -5   5   17.08    1.06
   8  -5   5   15.34    1.07
   8   5   6    1.56    0.15
   8   5   6    1.25    0.14
   8   5   6    1.45    0.16
   8   5   6    1.48    0.14
   8  -5   6    1.62    0.17
  -9   0  13    0.04    0.06
   9   0 -13   -0.02    0.06
  -9   0  13    0.06    0.06
  -9   0  12    0.23    0.08
  -9   0  12    0.14    0.07
   9   0 -12    0.23    0.10
   9   0 -12    0.29    0.10
  -9   0  12    0.25    0.11
  -9   0  11    0.87    0.16
   9   0 -11    0.54    0.13
   9   0 -11    0.75    0.17
   9   0 -11    0.15    0.31
  -9   0  11    0.70    0.16
   9   0 -10    0.33    0.14
  -9   0  10    0.69    0.18
  -9   0  10    0.94    0.23
   9   0 -10    0.35    0.30
   9   0 -10   -0.10    0.57
   9   0 -10    0.48    0.13
  -9   0  10    0.62    0.16
   9   0  -9   -0.13    0.22
   9   0  -9    0.42    0.44
  -9   0   9    0.35    0.12
  -9   0   9    0.34    0.12
   9   0  -9    0.23    0.14
   9   0  -9    0.31    0.11
  -9   0   9    0.19    0.13
   9   0  -8    0.14    0.09
  -9   0   8    0.14    0.10
   9   0  -8    0.15    0.20
   9   0  -8    0.06    0.30
  -9   0   8    0.18    0.10
   9   0  -8    0.18    0.13
  -9   0   8    0.01    0.09
  -9   0   7    0.90    0.16
   9   0  -7    0.55    0.31
   9   0  -7    0.26    0.20
  -9   0   7    0.52    0.14
  -9   0   7    0.72    0.20
  -9   0   7    0.46    0.11
   9   0  -7    0.57    0.17
   9   0  -7    0.61    0.13
   9   0  -7    0.69    0.86
   9   0  -6    0.58    0.56
   9   0  -6    0.21    0.08
   9   0  -6    0.31    0.21
   9   0  -6    0.09    0.17
  -9   0   6    0.12    0.07
   9   0  -6    0.43    0.32
  -9   0   6    0.24    0.09
  -9   0   6    0.27    0.08
   9   0  -6    0.07    0.12
   9   0  -5    0.29    0.17
   9   0  -5    0.26    0.22
   9   0  -5    0.56    0.39
   9   0  -5    0.35    0.18
   9   0  -4    0.20    0.13
   9   0  -4    0.44    0.20
   9   0  -4    0.18    0.14
   9   0  -4    0.20    0.32
   9   0  -3    0.29    0.13
   9   0  -3    0.41    0.16
   9   0  -3    0.31    0.15
   9   0  -2    0.19    0.12
   9   0  -2    0.27    0.18
   9   0  -2    0.16    0.09
   9   0  -1    0.48    0.18
   9   0  -1    0.40    0.12
   9   0  -1    0.29    0.14
   9   0   0    0.09    0.07
  -9   0   0    0.10    0.22
   9   0   0    0.22    0.14
   9   0   0    0.15    0.11
   9   0   1    0.51    0.18
   9   0   1    0.43    0.09
  -9   0  -1    0.52    0.15
   9   0   1    0.58    0.17
   9   0   2    0.22    0.07
   9   0   2    0.09    0.09
   9   0   2    0.23    0.13
   9   0   2    0.18    0.14
   9   0   3    0.23    0.07
   9   0   3    0.27    0.10
   9   0   3    0.34    0.19
   9   0   3    0.21    0.13
   9   0   4    0.12    0.07
   9   0   4    0.07    0.15
   9   0   4    0.11    0.10
   9   0   4    0.06    0.10
   9   0   4    0.17    0.10
  -9   0  -5    0.49    0.21
   9   0   5    0.25    0.17
   9   0   5    0.42    0.12
   9   0   5    0.60    0.23
   9   0   6    0.33    0.12
   9   0   6    0.01    0.28
   9   0   6    0.30    0.19
   9   0   6    0.21    0.09
  -9   0  -6    0.08    0.24
   9   0   6    0.21    0.11
   9   0   6    0.34    0.13
   9   0   6    0.02    0.11
   9   0   7    0.63    0.20
   9   0   7    0.73    0.18
  -9   0  -7    0.61    0.31
   9   0   7    0.54    0.17
   9   0   7    0.62    0.19
   9   0   7    0.39    0.14
   9   0   7    0.32    0.17
  -9   0  -7    1.24    0.40
   9   0   7    0.38    0.12
   9   0   8    0.03    0.11
  -9   0  -8   -0.09    0.35
  -9   0  -8    0.11    0.24
   9   0   8    0.20    0.14
   9   0   8    0.22    0.12
   9   0   8    0.07    0.11
   9   0   8    0.13    0.11
   9   0   8    0.15    0.11
   9   0   9    0.14    0.10
   9   0   9    0.08    0.12
   9   0   9    0.19    0.11
   9   0   9    0.33    0.12
  -9   0  -9   -0.08    0.26
  -9   0  -9    0.10    0.45
  -9   0  -9    0.13    0.32
   9   0   9   -0.06    0.12
   9   0   9   -0.06    0.12
   9   0   9    0.30    0.12
  -9   0 -10   -0.34    0.55
   9   0  10    0.28    0.11
  -9   0 -10    0.31    0.41
   9   0  10    0.14    0.11
   9   0  10    0.26    0.12
   9   0  10    0.08    0.13
  -9   0 -10   -1.10    0.63
   9   0  11    0.80    0.19
   9   0  11    0.88    0.19
   9   0  11    0.66    0.19
   9   0  11    0.67    0.20
   9   0  11    0.63    0.17
  -9   0 -11   -0.01    0.54
  -9   0 -12    0.07    0.14
   9   0  12    0.10    0.09
   9   0  12    0.13    0.09
   9   0  12    0.13    0.08
   9   0  12    0.43    0.14
   9   0  13    0.21    0.11
   9   0  13   -0.01    0.05
  -9   0 -13    0.05    0.08
   9   0  13    0.10    0.07
  -9   1  13    1.07    0.15
  -9   1  13    1.21    0.15
  -9   1  13    1.45    0.14
   9  -1 -13    1.52    0.23
  -9  -1  13    1.66    0.16
  -9   1  12    1.47    0.17
  -9   1  12    1.09    0.23
  -9   1  12    1.25    0.17
   9  -1 -12    1.36    0.20
   9  -1 -12    1.28    0.19
   9   1 -11    9.43    0.63
   9   1 -11    9.02    0.60
  -9   1  11    7.33    0.60
  -9   1  11    7.55    0.62
  -9   1  11    7.84    0.60
   9   1 -11    7.71    0.93
  -9  -1  11    8.69    0.59
  -9  -1  11    8.61    0.63
   9  -1 -11    7.85    0.57
  -9  -1  11    8.30    0.62
   9  -1 -11    8.09    0.59
   9  -1 -11    6.85    1.02
   9   1 -10   13.91    1.86
   9   1 -10   12.82    0.84
   9   1 -10   12.39    0.88
  -9   1  10    9.68    0.81
   9  -1 -10   10.59    0.81
  -9  -1  10   12.52    0.88
   9  -1 -10    9.37    1.30
  -9  -1  10   10.99    0.84
   9  -1 -10   11.19    0.87
  -9  -1  10   12.81    0.84
   9  -1 -10   11.12    1.21
   9   1  -9   17.02    1.55
  -9   1   9   17.19    1.21
  -9   1   9   16.06    1.25
  -9   1   9   17.46    1.22
   9   1  -9   20.45    1.24
   9  -1  -9   16.42    1.19
   9  -1  -9   18.26    1.19
   9  -1  -9   17.53    1.47
  -9  -1   9   20.44    1.23
  -9  -1   9   21.09    1.26
  -9  -1   9   20.94    1.26
  -9   1   8   14.00    0.97
  -9   1   8   14.31    0.97
   9   1  -8   12.99    1.14
   9   1  -8   15.18    1.00
   9   1  -8   14.52    1.29
  -9   1   8   15.12    1.00
   9   1  -8   15.74    1.37
  -9   1   8   12.81    1.01
   9   1  -8   14.17    0.92
   9  -1  -8   13.52    1.30
   9  -1  -8   13.80    0.95
  -9  -1   8   15.70    1.01
  -9  -1   8   15.29    1.01
   9  -1  -8   14.71    1.25
  -9  -1   8   16.15    1.00
  -9   1   7    1.59    0.24
  -9   1   7    1.71    0.22
  -9   1   7    1.53    0.30
  -9   1   7    1.19    0.23
   9  -1  -7    2.13    0.41
   9  -1  -7    2.38    0.48
   9  -1  -7    1.98    0.22
   9  -1  -7    1.77    0.24
   9  -1  -7    2.40    0.69
  -9   1   6    1.41    0.20
  -9   1   6    1.26    0.22
  -9   1   6    1.23    0.21
   9   1  -6    1.33    0.17
   9   1  -6    1.19    0.21
   9   1  -6    1.69    0.38
  -9   1   6    1.28    0.13
   9   1  -6    1.49    0.37
  -9   1   6    1.11    0.32
  -9  -1   6    1.70    0.23
   9  -1  -6    1.32    0.33
   9  -1  -6    1.50    0.49
   9  -1  -6    1.23    0.18
   9  -1  -6    1.53    0.36
   9   1  -5   18.15    1.31
  -9   1   5   13.77    1.02
   9   1  -5   15.99    1.20
   9   1  -5   15.51    1.24
   9   1  -5   15.17    1.06
   9   1  -5   14.98    1.12
   9  -1  -5   17.01    1.48
   9  -1  -5   18.75    1.29
   9  -1  -5   16.32    1.02
   9  -1  -5   16.84    1.31
  -9   1   4   71.09    4.51
   9   1  -4   84.30    4.45
   9  -1  -4   67.95    4.43
   9  -1  -4   69.46    4.43
   9  -1  -4   69.55    4.53
   9  -1  -4   71.23    4.43
   9   1  -3   33.71    2.04
   9   1  -3   33.91    2.06
   9  -1  -3   29.45    1.96
   9  -1  -3   27.73    1.97
   9  -1  -3   26.75    1.97
   9   1  -2   94.12    5.87
   9   1  -2   98.57    5.87
   9   1  -2   97.54    5.80
   9  -1  -2  102.19    5.89
   9  -1  -2   91.74    5.90
   9  -1  -2  100.03    5.84
   9  -1  -2   99.18    5.87
   9  -1  -1   10.79    1.07
   9  -1  -1   12.33    0.91
   9  -1  -1   12.78    1.00
   9  -1  -1   12.76    0.88
   9   1   0    4.03    0.42
   9   1   0    3.94    0.41
   9   1   0    4.24    0.34
  -9  -1   0    4.09    0.41
   9  -1   0    4.38    0.43
   9  -1   0    4.37    0.48
  -9   1  -1   22.18    1.52
   9   1   2   95.09    5.65
  -9   1  -2   96.72    5.70
   9  -1   2   93.12    5.68
   9  -1   2   90.36    5.59
   9  -1   2   94.66    5.69
  -9   1  -3   28.47    2.07
   9   1   3   29.12    2.03
   9   1   3   30.00    2.03
   9  -1   3   31.53    1.97
   9  -1   3   33.74    2.10
   9  -1   3   32.90    2.09
   9  -1   3   33.54    1.99
  -9   1  -4   76.95    4.65
   9   1   4   70.27    4.58
   9   1   4   73.07    4.58
   9  -1   4   73.82    4.67
   9  -1   4   82.41    4.69
   9  -1   4   73.82    4.48
   9   1   5   14.53    1.01
   9   1   5   13.84    0.89
  -9   1  -5   14.52    1.07
   9  -1   5   11.78    0.88
   9  -1   5   11.54    0.84
   9  -1   5   11.44    0.86
   9  -1   5   12.26    1.02
   9  -1   5   11.78    0.87
   9  -1   5   11.95    0.86
  -9   1  -6    1.36    0.35
   9   1   6    1.77    0.27
   9   1   6    1.43    0.24
   9   1   6    1.02    0.24
   9   1   6    1.18    0.24
   9  -1   6    1.49    0.32
   9  -1   6    1.24    0.22
   9  -1   6    1.43    0.21
   9  -1   6    1.21    0.23
   9  -1   6    1.55    0.23
   9  -1   6    1.55    0.25
   9   1   7    1.99    0.29
   9   1   7    2.23    0.29
   9   1   7    1.69    0.26
   9   1   7    1.78    0.25
   9   1   7    2.10    0.27
   9   1   7    1.62    0.26
   9   1   7    1.65    0.26
  -9  -1  -7    2.10    0.46
  -9  -1  -7    1.64    0.30
  -9   1  -8   15.34    1.38
   9   1   8   15.11    1.13
   9   1   8   16.09    1.09
   9   1   8   15.62    1.12
   9   1   8   14.81    1.06
   9   1   8   14.55    1.05
   9   1   8   14.04    1.02
   9  -1   8   16.66    1.08
   9  -1   8   16.20    1.09
  -9  -1  -8   16.12    1.35
   9  -1   8   16.26    1.09
   9  -1   8   16.52    1.09
   9  -1   8   16.55    1.11
   9  -1   8   16.45    1.15
   9   1   9   16.05    1.15
   9   1   9   17.38    1.20
   9   1   9   16.33    1.22
   9   1   9   16.48    1.16
   9   1   9   15.14    1.12
   9   1   9   15.26    1.12
   9   1   9   16.08    1.17
   9  -1   9   19.62    1.20
   9  -1   9   19.72    1.19
   9  -1   9   19.03    1.20
  -9  -1  -9   18.50    1.57
   9  -1   9   18.68    1.23
  -9  -1  -9   18.97    1.48
   9  -1   9   19.67    1.28
   9   1  10   10.15    0.76
   9   1  10   11.15    0.79
   9   1  10   10.91    0.89
  -9   1 -10   11.05    0.84
  -9   1 -10   12.94    1.48
   9   1  10   10.68    0.85
   9   1  10    9.74    0.96
   9  -1  10   11.72    0.86
  -9  -1 -10   13.38    1.22
   9  -1  10   11.76    0.88
  -9  -1 -10   11.15    1.58
   9  -1  10   10.92    0.87
   9  -1  10   12.27    0.90
  -9   1 -11    8.13    0.64
   9   1  11    6.69    0.60
   9   1  11    7.31    0.58
  -9   1 -11    7.92    0.93
   9   1  11    6.68    0.67
   9   1  11    7.85    0.60
   9  -1  11    7.18    0.61
   9  -1  11    8.70    0.62
   9  -1  11    8.34    0.60
   9  -1  11    9.00    0.81
   9  -1  11    8.38    0.59
  -9   1 -12    1.33    0.18
   9   1  12    1.09    0.17
   9   1  12    1.16    0.21
   9   1  12    0.98    0.18
   9   1  12    1.55    0.20
   9  -1  12    1.41    0.19
   9   1  13    1.43    0.20
  -9   1 -13    1.76    0.19
   9   1  13    1.44    0.16
   9  -1  13    1.69    0.20
  -9   2  12    1.46    0.17
  -9   2  12    1.25    0.16
   9   2 -12    1.59    0.18
   9   2 -12    1.69    0.18
  -9   2  12    1.20    0.17
  -9  -2  12    1.66    0.20
   9  -2 -12    1.75    0.20
  -9   2  11    5.30    0.45
   9   2 -11    6.25    0.47
  -9   2  11    5.91    0.46
   9   2 -11    6.75    0.50
  -9  -2  11    5.12    0.44
  -9  -2  11    6.77    0.49
   9  -2 -11    5.97    0.48
  -9   2  10    3.64    0.37
  -9   2  10    3.76    0.35
  -9   2  10    4.14    0.36
   9   2 -10    3.02    0.64
   9   2 -10    4.82    0.39
  -9   2  10    3.61    0.36
  -9  -2  10    4.02    0.35
  -9  -2  10    4.85    0.41
   9  -2 -10    4.38    0.40
  -9  -2  10    3.99    0.37
   9  -2 -10    3.91    0.34
  -9   2   9    2.19    0.32
  -9   2   9    2.51    0.27
  -9   2   9    2.07    0.26
   9   2  -9    2.50    1.32
  -9   2   9    2.08    0.26
   9  -2  -9    2.92    0.28
   9  -2  -9    2.91    0.33
  -9  -2   9    3.09    0.32
   9   2  -8    0.21    0.39
   9   2  -8    0.16    0.11
  -9   2   8    0.19    0.10
  -9   2   8    0.25    0.09
   9   2  -8   -0.15    0.26
  -9   2   8    0.15    0.07
   9   2  -8    0.01    0.09
  -9   2   8    0.24    0.13
  -9   2   8    0.19    0.15
  -9  -2   8    0.05    0.11
   9  -2  -8    0.16    0.09
   9  -2  -8    0.23    0.10
  -9  -2   8    0.05    0.09
   9   2  -7    3.19    0.60
  -9   2   7    3.69    0.35
   9   2  -7    3.97    0.58
   9   2  -7    3.16    0.36
  -9   2   7    4.01    0.37
   9   2  -7    3.25    0.37
  -9   2   7    3.75    0.34
  -9   2   7    3.95    0.34
  -9   2   7    3.35    0.40
   9  -2  -7    3.33    0.90
  -9  -2   7    3.89    0.39
   9  -2  -7    2.78    0.65
   9  -2  -7    2.94    0.32
   9   2  -6   13.95    1.16
   9   2  -6   12.20    0.90
   9   2  -6   12.46    0.89
   9   2  -6   12.80    1.19
  -9   2   6   13.02    0.88
   9   2  -6   11.92    0.88
  -9   2   6   13.80    0.89
   9   2  -6   13.31    1.31
  -9   2   6   12.43    0.89
  -9   2   6   13.57    0.89
  -9   2   6   12.78    0.90
  -9   2   6   13.46    0.91
   9   2  -6   11.87    0.87
  -9  -2   6   12.79    0.91
   9  -2  -6   13.70    1.12
   9  -2  -6   12.74    0.87
   9  -2  -6   13.73    1.07
   9  -2  -6   13.26    0.92
   9  -2  -6   11.90    1.36
   9   2  -5    9.58    0.74
  -9   2   5   10.63    0.76
   9   2  -5   10.31    0.73
   9   2  -5    9.70    0.76
   9   2  -5   10.99    0.75
   9   2  -5   10.59    0.74
  -9   2   5   11.56    0.74
  -9   2   5   11.63    0.78
   9   2  -5   11.81    0.99
   9   2  -5   11.64    1.01
  -9   2   5   10.96    0.73
  -9   2   5   10.93    0.74
   9  -2  -5    9.71    1.05
   9  -2  -5    9.92    0.92
   9  -2  -5    9.28    0.70
   9  -2  -5    9.19    0.89
   9  -2  -5    9.09    0.74
  -9   2   4   65.78    3.86
  -9   2   4   63.65    3.85
   9   2  -4   59.56    3.86
   9   2  -4   70.83    4.10
   9   2  -4   60.18    3.83
   9   2  -4   63.83    4.10
   9   2  -4   66.16    3.87
   9   2  -4   68.26    4.06
   9   2  -4   61.47    3.85
  -9   2   4   65.27    3.79
   9  -2  -4   69.38    4.00
   9  -2  -4   68.05    4.01
   9  -2  -4   62.81    4.22
   9  -2  -4   60.15    3.83
   9   2  -3   88.83    5.37
   9   2  -3   96.74    5.53
   9   2  -3   89.16    5.37
  -9   2   3   99.98    5.64
   9   2  -3   90.39    5.39
   9   2  -3   91.72    5.73
  -9   2   3   89.51    5.32
   9   2  -3   83.41    5.38
  -9   2   3   91.41    5.37
   9   2  -3   99.95    5.58
   9  -2  -3   94.34    5.49
   9  -2  -3   89.51    5.56
   9  -2  -3   88.64    5.72
   9  -2  -3   85.98    5.34
   9  -2  -3   83.66    5.38
   9  -2  -3   93.23    5.51
   9   2  -2   43.30    2.75
   9   2  -2   44.46    2.80
  -9   2   2   43.84    2.91
   9   2  -2   43.40    2.79
  -9   2   2   41.89    2.83
   9  -2  -2   43.92    2.71
   9  -2  -2   42.09    2.80
   9  -2  -2   44.52    2.75
   9  -2  -2   45.49    2.78
   9  -2  -2   44.13    2.93
   9   2  -1  129.98    7.78
   9   2  -1  130.91    7.75
  -9   2   1  123.69    7.83
   9   2  -1  126.76    7.79
   9  -2  -1  127.96    7.72
   9  -2  -1  137.60    7.85
   9  -2  -1  136.22    7.80
   9  -2  -1  132.80    7.79
   9   2   0   43.44    2.62
  -9   2   0   41.48    2.74
   9   2   0   41.10    2.64
  -9   2   0   44.16    2.84
   9  -2   0   42.85    2.70
   9  -2   0   43.03    2.69
   9  -2   0   42.97    2.71
   9  -2   0   40.19    2.61
   9   2   1  131.71    7.81
  -9   2  -1  142.20    8.06
   9   2   1  125.26    7.81
   9   2   1  127.16    7.76
   9  -2   1  128.51    7.87
   9  -2   1  130.16    7.88
   9  -2   1  123.31    7.78
  -9  -2  -1  141.20    8.06
  -9  -2  -1  142.48    7.86
   9  -2   1  128.11    7.87
   9   2   2   42.93    2.65
   9   2   2   39.95    2.70
   9   2   2   41.93    2.71
  -9   2  -2   45.63    2.96
  -9  -2  -2   44.69    2.75
   9  -2   2   43.40    2.82
   9  -2   2   42.10    2.71
   9  -2   2   45.63    2.82
  -9  -2  -2   48.25    2.73
   9   2   3   92.95    5.87
   9   2   3  100.58    5.95
  -9   2  -3  100.60    6.23
   9   2   3  102.56    5.87
   9   2   3   96.55    5.95
   9   2   3   94.93    5.87
   9   2   3   93.21    5.89
   9  -2   3   97.66    5.89
   9  -2   3  100.38    5.91
   9  -2   3  105.83    5.97
   9  -2   3  110.10    5.95
   9  -2   3  103.70    6.07
  -9  -2  -3   98.06    5.90
   9   2   4   61.46    4.02
   9   2   4   62.69    4.02
   9   2   4   62.41    4.03
   9   2   4   62.11    4.06
   9   2   4   69.18    4.00
   9   2   4   62.10    4.01
   9   2   4   62.98    3.99
   9   2   4   73.69    4.06
  -9   2  -4   71.41    4.42
   9  -2   4   65.87    4.00
   9  -2   4   72.38    4.23
   9  -2   4   71.84    4.10
   9  -2   4   73.63    4.08
   9  -2   4   69.23    4.05
   9  -2   4   68.25    4.04
   9   2   5   10.84    0.81
   9   2   5   11.47    0.80
   9   2   5   11.70    0.81
  -9   2  -5    9.91    1.13
   9   2   5   11.95    0.83
   9   2   5   11.60    0.80
   9   2   5   10.43    0.93
   9   2   5   11.64    0.85
   9   2   5   11.29    0.82
   9  -2   5   12.50    0.82
  -9  -2  -5   10.44    0.95
   9  -2   5   12.18    0.84
   9  -2   5   13.38    0.92
   9  -2   5   12.64    0.86
   9  -2   5   12.68    0.85
   9  -2   5   12.52    0.85
   9   2   6   12.98    0.92
   9   2   6   11.22    0.85
   9   2   6   11.84    0.84
   9   2   6   12.22    0.88
   9   2   6   12.52    0.85
   9   2   6   12.99    0.88
   9   2   6   12.84    0.88
   9   2   6   12.61    0.86
  -9   2  -6   10.81    1.23
  -9   2  -6   13.09    1.19
   9  -2   6   13.11    0.91
   9  -2   6   12.81    0.88
   9  -2   6   13.26    0.91
   9  -2   6   12.36    0.89
   9  -2   6   12.97    0.91
   9  -2   6   13.49    0.96
   9   2   7    4.03    0.38
  -9   2  -7    3.34    0.71
  -9   2  -7    3.19    0.38
   9   2   7    3.95    0.35
   9   2   7    3.72    0.38
   9   2   7    3.78    0.35
   9   2   7    3.67    0.39
   9   2   7    3.84    0.42
   9  -2   7    3.94    0.44
   9  -2   7    4.21    0.39
   9  -2   7    4.23    0.41
   9  -2   7    4.21    0.41
   9  -2   7    4.26    0.40
   9  -2   7    4.53    0.42
  -9   2  -8   -0.03    0.08
   9   2   8    0.11    0.08
  -9   2  -8   -0.13    0.31
   9   2   8    0.13    0.09
   9   2   8    0.09    0.10
  -9   2  -8    0.68    0.61
   9   2   8    0.08    0.09
   9   2   8    0.29    0.14
   9   2   8    0.05    0.09
  -9   2  -8    0.16    0.69
   9   2   8    0.18    0.11
   9  -2   8    0.09    0.10
   9  -2   8    0.02    0.12
   9  -2   8    0.15    0.10
   9  -2   8    0.11    0.10
   9  -2   8    0.09    0.11
   9  -2   8    0.05    0.09
  -9  -2  -8   -0.07    0.34
   9   2   9    1.94    0.31
   9   2   9    1.61    0.28
   9   2   9    1.78    0.25
   9   2   9    1.89    0.23
   9   2   9    1.88    0.26
  -9   2  -9    0.56    0.91
   9   2  10    4.57    0.38
   9   2  10    3.93    0.38
   9   2  10    4.02    0.40
  -9   2 -10    5.24    0.45
  -9   2 -10    4.35    0.79
   9   2  10    4.68    0.41
   9   2  10    4.68    0.42
   9  -2  10    5.06    0.41
   9  -2  10    5.04    0.48
   9  -2  10    5.17    0.44
   9  -2  10    4.96    0.41
   9  -2  10    5.07    0.45
   9   2  11    5.66    0.43
  -9   2 -11    5.12    0.44
   9   2  11    4.97    0.45
   9   2  11    4.93    0.44
   9   2  11    5.12    0.39
   9   2  11    4.85    0.42
   9  -2  11    4.92    0.44
   9  -2  11    5.79    0.48
  -9   2 -12    1.26    0.17
   9   2  12    1.00    0.19
   9   2  12    1.54    0.17
   9   2  12    1.29    0.22
   9  -2  12    1.35    0.16
   9  -2  12    1.23    0.19
   9  -2  12    1.44    0.19
   9   3 -11    4.66    0.33
   9   3 -11    4.13    0.34
  -9  -3  11    4.74    0.38
   9  -3 -11    4.55    0.35
  -9   3  10    1.29    0.19
  -9   3  10    1.09    0.15
   9  -3 -10    1.12    0.14
   9  -3 -10    1.16    0.18
   9  -3 -10    1.04    0.20
   9   3  -9   10.14    0.76
  -9   3   9   12.13    0.79
  -9   3   9   12.78    0.80
   9   3  -9   10.71    0.81
   9  -3  -9   12.46    0.82
   9  -3  -9   11.16    0.85
   9  -3  -9   11.59    0.77
  -9  -3   9   11.31    0.81
  -9   3   8    0.76    0.20
  -9   3   8    1.27    0.22
   9   3  -8    1.09    0.21
  -9   3   8    0.92    0.17
  -9   3   8    1.08    0.17
   9   3  -8    1.48    0.24
  -9   3   8    1.27    0.18
  -9  -3   8    1.09    0.22
   9  -3  -8    1.27    0.22
  -9  -3   8    1.35    0.23
  -9  -3   8    0.74    0.18
   9  -3  -8    1.11    0.17
  -9   3   7   12.15    0.83
  -9   3   7   11.03    0.90
  -9   3   7   12.98    0.85
   9   3  -7   11.07    1.57
   9   3  -7   11.13    0.87
  -9   3   7   13.19    0.85
   9  -3  -7   12.50    0.87
  -9  -3   7   11.07    0.87
   9  -3  -7   12.59    0.83
   9   3  -6   -0.88    0.71
   9   3  -6   -0.08    0.42
  -9   3   6    0.23    0.09
   9   3  -6    0.19    0.09
  -9   3   6    0.10    0.09
  -9   3   6    0.12    0.10
   9   3  -6    0.12    0.13
  -9   3   6    0.21    0.09
   9   3  -6    0.31    0.11
   9  -3  -6    0.14    0.09
   9  -3  -6    0.14    0.10
  -9   3   5   25.98    1.70
   9   3  -5   27.97    1.70
   9   3  -5   29.25    2.13
   9   3  -5   23.32    1.65
   9   3  -5   27.67    1.72
   9   3  -5   25.58    1.68
  -9   3   5   26.91    1.69
  -9   3   5   26.33    1.67
   9   3  -5   26.00    1.72
   9   3  -5   26.22    1.67
  -9   3   5   26.97    1.67
   9  -3  -5   27.64    1.67
   9  -3  -5   26.28    1.70
   9  -3  -5   27.94    1.83
  -9   3   4    9.38    0.72
   9   3  -4   10.99    0.77
   9   3  -4   10.82    0.78
  -9   3   4    9.23    0.82
   9   3  -4    9.98    0.98
  -9   3   4   10.38    0.74
   9   3  -4   11.08    0.80
  -9   3   4   11.51    1.14
   9   3  -4    9.75    0.74
  -9   3   4   11.47    0.77
   9   3  -4    9.36    1.06
   9   3  -4    9.79    1.00
   9   3  -4   10.69    0.76
   9  -3  -4   12.13    0.75
   9   3  -3   21.29    1.40
  -9   3   3   20.21    1.72
   9   3  -3   20.40    1.38
  -9   3   3   20.32    1.37
  -9   3   3   22.94    1.42
   9   3  -3   22.19    1.44
  -9   3   3   20.99    1.37
   9   3  -3   20.88    1.40
   9   3  -3   20.26    1.41
   9   3  -3   20.96    1.60
   9   3  -3   22.22    1.41
   9  -3  -3   22.06    1.40
   9  -3  -3   23.98    1.37
   9   3  -2    4.35    0.42
   9   3  -2    4.11    0.38
   9   3  -2    4.19    0.40
   9   3  -2    3.66    0.50
   9   3  -2    3.63    0.41
  -9   3   2    5.29    0.41
  -9   3   2    4.86    0.40
   9   3  -2    4.03    0.39
  -9   3   2    4.28    1.01
   9   3  -2    3.68    0.38
  -9   3   2    5.03    0.41
   9  -3  -2    5.14    0.44
   9  -3  -2    5.23    0.38
   9  -3  -2    4.57    0.42
  -9   3   1    8.70    0.63
   9   3  -1    8.61    0.66
   9   3  -1    8.69    0.78
   9   3  -1    8.44    0.63
   9   3  -1    8.57    0.64
   9   3  -1    8.23    0.64
   9   3  -1    8.08    0.63
   9  -3  -1    8.84    0.67
   9  -3  -1    9.34    0.73
   9  -3  -1    8.16    0.63
   9  -3  -1    8.69    0.59
   9   3   0    0.51    0.19
   9   3   0    0.62    0.16
  -9   3   0    0.70    0.14
  -9   3   0    0.63    0.16
   9   3   0    0.45    0.14
   9   3   0    0.43    0.14
   9   3   0    0.47    0.14
   9   3   0    0.54    0.15
   9  -3   0    0.67    0.17
   9  -3   0    0.73    0.20
   9   3   1    9.17    0.65
   9   3   1    7.90    0.66
   9   3   1    9.24    0.65
   9   3   1    8.58    0.63
  -9   3  -1    7.68    0.61
  -9   3  -1    9.19    0.62
   9   3   1    8.45    0.63
   9   3   1    9.02    0.67
   9   3   1    9.14    0.75
   9   3   1    7.84    0.65
   9  -3   1    8.47    0.66
   9  -3   1    8.68    0.71
   9  -3   1    7.61    0.63
   9  -3   1    8.67    0.67
   9  -3   1    8.54    0.65
  -9   3  -2    4.13    0.39
  -9   3  -2    4.64    0.40
   9   3   2    5.45    0.46
   9   3   2    5.46    0.43
   9   3   2    4.48    0.44
   9   3   2    5.86    0.52
   9   3   2    5.57    0.43
   9   3   2    5.41    0.42
   9  -3   2    4.42    0.42
   9  -3   2    4.15    0.41
   9  -3   2    4.70    0.45
   9  -3   2    4.46    0.48
   9  -3   2    3.94    0.41
  -9   3  -3   20.14    1.98
  -9   3  -3   20.27    1.33
   9   3   3   22.42    1.37
   9   3   3   22.74    1.37
   9   3   3   22.35    1.43
   9   3   3   22.35    1.39
  -9   3  -3   18.42    1.57
   9   3   3   21.52    1.37
   9   3   3   20.62    1.35
  -9   3  -3   21.13    1.37
   9   3   3   21.54    1.35
   9  -3   3   19.25    1.38
   9  -3   3   19.25    1.36
   9  -3   3   19.40    1.38
   9  -3   3   20.31    1.45
  -9   3  -4    9.82    1.06
   9   3   4   10.57    0.76
  -9   3  -4   10.25    0.75
   9   3   4   10.56    0.73
  -9   3  -4   10.36    0.74
   9   3   4   10.89    0.73
   9   3   4   10.62    0.79
   9   3   4   10.47    0.73
  -9   3  -4    8.85    1.36
   9  -3   4    9.75    0.74
   9  -3   4    8.58    0.73
   9  -3   4    9.71    0.81
   9  -3   4    9.90    0.77
   9  -3   4    9.31    0.75
   9   3   5   26.23    1.66
   9   3   5   25.11    1.64
  -9   3  -5   26.94    1.66
   9   3   5   25.06    1.60
  -9   3  -5   25.67    1.96
   9   3   5   24.34    1.62
   9   3   5   26.61    1.64
   9   3   5   26.41    1.68
   9   3   5   27.03    1.63
   9   3   5   25.82    1.63
   9  -3   5   25.87    1.66
   9  -3   5   24.18    1.66
   9  -3   5   24.05    1.60
   9  -3   5   25.21    1.63
  -9  -3  -5   27.51    2.25
   9  -3   5   24.14    1.73
   9  -3   5   24.99    1.67
  -9   3  -6    0.21    0.11
  -9   3  -6   -0.35    0.69
  -9   3  -6   -0.58    1.41
  -9   3  -6    0.15    0.10
   9   3   6    0.33    0.12
   9   3   6    0.30    0.11
  -9   3  -6    0.16    0.42
   9   3   6    0.06    0.14
   9   3   6    0.23    0.18
   9   3   6    0.30    0.09
   9   3   6    0.19    0.08
   9   3   6    0.17    0.12
   9   3   6    0.13    0.08
   9  -3   6    0.05    0.11
   9  -3   6    0.31    0.13
   9  -3   6   -0.06    0.12
   9  -3   6    0.13    0.12
  -9  -3  -6    0.15    0.29
   9  -3   6    0.21    0.12
  -9   3  -7   10.29    0.83
   9   3   7   10.62    0.93
   9   3   7   12.72    0.86
  -9   3  -7    9.01    2.34
   9   3   7   12.99    0.85
   9   3   7   11.88    0.87
   9   3   7   12.50    0.83
   9   3   7   12.93    0.83
  -9   3  -7   12.70    0.85
   9   3   7   10.29    0.85
   9   3   7   10.70    0.92
  -9  -3  -7   11.06    1.05
   9  -3   7   12.96    0.99
   9  -3   7   11.18    0.90
   9  -3   7   11.15    0.80
   9  -3   7   11.45    0.85
   9  -3   7   10.60    0.84
   9   3   8    0.82    0.18
   9   3   8    1.34    0.21
   9   3   8    1.21    0.20
   9   3   8    1.24    0.17
   9   3   8    0.89    0.25
   9   3   8    0.97    0.18
  -9   3  -8    2.24    0.77
  -9   3  -8    1.27    0.20
  -9   3  -8    0.88    0.21
   9  -3   8    0.80    0.25
   9  -3   8    1.30    0.22
   9  -3   8    1.20    0.23
   9  -3   8    0.92    0.20
   9  -3   8    1.02    0.18
   9   3   9   12.49    0.78
   9   3   9   11.14    0.79
   9   3   9    9.78    0.73
   9   3   9   11.23    0.75
  -9   3  -9    9.41    0.74
   9  -3   9   10.92    0.82
   9  -3   9   10.03    0.73
   9  -3   9   10.68    0.72
   9  -3   9   11.43    0.78
   9  -3   9    9.49    0.76
   9   3  10    0.78    0.14
  -9   3 -10    1.26    0.35
   9   3  10    1.35    0.19
   9   3  10    0.91    0.16
   9   3  10    1.03    0.17
   9   3  11    3.65    0.29
   9   3  11    3.55    0.28
   9   3  11    3.07    0.24
   9  -3  11    3.06    0.27
   9  -3  11    3.18    0.32
   9  -3  11    3.82    0.31
   9   4  -9    0.02    0.06
   9  -4  -9    0.11    0.05
  -9  -4   9    0.08    0.06
   9  -4  -9    0.01    0.09
  -9   4   8    0.53    0.10
  -9   4   8    0.67    0.12
  -9   4   8    0.68    0.15
   9   4  -8    0.77    0.15
  -9  -4   8    0.93    0.16
   9  -4  -8    0.65    0.09
   9  -4  -8    0.77    0.13
   9  -4  -8    0.67    0.16
  -9  -4   8    0.74    0.15
   9   4  -7    0.24    0.11
  -9   4   7    0.05    0.08
  -9   4   7    0.07    0.06
   9   4  -7    0.18    0.08
  -9   4   7    0.14    0.06
   9  -4  -7    0.07    0.06
   9  -4  -7    0.00    0.09
   9  -4  -7    0.07    0.05
  -9  -4   7    0.21    0.08
   9  -4  -7    0.11    0.08
   9   4  -6    8.47    0.63
  -9   4   6    8.60    0.63
  -9   4   6    9.52    0.65
   9   4  -6    8.70    0.67
  -9   4   6    9.31    0.64
   9  -4  -6    9.30    0.62
   9  -4  -6    8.99    0.68
   9  -4  -6    9.38    0.74
  -9  -4   6    8.82    0.67
  -9   4   5    6.39    0.49
  -9   4   5    6.47    0.47
  -9   4   5    6.68    0.47
   9  -4  -5    5.78    0.51
   9  -4  -5    5.79    0.56
   9  -4  -5    5.74    0.44
   9  -4  -5    5.40    0.47
   9   4  -4    5.10    0.46
   9   4  -4    4.80    0.42
   9   4  -4    5.10    0.43
   9   4  -4    5.24    0.41
   9   4  -4    5.48    0.46
  -9   4   4    5.17    0.43
  -9   4   4    4.60    0.41
  -9   4   4    4.98    0.40
   9  -4  -4    4.59    0.41
   9  -4  -4    5.11    0.52
   9  -4  -4    5.07    0.46
   9  -4  -4    4.99    0.39
   9   4  -3    5.11    0.45
   9   4  -3    4.55    1.14
   9   4  -3    5.55    0.48
  -9   4   3    5.33    0.44
  -9   4   3    5.62    0.43
   9   4  -3    6.35    0.54
   9  -4  -3    5.26    0.48
   9  -4  -3    5.35    0.47
   9  -4  -3    5.25    0.52
   9  -4  -3    4.42    0.43
  -9   4   2   12.42    0.85
   9   4  -2   12.02    0.86
  -9   4   2   12.41    0.86
   9   4  -2   11.55    1.18
   9   4  -2   11.82    0.87
   9   4  -2   12.49    0.86
   9   4  -2   12.00    0.87
   9   4  -2   13.63    0.93
   9   4  -2   11.66    0.86
   9  -4  -2   12.23    0.90
   9  -4  -2   12.96    0.97
  -9  -4   2   11.99    0.97
   9   4  -1   18.82    1.26
   9   4  -1   17.97    1.24
   9   4  -1   17.25    1.23
  -9   4   1   19.99    1.26
   9   4  -1   18.97    1.26
   9   4  -1   17.83    1.48
  -9   4   1   19.85    1.26
   9   4  -1   18.49    1.25
   9   4  -1   19.78    1.30
  -9  -4   1   17.47    1.23
   9  -4  -1   19.78    1.29
   9  -4  -1   20.12    1.29
   9  -4  -1   20.31    1.38
   9   4   0   12.70    0.89
   9   4   0   12.26    0.86
  -9   4   0   11.39    0.83
   9   4   0   11.41    1.06
  -9   4   0   11.59    0.85
   9   4   0   12.50    0.85
   9   4   0   12.23    0.84
   9   4   0   12.48    0.86
   9  -4   0   11.12    0.92
   9  -4   0   11.61    0.87
  -9  -4   0   11.73    0.84
   9  -4   0   11.83    0.88
  -9   4  -1   18.37    1.24
   9   4   1   18.63    1.25
   9   4   1   18.97    1.47
   9   4   1   19.85    1.27
   9   4   1   20.15    1.30
   9   4   1   19.58    1.26
  -9   4  -1   18.00    1.25
   9   4   1   18.97    1.25
   9  -4   1   18.38    1.28
   9  -4   1   19.06    1.30
   9  -4   1   18.53    1.36
   9   4   2   12.12    0.89
   9   4   2   11.79    1.03
   9   4   2   11.82    0.85
   9   4   2   12.42    0.87
  -9   4  -2   11.47    0.83
  -9   4  -2   11.65    0.86
   9   4   2   12.25    0.86
   9   4   2   12.55    0.86
   9  -4   2   12.44    0.90
   9  -4   2   12.82    0.98
   9  -4   2   12.36    0.91
   9   4   3    5.66    0.94
   9   4   3    5.92    0.49
   9   4   3    5.56    0.48
   9   4   3    5.84    0.48
  -9   4  -3    4.92    0.48
   9   4   3    6.19    0.55
   9   4   3    6.00    0.52
   9  -4   3    5.96    0.52
   9  -4   3    5.92    0.56
   9  -4   3    5.84    0.56
   9   4   4    5.19    0.63
   9   4   4    4.99    0.45
   9   4   4    5.39    0.47
  -9   4  -4    5.68    0.48
   9   4   4    5.24    0.45
   9   4   4    5.38    0.44
   9   4   4    5.28    0.45
   9   4   4    5.37    0.46
   9  -4   4    5.63    0.49
   9  -4   4    5.23    0.52
   9  -4   4    5.37    0.48
   9   4   5    6.00    0.46
   9  -4   5    4.52    0.45
  -9  -4  -5    5.03    0.50
   9   4   6    8.86    0.65
   9   4   6    9.52    0.64
   9   4   6    9.42    0.65
  -9   4  -6    8.50    0.66
  -9   4  -6    9.08    0.66
   9   4   6    9.18    0.66
   9   4   6    9.06    0.65
   9  -4   6    8.37    0.67
   9  -4   6    8.43    0.71
   9   4   7    0.01    0.06
   9   4   7    0.07    0.06
   9   4   7    0.03    0.07
  -9   4  -7    0.24    0.09
   9   4   7    0.07    0.05
   9   4   7    0.06    0.06
   9  -4   7    0.26    0.11
   9  -4   7    0.19    0.12
  -9  -4  -7   -0.16    0.14
   9  -4   7    0.30    0.11
   9   4   8    0.69    0.12
   9   4   8    0.74    0.13
  -9   4  -8    0.65    0.17
   9   4   8    0.75    0.13
   9   4   8    0.62    0.12
  -9  -4  -8    0.25    0.30
   9  -4   8    0.91    0.16
   9   4   9    0.35    0.09
   9   4   9    0.35    0.08
   9   4   9    0.36    0.09
   9  -4   9    0.08    0.13
   9  -4   9    0.19    0.10
  -9   5   6    0.50    0.08
   9  -5  -6    0.45    0.15
   9  -5  -6    0.46    0.09
  -9  -5   6    0.50    0.11
  -9   5   5    4.58    0.37
   9   5  -5    4.22    0.32
  -9  -5   5    4.72    0.31
   9  -5  -5    3.83    0.32
  -9   5   4    2.52    0.22
   9   5  -4    2.40    0.23
   9  -5  -4    2.26    0.26
   9  -5  -4    2.30    0.23
  -9   5   3    6.92    0.54
   9   5  -3    8.53    0.56
  -9   5   3    7.75    0.54
   9  -5  -3    7.65    0.56
   9  -5  -3    7.76    0.61
   9  -5  -3    8.01    0.56
   9   5  -2    1.28    0.17
   9   5  -2    0.89    0.20
  -9   5   2    1.12    0.15
   9   5  -2    1.08    0.16
   9   5  -2    1.10    0.16
  -9   5   2    1.21    0.15
   9  -5  -2    1.41    0.23
   9  -5  -2    1.07    0.18
   9  -5  -2    1.07    0.16
  -9   5   1    7.98    0.59
   9   5  -1    8.49    0.61
   9   5  -1    9.33    0.62
   9   5  -1    9.27    0.60
   9   5  -1    8.89    0.60
  -9   5   1    7.82    0.58
   9  -5  -1    9.67    0.81
   9  -5  -1    7.23    0.64
   9  -5  -1    8.30    0.63
   9   5   0    0.28    0.11
   9   5   0    0.17    0.08
  -9   5   0    0.29    0.08
  -9   5   0    0.33    0.11
   9   5   0    0.18    0.08
   9   5   0    0.28    0.11
   9   5   0    0.45    0.16
   9  -5   0    0.25    0.10
   9  -5   0    0.34    0.14
   9   5   1    8.33    0.61
   9   5   1    9.03    0.69
  -9   5  -1    8.86    0.58
   9   5   1    8.03    0.60
   9   5   1    8.82    0.62
   9   5   1    8.10    0.63
   9  -5   1    8.53    0.73
   9  -5   1    9.36    0.63
   9   5   2    1.36    0.17
   9   5   2    1.19    0.16
   9   5   2    1.00    0.21
   9   5   2    1.39    0.24
   9   5   2    1.52    0.18
  -9   5  -2    1.33    0.20
   9  -5   2    1.43    0.22
   9  -5   2    1.17    0.17
   9  -5   2    1.23    0.19
   9   5   3    7.49    0.53
   9   5   3    8.04    0.56
   9   5   3    7.42    0.55
   9   5   3    7.56    0.57
  -9   5  -3    8.93    0.59
   9   5   3    7.95    0.56
  -9  -5  -3    7.70    0.56
   9  -5   3    8.27    0.57
   9  -5   3    8.67    0.59
   9   5   4    2.32    0.22
   9   5   4    2.51    0.23
  -9   5  -4    2.82    0.24
   9   5   4    2.39    0.23
   9   5   4    2.43    0.24
   9  -5   4    2.10    0.22
   9  -5   4    2.93    0.26
   9  -5   4    2.69    0.28
   9   5   5    3.79    0.32
  -9   5  -5    3.33    0.29
   9   5   5    3.60    0.32
   9   5   5    3.72    0.29
   9   5   5    4.35    0.39
   9  -5   5    4.07    0.34
   9   5   6    0.38    0.08
   9   5   6    0.45    0.08
   9   5   6    0.25    0.08
   9   5   6    0.44    0.09
   9  -5   6    0.45    0.10
  10   0 -13    0.00    0.06
 -10   0  13    0.04    0.06
  10   0 -13   -0.02    0.05
 -10   0  12   17.32    1.05
 -10   0  12   15.23    1.07
  10   0 -12   16.05    1.12
  10   0 -12   17.30    1.07
 -10   0  11   40.13    2.56
 -10   0  11   46.29    2.58
  10   0 -11   36.91    2.86
  10   0 -11   40.31    2.55
 -10   0  11   44.39    2.55
  10   0 -10   59.76    3.34
 -10   0  10   56.24    3.31
  10   0 -10   50.21    4.27
 -10   0  10   51.80    3.31
  10   0 -10   49.65    3.67
  10   0 -10   53.12    3.27
 -10   0  10   56.64    3.31
 -10   0   9   42.13    2.72
  10   0  -9   46.29    2.73
  10   0  -9   44.94    3.10
  10   0  -9   43.42    2.66
 -10   0   9   42.87    2.72
 -10   0   9   44.75    2.74
  10   0  -9   48.19    3.19
 -10   0   8    2.63    0.30
  10   0  -8    2.50    0.25
  10   0  -8    2.49    0.47
 -10   0   8    2.26    0.29
 -10   0   8    3.38    0.50
  10   0  -8    2.88    0.58
  10   0  -8    2.55    0.30
  10   0  -7   27.35    1.83
 -10   0   7   30.94    1.81
  10   0  -7   29.03    2.19
  10   0  -7   26.51    1.87
  10   0  -7   31.04    2.18
 -10   0   7   33.15    1.89
 -10   0   7   33.64    1.91
 -10   0   6   38.07    2.28
  10   0  -6   36.45    2.27
  10   0  -6   38.00    2.32
  10   0  -6   40.54    2.80
  10   0  -6   39.35    2.59
 -10   0   6   37.18    2.32
 -10   0   6   37.75    2.31
 -10   0   6   37.26    2.32
  10   0  -5  227.62   13.21
  10   0  -5  226.44   13.18
  10   0  -5  211.89   13.09
  10   0  -4    8.97    0.74
  10   0  -4    8.39    0.77
  10   0  -4    8.90    0.80
  10   0  -3  109.15    6.79
  10   0  -3  114.19    6.79
  10   0  -3  115.28    6.73
  10   0  -2   31.45    1.98
  10   0  -2   31.14    2.05
  10   0  -2   30.63    2.04
  10   0  -1  135.67    8.05
  10   0  -1  136.07    8.15
  10   0  -1  138.79    8.14
  10   0   0    6.57    0.51
  10   0   0    6.70    0.59
  10   0   0    7.20    0.61
  10   0   1  121.98    7.47
 -10   0  -1  137.21    7.43
  10   0   1  122.49    7.45
  10   0   1  118.54    7.32
 -10   0  -2   30.12    1.85
  10   0   2   28.94    1.96
  10   0   2   29.83    1.80
  10   0   2   29.25    1.96
  10   0   3  104.46    5.99
  10   0   3  104.29    5.78
  10   0   3   94.73    5.96
  10   0   3   90.88    5.79
  10   0   4    7.25    0.68
  10   0   4    6.87    0.55
  10   0   4    7.88    0.71
  10   0   4    7.85    0.57
  10   0   4    7.36    0.53
 -10   0  -5  208.20   11.21
  10   0   5  191.78   11.34
  10   0   5  185.05   11.14
  10   0   5  176.37   11.13
  10   0   6   38.97    2.44
  10   0   6   35.70    2.23
  10   0   6   38.03    2.23
  10   0   6   35.35    2.21
  10   0   6   35.06    2.21
  10   0   6   35.67    2.22
 -10   0  -6   32.55    2.30
  10   0   6   35.63    2.25
  10   0   7   32.84    2.12
  10   0   7   34.89    2.17
  10   0   7   33.92    2.13
  10   0   7   34.26    2.11
  10   0   7   34.49    2.13
  10   0   8    2.49    0.34
  10   0   8    2.97    0.34
  10   0   8    2.43    0.39
  10   0   8    2.83    0.32
 -10   0  -8    3.21    0.61
  10   0   8    3.06    0.35
  10   0   8    3.32    0.35
  10   0   8    3.12    0.34
  10   0   9   42.43    2.70
  10   0   9   45.50    2.75
 -10   0  -9   46.30    3.14
  10   0   9   43.55    2.68
  10   0   9   42.82    2.70
  10   0   9   44.96    2.77
  10   0   9   41.66    2.67
 -10   0 -10   46.67    4.04
  10   0  10   54.55    3.32
  10   0  10   55.93    3.35
  10   0  10   57.39    3.40
 -10   0 -10   51.90    3.82
  10   0  10   56.28    3.35
  10   0  11   35.45    2.55
  10   0  11   45.26    2.57
  10   0  11   42.01    2.51
  10   0  11   42.74    2.55
 -10   0 -12   13.03    0.97
  10   0  12   15.26    0.94
  10   0  12   14.50    1.01
  10   0  12   16.48    0.98
  10   0  12   14.94    0.97
  10   0  12   13.50    0.99
  10   0  13    0.06    0.06
  10   0  13    0.03    0.09
  10   0  13    0.08    0.05
 -10   1  13    3.77    0.28
 -10  -1  13    3.34    0.30
  10  -1 -13    3.34    0.29
 -10   1  12    2.00    0.21
  10   1 -12    2.36    0.30
 -10   1  12    1.85    0.19
 -10   1  12    1.54    0.22
 -10  -1  12    1.94    0.23
 -10  -1  12    1.77    0.23
  10  -1 -12    2.04    0.23
 -10  -1  12    1.43    0.19
  10  -1 -12    1.76    0.23
 -10   1  11    6.10    0.50
 -10   1  11    6.64    0.50
  10   1 -11    7.22    0.63
  10   1 -11    5.32    0.80
  10   1 -11    6.47    0.51
 -10   1  11    6.48    0.51
 -10  -1  11    6.05    0.50
 -10   1  10    8.39    0.61
  10   1 -10    7.43    0.59
  10   1 -10    7.27    1.02
  10   1 -10    7.06    0.89
 -10   1  10    7.03    0.60
  10   1 -10    7.72    0.60
  10   1 -10    8.36    0.62
 -10   1  10    8.35    0.61
  10  -1 -10    8.69    0.92
 -10  -1  10    7.51    0.60
 -10  -1  10    7.73    0.59
 -10  -1  10    8.31    0.62
  10  -1 -10    8.01    0.59
  10  -1 -10    8.42    0.57
 -10   1   9   46.81    3.13
 -10   1   9   58.24    3.16
  10   1  -9   47.88    3.13
  10   1  -9   51.98    3.55
  10   1  -9   49.06    3.15
 -10  -1   9   52.86    3.17
 -10  -1   9   47.28    3.15
  10  -1  -9   47.56    3.45
  10  -1  -9   54.15    3.13
  10  -1  -9   55.52    3.48
 -10  -1   9   51.46    3.14
  10  -1  -9   58.12    3.12
 -10   1   8   15.51    1.00
 -10   1   8   15.98    1.14
 -10   1   8   16.14    1.02
  10   1  -8   13.64    1.00
  10   1  -8   15.04    1.32
  10   1  -8   15.04    1.38
  10   1  -8   13.59    1.00
  10  -1  -8   15.24    0.99
 -10  -1   8   14.24    1.01
 -10  -1   8   13.55    0.99
 -10  -1   8   13.61    1.01
  10  -1  -8   15.39    1.30
  10  -1  -8   16.34    1.28
 -10   1   7   51.43    3.22
 -10   1   7   56.04    3.24
  10   1  -7   55.69    3.63
 -10   1   7   45.89    3.21
  10   1  -7   52.70    3.23
 -10   1   7   51.50    3.21
  10   1  -7   51.66    3.24
  10   1  -7   57.04    3.59
 -10  -1   7   52.48    3.24
  10  -1  -7   57.43    3.51
  10  -1  -7   58.61    3.53
  10  -1  -7   56.38    3.20
 -10  -1   7   50.51    3.24
  10  -1  -7   53.47    3.21
  10   1  -6    5.91    0.69
 -10   1   6    4.75    0.36
 -10   1   6    5.40    0.43
 -10   1   6    5.40    0.43
  10   1  -6    6.17    0.65
  10   1  -6    5.01    0.45
  10   1  -6    5.32    0.44
  10  -1  -6    4.71    0.42
  10  -1  -6    5.14    0.40
  10  -1  -6    6.62    0.83
  10  -1  -6    5.39    0.59
 -10  -1   6    5.45    0.45
  10   1  -5   28.45    2.00
  10   1  -5   28.80    1.97
 -10   1   5   28.79    1.71
  10   1  -5   25.82    1.87
  10   1  -5   24.51    1.69
 -10   1   5   29.00    1.66
  10   1  -5   24.52    1.69
  10  -1  -5   29.61    1.94
 -10  -1   5   24.36    1.70
  10  -1  -5   30.39    1.94
  10  -1  -5   28.71    1.68
 -10   1   4   57.87    3.81
  10   1  -4   60.13    3.78
  10   1  -4   53.56    3.67
  10   1  -4   57.78    3.78
  10  -1  -4   60.56    3.73
  10  -1  -4   63.08    3.76
  10  -1  -4   64.12    3.76
  10  -1  -4   58.95    3.84
  10   1  -3   96.91    5.69
  10   1  -3   94.47    5.70
  10   1  -3   95.89    5.62
  10  -1  -3   91.59    5.67
  10  -1  -3   94.65    5.67
  10  -1  -3   97.13    5.65
  10  -1  -3   83.03    5.70
  10   1  -2   11.91    1.01
 -10   1   2   14.76    1.04
  10   1  -2   11.86    0.94
  10   1  -2   12.71    1.02
  10  -1  -2   15.40    1.06
  10  -1  -2   15.10    1.04
  10   1  -1   48.67    3.15
  10   1  -1   48.99    3.15
 -10   1   1   55.00    3.12
  10   1  -1   48.67    3.04
  10  -1  -1   49.83    3.14
  10  -1  -1   50.89    3.11
  10  -1  -1   50.09    3.16
  10   1   0   48.50    3.04
  10   1   0   47.14    2.91
  10   1   0   47.66    3.04
 -10  -1   0   48.17    3.01
  10  -1   0   48.16    3.06
  10  -1   0   49.22    3.05
  10  -1   0   50.94    3.01
  10   1   1   57.63    3.43
  10   1   1   60.76    3.61
  10   1   1   62.02    3.60
  10  -1   1   56.79    3.60
  10  -1   1   61.45    3.63
  10  -1   1   57.49    3.54
 -10  -1  -1   50.97    3.45
 -10   1  -2   11.82    0.91
  10  -1   2   11.17    0.89
  10  -1   2   10.63    0.76
  10  -1   2   10.77    0.87
  10  -1   2   10.47    0.80
  10   1   3   80.00    4.94
 -10   1  -3   88.59    5.02
  10   1   3   80.03    4.93
  10  -1   3   83.02    4.98
  10  -1   3   74.59    4.80
  10  -1   3   81.56    4.85
  10  -1   3   78.46    4.96
  10   1   4   59.55    3.40
 -10   1  -4   49.25    3.39
  10   1   4   54.81    3.23
  10   1   4   59.04    3.41
  10  -1   4   50.92    3.24
  10  -1   4   48.68    3.40
  10  -1   4   51.87    3.30
  10  -1   4   55.02    3.45
 -10   1  -5   24.11    1.82
  10  -1   5   26.18    1.64
  10  -1   5   26.42    1.83
  10  -1   5   24.56    1.61
  10  -1   5   26.40    1.63
  10  -1   5   24.26    1.64
  10  -1   5   25.78    1.62
  10  -1   5   26.89    1.66
  10   1   6    5.99    0.48
  10   1   6    5.55    0.48
  10   1   6    5.86    0.60
  10   1   6    5.22    0.44
 -10   1  -6    4.99    0.63
  10   1   6    6.18    0.48
  10   1   6    4.53    0.45
  10   1   6    4.84    0.43
  10   1   6    5.29    0.49
  10  -1   6    5.78    0.47
  10  -1   6    5.55    0.44
  10  -1   6    5.58    0.46
  10  -1   6    4.63    0.44
  10  -1   6    5.82    0.46
  10  -1   6    5.34    0.46
  10  -1   6    4.88    0.59
  10  -1   6    5.20    0.50
  10   1   7   53.48    3.05
  10   1   7   51.21    3.00
  10   1   7   47.78    2.94
  10   1   7   45.25    2.96
  10   1   7   47.99    2.97
  10   1   7   45.18    3.02
  10   1   7   51.93    2.97
 -10  -1  -7   44.21    3.04
  10  -1   7   54.63    3.05
  10  -1   7   52.06    3.07
  10  -1   7   48.68    3.00
  10  -1   7   49.34    2.99
  10  -1   7   49.01    3.01
  10  -1   7   47.20    3.00
  10   1   8   16.56    1.07
  10   1   8   15.65    1.05
 -10   1  -8   13.84    1.39
  10   1   8   17.71    1.14
  10   1   8   15.85    1.04
  10   1   8   17.59    1.10
  10   1   8   16.74    1.07
  10  -1   8   14.79    1.08
  10  -1   8   15.10    1.10
  10  -1   8   14.74    1.08
  10  -1   8   14.64    1.12
 -10  -1  -8   16.60    1.39
  10  -1   8   14.78    1.08
  10  -1   8   14.54    1.06
  10   1   9   55.98    3.24
  10   1   9   57.58    3.26
  10   1   9   54.37    3.20
  10   1   9   52.43    3.22
  10   1   9   58.12    3.32
 -10  -1  -9   59.58    3.65
  10  -1   9   50.17    3.25
  10  -1   9   50.37    3.29
  10  -1   9   49.44    3.31
  10  -1   9   51.89    3.26
 -10  -1  -9   54.07    3.55
  10  -1   9   50.29    3.25
  10  -1   9   50.66    3.24
  10   1  10    8.79    0.64
  10   1  10    7.83    0.58
  10   1  10    7.34    0.59
 -10   1 -10    8.22    0.99
 -10   1 -10    7.20    0.66
  10   1  10    8.74    0.69
  10   1  10    7.94    0.61
 -10   1 -10    7.50    1.11
  10   1  10    8.47    0.65
  10  -1  10    8.23    0.64
  10  -1  10    8.44    0.62
  10  -1  10    8.98    0.66
  10  -1  10    7.98    0.66
  10  -1  10    7.88    0.68
 -10  -1 -10    8.33    1.07
 -10   1 -11    4.94    0.49
  10   1  11    5.94    0.47
  10   1  11    5.86    0.46
  10   1  11    6.49    0.54
  10   1  11    5.82    0.48
 -10   1 -11    5.93    0.92
  10  -1  11    5.41    0.47
  10  -1  11    5.42    0.45
  10  -1  11    6.49    0.56
  10  -1  11    4.96    0.45
  10   1  12    1.95    0.26
  10   1  12    1.81    0.25
 -10   1 -12    1.32    0.25
  10   1  12    1.79    0.21
 -10   1 -12    1.76    0.22
  10   1  12    2.14    0.23
  10  -1  12    1.90    0.25
  10  -1  12    1.87    0.23
  10  -1  12    1.64    0.21
  10  -1  12    1.78    0.21
  10  -1  12    1.87    0.21
  10   1  13    2.18    0.21
  10  -1  13    2.37    0.21
  10  -1  13    2.29    0.24
  10  -1  13    2.41    0.21
 -10   2  12    0.03    0.04
  10   2 -12    0.04    0.08
 -10   2  12    0.05    0.05
 -10   2  12    0.02    0.06
 -10  -2  12    0.02    0.06
  10  -2 -12    0.08    0.05
 -10  -2  12    0.02    0.05
 -10   2  11    2.43    0.25
 -10   2  11    2.93    0.26
 -10   2  11    2.82    0.25
  10  -2 -11    2.97    0.29
  10  -2 -11    2.15    0.21
  10   2 -10    3.42    0.66
 -10   2  10    3.57    0.33
 -10   2  10    3.65    0.33
  10   2 -10    4.37    0.38
  10   2 -10    4.22    0.36
 -10  -2  10    3.51    0.35
 -10  -2  10    4.24    0.38
  10  -2 -10    3.48    0.31
  10  -2 -10    3.73    0.37
 -10  -2  10    3.53    0.31
 -10   2   9    5.69    0.48
 -10   2   9    5.92    0.49
 -10   2   9    5.59    0.46
 -10   2   9    5.36    0.47
  10   2  -9    7.67    0.84
  10   2  -9    7.86    0.96
  10  -2  -9    6.61    0.53
  10  -2  -9    6.11    0.46
 -10   2   8    0.26    0.10
 -10   2   8    0.13    0.08
 -10   2   8    0.38    0.12
  10   2  -8    0.62    0.20
 -10   2   8    0.42    0.14
  10   2  -8    0.09    0.27
  10   2  -8    0.33    0.39
 -10   2   8    0.19    0.09
 -10   2   8    0.27    0.14
  10   2  -8    0.37    0.13
 -10  -2   8    0.30    0.10
  10  -2  -8    0.41    0.13
  10  -2  -8    0.34    0.12
 -10  -2   8    0.36    0.14
 -10  -2   8    0.31    0.12
 -10   2   7    5.49    0.52
 -10   2   7    6.16    0.48
 -10   2   7    6.02    0.47
 -10   2   7    6.22    0.51
  10   2  -7    3.83    0.83
 -10   2   7    5.21    0.47
 -10   2   7    5.68    0.46
  10  -2  -7    5.49    0.45
  10  -2  -7    5.77    0.50
 -10   2   6    6.06    0.52
  10   2  -6    6.76    0.50
  10   2  -6    7.53    0.75
 -10   2   6    5.51    0.50
  10   2  -6    6.85    0.79
  10   2  -6    7.01    0.51
  10   2  -6    6.35    0.89
 -10   2   6    5.50    0.48
 -10   2   6    5.62    0.49
  10  -2  -6    5.53    0.67
  10  -2  -6    4.98    0.76
  10  -2  -6    5.76    0.56
 -10   2   5    8.65    0.65
  10   2  -5    9.95    1.05
  10   2  -5    9.43    0.66
  10   2  -5    9.03    0.70
  10   2  -5    9.02    0.66
  10   2  -5    8.17    0.87
 -10   2   5    8.06    0.65
 -10   2   5    8.58    0.71
 -10   2   5    8.71    0.66
  10   2  -5   10.64    0.93
  10   2  -5    9.37    0.66
  10  -2  -5    9.76    0.83
  10  -2  -5    9.49    0.64
  10  -2  -5    9.40    0.69
  10  -2  -5   10.30    0.90
 -10   2   4    3.71    0.34
 -10   2   4    3.54    0.40
  10   2  -4    3.08    0.35
  10   2  -4    3.44    0.34
  10   2  -4    3.30    0.34
 -10   2   4    3.87    0.28
  10   2  -4    3.22    0.35
  10   2  -4    3.36    0.52
 -10   2   4    4.14    0.34
  10   2  -4    4.21    0.51
 -10   2   4    3.90    0.59
  10   2  -4    3.30    0.49
  10  -2  -4    4.03    0.37
  10  -2  -4    4.12    0.55
  10  -2  -4    3.85    0.31
  10   2  -3   20.07    1.16
  10   2  -3   20.75    1.37
 -10   2   3   16.42    1.21
  10  -2  -3   17.34    1.21
  10  -2  -3   16.14    1.25
  10  -2  -3   16.02    1.27
  10  -2  -3   15.99    1.32
 -10   2   2    3.78    0.85
  10   2  -2    5.09    0.41
  10   2  -2    5.68    0.54
  10   2  -2    5.16    0.39
  10   2  -2    5.52    0.52
 -10   2   2    3.90    0.61
 -10   2   2    4.47    0.38
  10   2  -2    4.70    0.40
  10   2  -2    5.20    0.43
  10   2  -2    5.61    0.41
  10   2  -2    5.47    0.49
  10   2  -2    5.01    0.55
 -10   2   2    4.42    0.36
  10  -2  -2    4.28    0.40
  10  -2  -2    4.06    0.43
  10  -2  -2    4.14    0.34
  10  -2  -2    4.00    0.59
  10  -2  -2    4.38    0.48
  10  -2  -2    4.73    0.49
  10   2  -1    9.59    0.77
  10   2  -1    9.61    0.71
  10   2  -1    9.35    0.64
  10   2  -1    9.27    0.75
 -10   2   1    7.64    0.91
  10  -2  -1    8.29    0.73
  10  -2  -1    8.57    0.76
  10  -2  -1    7.49    0.66
  10  -2  -1    8.62    0.74
  10   2   0    4.11    0.40
 -10   2   0    4.39    0.58
  10   2   0    3.99    0.45
  10   2   0    3.85    0.47
  10  -2   0    4.57    0.49
  10  -2   0    4.10    0.40
  10  -2   0    4.42    0.46
  10  -2   0    4.06    0.46
  10   2   1    7.12    0.64
  10   2   1    6.46    0.62
  10   2   1    6.76    0.57
  10   2   1    6.31    0.56
  10   2   1    6.51    0.63
  10  -2   1    8.58    0.71
  10  -2   1    8.36    0.71
  10  -2   1    8.35    0.70
  10  -2   1    7.80    0.60
  10  -2   1    8.78    0.62
  10  -2   1    8.34    0.66
  10   2   2    3.79    0.35
  10   2   2    4.05    0.36
  10   2   2    3.94    0.46
  10   2   2    4.13    0.45
  10   2   2    4.93    0.44
  10   2   2    3.81    0.36
 -10   2  -2    5.26    0.64
  10  -2   2    5.09    0.55
 -10  -2  -2    3.76    0.47
  10  -2   2    4.80    0.54
  10  -2   2    4.99    0.52
  10  -2   2    4.84    0.38
 -10  -2  -2    4.40    0.42
  10  -2   2    5.13    0.45
  10   2   3   12.05    0.85
  10   2   3   12.91    0.87
  10   2   3   12.63    0.86
  10   2   3   13.80    0.98
  10   2   3   14.00    0.98
  10   2   3   13.58    0.85
  10   2   3   12.38    0.87
  10   2   3   11.67    0.88
  10   2   3   12.86    0.86
  10   2   4    3.71    0.39
  10   2   4    4.08    0.35
  10   2   4    3.92    0.50
  10   2   4    4.42    0.37
  10   2   4    3.81    0.35
  10   2   4    3.82    0.34
 -10   2  -4    3.64    0.59
  10   2   4    3.90    0.37
  10   2   4    4.15    0.36
  10  -2   4    3.59    0.36
  10  -2   4    3.59    0.41
  10  -2   4    3.79    0.36
  10  -2   4    3.73    0.37
  10  -2   4    4.40    0.50
  10  -2   4    3.78    0.37
  10   2   5    8.84    0.63
  10   2   5    9.21    0.67
  10   2   5    8.29    0.65
  10   2   5    8.42    0.68
  10   2   5    8.79    0.64
 -10   2  -5    9.51    1.02
 -10   2  -5    8.92    0.68
  10   2   5    8.16    0.65
  10   2   5    8.18    0.62
  10  -2   5    9.00    0.68
  10  -2   5    9.39    0.74
  10  -2   5    8.89    0.67
  10  -2   5    9.09    0.66
  10  -2   5    9.08    0.68
  10  -2   5    9.27    0.69
  10   2   6    5.23    0.46
  10   2   6    5.11    0.45
  10   2   6    5.24    0.46
 -10   2  -6    5.03    0.83
  10   2   6    5.69    0.45
  10   2   6    4.81    0.44
  10   2   6    5.14    0.48
  10   2   6    5.30    0.44
 -10   2  -6    5.44    0.49
  10  -2   6    5.43    0.65
  10   2   7    5.24    0.40
 -10   2  -7    2.34    1.09
  10   2   7    5.35    0.44
  10   2   7    4.95    0.42
  10   2   7    4.95    0.43
  10  -2   7    3.77    0.41
  10  -2   7    3.70    0.41
  10  -2   7    4.09    0.42
  10  -2   7    4.13    0.40
  10  -2   7    4.01    0.42
  10  -2   7    3.97    0.56
 -10  -2  -7    4.65    0.50
  10   2   8    0.41    0.14
 -10   2  -8    0.37    0.15
 -10   2  -8    0.14    0.76
  10   2   8    0.55    0.16
 -10   2  -8    0.57    0.50
  10   2   8    0.63    0.21
  10   2   8    0.46    0.15
  10   2   8    0.24    0.10
  10   2   8    0.34    0.13
 -10   2  -8    0.22    0.15
  10   2   8    0.25    0.10
 -10   2  -8    0.36    0.49
  10  -2   8    0.31    0.17
  10  -2   8    0.58    0.17
  10  -2   8    0.31    0.13
 -10  -2  -8    0.53    0.43
  10  -2   8    0.32    0.15
  10  -2   8    0.65    0.19
  10  -2   8    0.37    0.13
  10   2   9    5.75    0.48
  10   2   9    5.20    0.46
  10   2   9    5.15    0.43
  10   2   9    5.47    0.51
  10   2   9    5.48    0.44
  10   2   9    5.74    0.45
  10   2   9    5.51    0.47
  10   2  10    3.89    0.39
  10   2  10    3.59    0.35
 -10   2 -10    4.08    0.79
  10   2  10    3.55    0.33
  10   2  10    3.84    0.36
  10   2  10    3.81    0.33
 -10   2 -10    3.38    0.37
  10   2  10    3.42    0.34
  10  -2  10    4.59    0.40
  10  -2  10    4.23    0.37
  10  -2  10    3.98    0.38
  10  -2  10    4.47    0.43
  10  -2  10    4.13    0.35
 -10   2 -11    1.03    0.18
  10  -2  11    1.35    0.20
  10  -2  11    1.23    0.19
  10  -2  11    1.49    0.19
  10  -2  11    1.26    0.18
  10  -2  11    1.31    0.23
  10   2  12    0.06    0.06
 -10   2 -12    0.09    0.07
 -10   2 -12    0.12    0.11
  10   2  12    0.03    0.09
  10   2  12    0.11    0.10
  10   2  12    0.05    0.05
  10  -2  12   -0.01    0.08
  10  -2  12    0.07    0.07
  10  -2  12    0.01    0.07
  10   3 -11    3.26    0.29
  10   3 -11    2.87    0.25
 -10   3  11    2.25    0.21
 -10   3  11    2.88    0.23
  10  -3 -11    3.06    0.24
 -10   3  10    0.88    0.13
 -10   3  10    0.59    0.12
  10   3 -10    0.83    0.17
  10   3 -10    0.89    0.20
 -10  -3  10    0.95    0.17
 -10  -3  10    0.93    0.14
  10  -3 -10    0.51    0.15
 -10   3   9    4.65    0.35
 -10   3   9    4.27    0.37
 -10   3   9    4.52    0.37
 -10   3   9    4.44    0.37
  10   3  -9    5.03    0.43
  10  -3  -9    4.41    0.34
  10  -3  -9    4.65    0.40
 -10   3   8    5.02    0.45
  10   3  -8    5.81    0.44
 -10   3   8    5.16    0.42
 -10   3   8    5.08    0.42
 -10   3   8    5.33    0.43
 -10   3   8    4.62    0.43
 -10  -3   8    5.22    0.41
  10  -3  -8    5.43    0.41
 -10  -3   8    5.52    0.46
  10  -3  -8    5.56    0.51
  10  -3  -8    5.60    0.46
 -10  -3   8    6.20    0.49
 -10   3   7    1.36    0.27
 -10   3   7    1.71    0.23
 -10   3   7    1.89    0.23
  10   3  -7    1.99    0.62
 -10   3   7    1.96    0.24
 -10   3   7    1.84    0.24
  10  -3  -7    1.68    0.22
  10  -3  -7    1.89    0.27
  10  -3  -7    1.38    0.28
 -10   3   6    3.80    0.35
  10   3  -6    4.36    0.38
  10   3  -6    4.19    1.16
 -10   3   6    3.81    0.38
 -10   3   6    3.85    0.37
  10   3  -6    3.92    0.39
  10   3  -6    4.13    0.38
  10   3  -6    4.38    0.42
 -10   3   6    4.01    0.37
  10  -3  -6    3.89    0.39
 -10  -3   6    4.13    0.41
  10  -3  -6    4.32    0.36
  10  -3  -6    4.42    0.47
 -10   3   5   12.46    0.87
  10   3  -5   12.53    0.90
 -10   3   5   13.04    0.89
 -10   3   5   12.78    0.87
 -10   3   5   13.56    0.91
  10   3  -5   12.91    0.89
  10   3  -5   11.00    1.35
  10   3  -5   12.44    0.92
  10   3  -5   12.45    1.16
  10   3  -5   11.34    0.86
  10   3  -5   12.30    0.87
  10   3  -5   13.79    0.92
  10  -3  -5   14.01    0.92
  10  -3  -5   13.13    0.98
 -10   3   4   12.41    0.84
  10   3  -4   13.26    0.90
  10   3  -4   12.93    1.16
 -10   3   4   12.10    0.84
 -10   3   4   11.85    0.86
  10   3  -4   13.48    0.89
  10   3  -4   10.85    1.10
  10   3  -4   10.84    1.23
  10   3  -4   12.38    0.89
  10   3  -4   12.54    0.87
  10   3  -4   12.27    0.85
  10  -3  -4   11.80    0.87
  10  -3  -4   13.53    0.98
  10  -3  -4   12.51    0.83
  10   3  -3    9.80    0.75
  10   3  -3    9.47    0.71
  10   3  -3    9.98    0.72
  10   3  -3   10.89    0.97
  10   3  -3   10.17    0.75
  10   3  -3    9.55    0.72
  10   3  -3    8.24    0.71
  10  -3  -3    8.57    0.65
  10  -3  -3    9.51    0.78
  10  -3  -3    9.54    0.78
 -10   3   2    0.50    0.15
 -10   3   2    0.40    0.11
  10   3  -2    0.44    0.24
 -10   3   2    0.51    0.15
  10   3  -2    0.72    0.17
 -10   3   2    0.69    0.19
  10   3  -2    0.90    0.23
  10   3  -2    0.59    0.15
  10   3  -2    0.61    0.18
  10   3  -2    0.79    0.17
  10  -3  -2    0.34    0.15
  10  -3  -2    0.40    0.14
  10  -3  -2    0.54    0.13
  10  -3  -2    0.36    0.12
  10   3  -1   11.29    0.82
  10   3  -1   11.13    0.81
 -10   3   1   11.32    0.79
  10   3  -1   11.49    0.80
[truncated: 354,449 more chars]
