# Supplementary material for: Crystal structure and Hirshfeld surface analysis of ethyl 2-(7-chloro-3-methyl-2-oxo-1,2-di­hydro­quinoxalin-1-yl)acetate
Source: Acta Crystallogr E Crystallogr Commun. 2024 Mar 26;80(Pt 4):430–4. doi: 10.1107/S2056989024002664 (PMC10993606; doi:10.1107/S2056989024002664)
Supplement: Supplementary file 2 [file e-80-00430-Isup2.hkl]

data_I                                                                          
_shelx_title ' jtm1721_o in Pca2(1)'                                            
_shelx_refln_list_code          4                                               
_shelx_F_calc_maximum      119.12                                               
_exptl_crystal_F_000       584.00                                               
_reflns_d_resolution_high  0.8080                                               
                                                                                
loop_                                                                           
 _space_group_symop_operation_xyz                                               
 'x, y, z'                                                                      
 '-x, -y, z+1/2'                                                                
 'x+1/2, -y, z'                                                                 
 '-x+1/2, y, z+1/2'                                                             
                                                                                
_cell_length_a    22.8042                                                       
_cell_length_b     4.7826                                                       
_cell_length_c    11.7421                                                       
_cell_angle_alpha  90.000                                                       
_cell_angle_beta   90.000                                                       
_cell_angle_gamma  90.000                                                       
                                                                                
_shelx_F_squared_multiplier     1.000                                           
                                                                                
loop_                                                                           
 _refln_index_h                                                                 
 _refln_index_k                                                                 
 _refln_index_l                                                                 
 _refln_F_squared_calc                                                          
 _refln_F_squared_meas                                                          
 _refln_F_squared_sigma                                                         
 _refln_observed_status                                                         
   2   0 -14          3.56          6.40         1.39 o                         
   4   0 -14         56.03         64.09         4.99 o                         
   6   0 -14         11.08          8.82         1.34 o                         
   0   1 -14        154.17        165.71        13.49 o                         
   1   1 -14         75.78         70.92         4.65 o                         
   2   1 -14          9.98         15.75         1.04 o                         
   3   1 -14         54.79         48.73         2.69 o                         
   4   1 -14         30.35         29.62         3.08 o                         
   5   1 -14         34.94         45.78         8.65 o                         
   2   0 -13         22.33         24.35         2.52 o                         
   4   0 -13         98.12         99.43         7.04 o                         
   6   0 -13         62.85         66.45         6.33 o                         
   8   0 -13          5.88          9.39         2.05 o                         
  10   0 -13          2.27         -0.16         0.56 o                         
  12   0 -13         55.22         56.31         4.11 o                         
   1   1 -13         17.44         13.83         1.13 o                         
   2   1 -13         27.41         21.58         1.45 o                         
   3   1 -13         13.44         13.84         1.07 o                         
   4   1 -13         12.08         14.40         1.93 o                         
   5   1 -13         14.67         16.58         1.42 o                         
   6   1 -13         40.37         44.80         2.69 o                         
   7   1 -13         12.01          6.45         2.05 o                         
   8   1 -13         14.89         22.02         1.55 o                         
   9   1 -13         21.48         24.51         2.15 o                         
  10   1 -13         40.41         48.98         4.25 o                         
  11   1 -13         60.08         56.90         4.40 o                         
   1   2 -13         20.80         23.80         3.05 o                         
   2   2 -13         29.98         31.98         2.04 o                         
   3   2 -13         17.15         13.51         1.91 o                         
   4   2 -13         19.76         16.42         2.20 o                         
   5   2 -13         57.20         56.59         8.42 o                         
   6   2 -13         14.71         12.19         5.50 o                         
   8   2 -13         13.69         16.74         3.14 o                         
   0   0 -12        192.67        170.70        10.10 o                         
   2   0 -12        297.27        280.06        10.70 o                         
   4   0 -12         79.89         79.92         6.24 o                         
   6   0 -12         57.99         52.58         6.18 o                         
   8   0 -12        105.85        118.52        10.67 o                         
  10   0 -12        190.17        227.32        16.66 o                         
  12   0 -12         75.91         84.73         6.33 o                         
  14   0 -12        258.13        263.09        16.28 o                         
   0   1 -12         11.60         10.87         6.09 o                         
   1   1 -12         27.72         29.28         2.60 o                         
   2   1 -12        119.82        131.87         4.67 o                         
   3   1 -12          3.51          2.56         0.65 o                         
   4   1 -12          3.46          5.45         1.55 o                         
   5   1 -12         32.91         26.84         2.30 o                         
   6   1 -12         45.94         44.30         5.22 o                         
   7   1 -12         10.40         10.48         1.16 o                         
   8   1 -12         60.90         57.74         2.50 o                         
   9   1 -12         23.78         19.40         1.60 o                         
  10   1 -12         27.72         27.44         2.10 o                         
  11   1 -12          0.82          1.65         0.67 o                         
  12   1 -12          5.90          3.23         1.78 o                         
  13   1 -12        115.89        105.25         5.13 o                         
  14   1 -12         30.62         27.17         2.00 o                         
  15   1 -12         20.12         18.10         1.21 o                         
   0   2 -12         70.77         87.99         6.31 o                         
   1   2 -12         92.60        106.05         5.21 o                         
   2   2 -12         24.09         33.76         2.00 o                         
   3   2 -12         64.29         64.44         3.13 o                         
   4   2 -12         24.99         29.92         8.40 o                         
   5   2 -12          1.49          1.31         0.59 o                         
   6   2 -12          7.77          9.95         0.87 o                         
   7   2 -12          4.29          3.33         1.42 o                         
   8   2 -12         25.35         17.28         2.20 o                         
   9   2 -12         22.77         23.15         1.33 o                         
  10   2 -12          0.86          1.17         0.51 o                         
  11   2 -12         14.45          7.48         1.47 o                         
  12   2 -12          7.66         11.29         1.61 o                         
   0   3 -12          8.19          8.99         1.40 o                         
   1   3 -12          6.88          3.37         0.78 o                         
   2   3 -12         21.74         20.47         3.23 o                         
   3   3 -12         84.76        100.29         5.38 o                         
   4   3 -12         27.06         25.28         1.75 o                         
   5   3 -12         63.54         65.15         4.40 o                         
   6   3 -12         13.27         11.03         1.13 o                         
   2   0 -11        581.49        597.06        21.51 o                         
   4   0 -11        233.70        259.82         8.80 o                         
   6   0 -11        155.92        174.94         6.34 o                         
   8   0 -11        112.44        115.34         5.05 o                         
  10   0 -11        579.96        570.14        27.91 o                         
  12   0 -11         46.34         43.51         4.55 o                         
  14   0 -11         66.83         83.49         5.94 o                         
  16   0 -11         42.52         55.57         5.28 o                         
   1   1 -11         17.00         10.10         2.09 o                         
   2   1 -11        161.94        165.38         4.34 o                         
   3   1 -11          2.91          3.98         1.38 o                         
   4   1 -11         72.33         64.32         2.17 o                         
   5   1 -11        108.73        100.30         2.98 o                         
   6   1 -11          7.33          9.24         3.77 o                         
   7   1 -11         39.15         37.52         3.51 o                         
   8   1 -11          3.38          3.39         3.23 o                         
   9   1 -11        113.39        122.50         3.68 o                         
  10   1 -11         96.35         89.09         5.24 o                         
  11   1 -11         32.17         46.41         2.98 o                         
  12   1 -11         24.28         25.22         3.08 o                         
  13   1 -11         29.99         34.02         5.43 o                         
  14   1 -11        122.08        122.35        21.19 o                         
  15   1 -11        114.59        110.55         3.84 o                         
  16   1 -11          3.96          1.20         0.59 o                         
  17   1 -11          5.01          5.13         1.47 o                         
   1   2 -11         70.64         66.01         2.87 o                         
   2   2 -11         21.72         19.64         1.44 o                         
   3   2 -11          7.85          5.55         1.14 o                         
   4   2 -11         40.81         41.03         1.76 o                         
   5   2 -11         59.64         72.56         2.99 o                         
   6   2 -11          7.61          7.97         4.99 o                         
   7   2 -11        166.11        168.89         9.22 o                         
   8   2 -11         31.09         31.39         8.00 o                         
   9   2 -11         75.16         88.44         4.04 o                         
  10   2 -11         28.29         30.69         6.90 o                         
  11   2 -11         78.48         90.10         3.29 o                         
  12   2 -11         47.41         50.38         4.04 o                         
  13   2 -11         66.74         60.12         3.62 o                         
  14   2 -11          2.69          1.90         0.80 o                         
  15   2 -11         50.46         39.04         2.29 o                         
   1   3 -11        107.79        128.99         3.48 o                         
   2   3 -11        142.39        149.44         3.85 o                         
   3   3 -11        109.88        141.41         3.54 o                         
   4   3 -11         18.90         22.80         4.34 o                         
   5   3 -11         22.09         24.82         1.65 o                         
   6   3 -11         14.94         14.81         0.96 o                         
   7   3 -11         20.10         25.41         1.28 o                         
   8   3 -11         23.62         20.38         2.49 o                         
   9   3 -11         42.54         65.42         2.88 o                         
  10   3 -11         44.18         45.90         1.87 o                         
  11   3 -11         46.34         43.09         2.42 o                         
   0   0 -10        265.94        374.02        16.61 o                         
   2   0 -10        782.15        853.61        25.43 o                         
   4   0 -10        774.56        857.58        23.78 o                         
   6   0 -10        216.66        215.30         7.37 o                         
   8   0 -10        195.52        211.42         8.38 o                         
  10   0 -10        714.65        773.93        22.06 o                         
  12   0 -10        215.35        194.09         8.29 o                         
  14   0 -10         30.55         31.88         2.53 o                         
  16   0 -10          6.36          4.41         1.32 o                         
  18   0 -10        111.29         94.74         6.60 o                         
  20   0 -10         15.48          9.24         1.47 o                         
   0   1 -10        985.20        994.67        22.97 o                         
   1   1 -10         45.06         62.81         3.49 o                         
   2   1 -10         59.60         64.07         4.31 o                         
   3   1 -10        178.40        190.81         6.48 o                         
   4   1 -10         54.11         58.16         2.50 o                         
   5   1 -10        199.44        231.99        13.80 o                         
   6   1 -10       1483.05       1508.26        27.31 o                         
   7   1 -10        221.60        251.32         6.37 o                         
   8   1 -10         72.64         75.80         3.06 o                         
   9   1 -10        166.70        172.49         5.37 o                         
  10   1 -10        121.75        115.87         3.08 o                         
  11   1 -10         22.97         21.33         2.35 o                         
  12   1 -10         26.34         28.36         2.39 o                         
  13   1 -10         37.05         42.76         2.88 o                         
  14   1 -10         54.06         49.82         3.34 o                         
  15   1 -10         34.79         40.43         4.99 o                         
  16   1 -10         13.40         11.83         1.90 o                         
  17   1 -10         37.28         42.33         2.36 o                         
  18   1 -10         33.43         36.81         3.81 o                         
  19   1 -10         97.55         96.14         8.51 o                         
   0   2 -10         33.85         26.87        10.63 o                         
   1   2 -10        100.81        112.79         3.64 o                         
   2   2 -10        159.18        165.97         5.28 o                         
   3   2 -10         39.97         41.18         4.73 o                         
   4   2 -10          7.15         13.95         2.46 o                         
   5   2 -10         16.07         25.86         6.16 o                         
   6   2 -10        448.38        417.10        11.60 o                         
   7   2 -10         98.17        110.57         7.43 o                         
   8   2 -10         56.04         57.28         3.48 o                         
   9   2 -10         73.13         65.34         3.62 o                         
  10   2 -10         66.06         56.25         2.22 o                         
  11   2 -10         42.55         41.90         3.37 o                         
  12   2 -10         61.73         64.17         2.84 o                         
  13   2 -10         16.41         14.89         5.87 o                         
  14   2 -10         12.11         12.76         1.42 o                         
  15   2 -10         48.77         51.63         2.25 o                         
  16   2 -10          6.34          9.14         1.54 o                         
  17   2 -10         29.68         39.19         4.69 o                         
   0   3 -10         62.77         50.15        17.67 o                         
   1   3 -10         97.21        107.42         5.02 o                         
   2   3 -10        161.56        164.58         5.66 o                         
   3   3 -10        308.32        320.08        11.35 o                         
   4   3 -10         46.03         46.41         4.20 o                         
   5   3 -10         19.18         20.90         1.49 o                         
   6   3 -10          2.35          3.42         0.66 o                         
   7   3 -10         50.80         58.86         2.61 o                         
   8   3 -10         25.74         24.44         1.32 o                         
   9   3 -10         16.62         16.51         1.37 o                         
  10   3 -10          9.31         10.99         1.59 o                         
  11   3 -10          8.21          8.89         1.39 o                         
  12   3 -10         27.78         25.24         1.29 o                         
  13   3 -10         39.08         34.20         1.57 o                         
  14   3 -10         19.30         14.23         1.46 o                         
   0   4 -10          0.50          1.41         0.62 o                         
   1   4 -10         50.93         61.45         2.54 o                         
   2   4 -10         41.83         44.23         2.89 o                         
   3   4 -10         22.14         31.75         1.84 o                         
   5   4 -10          5.89          6.87         0.75 o                         
   6   4 -10         40.57         34.01         2.04 o                         
   2   0  -9       1013.00       1109.05        30.86 o                         
   4   0  -9        265.94        216.61        27.42 o                         
   6   0  -9        205.66        254.02         7.95 o                         
   8   0  -9        110.18        136.71         5.02 o                         
  10   0  -9        606.88        670.59        19.27 o                         
  12   0  -9        282.88        274.67        10.72 o                         
  14   0  -9        139.85        121.93         5.45 o                         
  16   0  -9          8.44          5.60         2.05 o                         
  18   0  -9         28.15         24.45         2.18 o                         
  20   0  -9         29.75         26.98         2.93 o                         
   1   1  -9        205.19        196.56         4.93 o                         
   2   1  -9         55.45         46.79         2.63 o                         
   3   1  -9        118.28        104.20         4.84 o                         
   4   1  -9        306.86        374.66         7.61 o                         
   5   1  -9          9.26          6.98         2.21 o                         
   6   1  -9        274.49        347.17         7.23 o                         
   7   1  -9        178.88        206.37         5.35 o                         
   8   1  -9        138.12        118.93         3.32 o                         
   9   1  -9        279.67        268.00         7.52 o                         
  10   1  -9        753.87        781.37        18.25 o                         
  11   1  -9        283.89        274.22         5.37 o                         
  12   1  -9         84.10         66.06         6.43 o                         
  13   1  -9          0.54          1.01         0.69 o                         
  14   1  -9         18.20         17.88         2.10 o                         
  15   1  -9         56.96         66.02         5.94 o                         
  16   1  -9        127.84        108.60         3.99 o                         
  17   1  -9          2.11          5.10         1.76 o                         
  18   1  -9         11.20          3.50         0.66 o                         
  19   1  -9         11.22         14.93         1.13 o                         
  20   1  -9          5.92          6.65         1.39 o                         
  21   1  -9         21.58         18.16         1.24 o                         
   1   2  -9         27.16         33.88         2.83 o                         
   2   2  -9        118.34        127.74         4.18 o                         
   3   2  -9         12.59         12.67         2.30 o                         
   4   2  -9        382.15        359.54         8.88 o                         
   5   2  -9        524.08        479.35        11.90 o                         
   6   2  -9        249.00        258.26         9.60 o                         
   7   2  -9        171.65        162.66        13.34 o                         
   8   2  -9        278.97        264.93         8.54 o                         
   9   2  -9         53.67         40.92         5.86 o                         
  10   2  -9        121.57         98.52         5.95 o                         
  11   2  -9        345.90        340.26        16.33 o                         
  12   2  -9         13.77          5.43         5.43 o                         
  13   2  -9         23.40         32.05         3.41 o                         
  14   2  -9         22.96         10.77         1.93 o                         
  15   2  -9         10.94         11.90         1.43 o                         
  16   2  -9          2.62          2.14         0.60 o                         
  17   2  -9         43.29         49.55         3.22 o                         
  18   2  -9          1.64          5.37         2.40 o                         
  19   2  -9         48.73         50.48         4.68 o                         
   1   3  -9        132.58        131.14         7.14 o                         
   2   3  -9         79.70         87.76         4.74 o                         
   3   3  -9         25.71         18.24         3.71 o                         
   4   3  -9         67.74         72.91         2.69 o                         
   5   3  -9          3.60          2.36         0.72 o                         
   6   3  -9         21.27         13.00         1.75 o                         
   7   3  -9        133.14        129.05         6.19 o                         
   8   3  -9          1.19          2.57         1.26 o                         
   9   3  -9        149.73        160.46         5.41 o                         
  10   3  -9         77.52         67.05         2.79 o                         
  11   3  -9          7.94          8.51         2.35 o                         
  12   3  -9         94.94         92.48         4.34 o                         
  13   3  -9         28.17         34.12         1.97 o                         
  14   3  -9         17.92         20.32         2.10 o                         
  15   3  -9        156.10        138.22         6.63 o                         
  16   3  -9          0.56          0.44         0.60 o                         
   1   4  -9          5.94          4.78         0.90 o                         
   2   4  -9         11.76         16.44         1.16 o                         
   3   4  -9          2.85          2.73         1.08 o                         
   4   4  -9         20.05         20.85         1.28 o                         
   5   4  -9         31.98         31.60         1.74 o                         
   6   4  -9         32.65         35.29         2.03 o                         
   7   4  -9         37.92         47.17         1.70 o                         
   8   4  -9         39.35         46.15         3.83 o                         
   9   4  -9          1.78          0.81         0.52 o                         
  10   4  -9         67.15         65.72         4.40 o                         
  11   4  -9         18.57         17.01         1.76 o                         
   0   0  -8        282.60        304.74        22.88 o                         
   2   0  -8        519.82        510.06        24.30 o                         
   4   0  -8        193.95        175.04         8.67 o                         
   6   0  -8        228.27        232.23         7.89 o                         
   8   0  -8         59.33         50.66         2.72 o                         
  10   0  -8         44.39         38.28         2.40 o                         
  12   0  -8        232.89        211.31         7.82 o                         
  14   0  -8        863.47        894.71        24.75 o                         
  16   0  -8         20.92         18.82         5.68 o                         
  18   0  -8         92.29         99.58         5.74 o                         
  20   0  -8        128.54        139.10         6.84 o                         
  22   0  -8        114.72        118.64         8.51 o                         
   0   1  -8         88.03         72.69         9.08 o                         
   1   1  -8        567.42        567.75        13.03 o                         
   2   1  -8        291.63        284.57         5.56 o                         
   3   1  -8        368.36        367.71         7.42 o                         
   4   1  -8         59.76         56.07         2.73 o                         
   5   1  -8        107.06        106.97         2.58 o                         
   6   1  -8        196.32        202.44         4.60 o                         
   7   1  -8        338.95        346.55        10.95 o                         
   8   1  -8        129.83        102.28         4.26 o                         
   9   1  -8        249.85        213.29         5.36 o                         
  10   1  -8        200.89        218.27         5.82 o                         
  11   1  -8        152.99        148.58         3.86 o                         
  12   1  -8         28.74         31.37         1.43 o                         
  13   1  -8         33.82         27.14         1.54 o                         
  14   1  -8          4.83          1.69         0.90 o                         
  15   1  -8         20.21         17.84         1.61 o                         
  16   1  -8         64.90         70.04         3.01 o                         
  17   1  -8         27.09         26.48         1.98 o                         
  18   1  -8        129.01        130.70         4.87 o                         
  19   1  -8         18.35         23.85         1.87 o                         
  20   1  -8          4.45          2.75         0.92 o                         
  21   1  -8         12.23         12.72         1.40 o                         
  22   1  -8         27.07         32.65         3.30 o                         
   1   2  -8        476.91        421.33        18.98 o                         
   2   2  -8        374.37        450.11        19.54 o                         
   3   2  -8       1349.71       1425.63        31.91 o                         
   4   2  -8        293.80        298.51         9.60 o                         
   5   2  -8        225.88        247.21         7.07 o                         
   6   2  -8        303.36        255.44         9.88 o                         
   7   2  -8        256.66        233.79         6.32 o                         
   8   2  -8          2.52          5.34         1.11 o                         
   9   2  -8          0.21          1.26         0.79 o                         
  10   2  -8         13.04          5.34         0.80 o                         
  11   2  -8          7.11          8.62         1.58 o                         
  12   2  -8         10.39          3.77         1.61 o                         
  13   2  -8         50.51         48.94         2.09 o                         
  14   2  -8          6.52         11.19         1.27 o                         
  15   2  -8         22.91         18.66         2.18 o                         
  16   2  -8          2.81          2.02         1.55 o                         
  17   2  -8        184.55        194.84         6.41 o                         
  18   2  -8          0.75          1.99         0.56 o                         
  19   2  -8         52.79         51.35         3.07 o                         
  20   2  -8         19.57         26.04         2.50 o                         
  21   2  -8         14.61         13.37         1.42 o                         
   0   3  -8        417.25        384.56        16.78 o                         
   1   3  -8        100.02        129.22         5.42 o                         
   2   3  -8         14.51         28.69         3.76 o                         
   3   3  -8         97.02         88.46         2.68 o                         
   4   3  -8         96.77        105.70         3.93 o                         
   5   3  -8         57.10         46.31         4.31 o                         
   6   3  -8          5.27          6.49         1.16 o                         
   7   3  -8         49.67         53.27         2.75 o                         
   8   3  -8         13.49         14.08         1.38 o                         
   9   3  -8         16.32         17.83         1.68 o                         
  10   3  -8         75.88         77.20         5.08 o                         
  11   3  -8         38.45         40.10         1.70 o                         
  12   3  -8          8.70          8.18         1.26 o                         
  13   3  -8         40.57         32.90         2.07 o                         
  14   3  -8         51.39         46.18         2.10 o                         
  15   3  -8         11.88         17.08         1.21 o                         
  16   3  -8         20.17         27.49         1.69 o                         
  17   3  -8         25.08         19.54         2.65 o                         
  18   3  -8         14.89         20.31         4.62 o                         
   1   4  -8         18.85         28.16         3.37 o                         
   2   4  -8        157.02        166.51         6.26 o                         
   3   4  -8         67.56         75.53         2.68 o                         
   4   4  -8         36.28         41.72         2.21 o                         
   5   4  -8         33.94         28.94         2.17 o                         
   6   4  -8         21.06         26.79         1.87 o                         
   7   4  -8         10.13         11.98         1.16 o                         
   8   4  -8          4.56          5.34         0.82 o                         
   9   4  -8          8.69          9.94         0.83 o                         
  10   4  -8         12.38          8.73         0.87 o                         
  11   4  -8         23.75         23.48         1.45 o                         
  12   4  -8          0.58          0.88         0.41 o                         
  13   4  -8         11.12         10.85         1.06 o                         
   2   0  -7        456.39        494.16        13.60 o                         
   4   0  -7         66.44         42.35         3.25 o                         
   6   0  -7       1677.55       1534.88        44.43 o                         
   8   0  -7        742.96        577.92        14.45 o                         
  10   0  -7        393.27        415.53        14.64 o                         
  12   0  -7        598.78        592.29        22.82 o                         
  14   0  -7       1595.84       1539.98        41.78 o                         
  16   0  -7         84.65         85.75         4.85 o                         
  18   0  -7         23.15         27.65         2.57 o                         
  20   0  -7         12.38         18.42         1.66 o                         
  22   0  -7         24.73         26.25         2.93 o                         
  24   0  -7         17.67         13.49         1.76 o                         
   1   1  -7        112.11        136.18         3.70 o                         
   2   1  -7         52.65         94.71         3.37 o                         
   3   1  -7        314.37        350.79         7.05 o                         
   4   1  -7        161.94        148.30         3.46 o                         
   5   1  -7        146.44        130.35         3.55 o                         
   6   1  -7        285.95        220.05         9.15 o                         
   7   1  -7        619.76        551.74        12.43 o                         
   8   1  -7        566.08        511.72        12.27 o                         
   9   1  -7         30.12         28.66         1.80 o                         
  10   1  -7        876.13        793.16        16.72 o                         
  11   1  -7         36.28         60.31         3.87 o                         
  12   1  -7         12.31         10.79         1.20 o                         
  13   1  -7         34.82         25.38         1.72 o                         
  14   1  -7        235.78        281.15         8.29 o                         
  15   1  -7        243.72        242.88         6.86 o                         
  16   1  -7         55.33         61.13         3.33 o                         
  17   1  -7         39.04         37.18         2.73 o                         
  18   1  -7         42.01         60.76         2.71 o                         
  19   1  -7         59.91         52.63         2.75 o                         
  20   1  -7         38.07         49.04         3.34 o                         
  21   1  -7          8.19          7.65         0.98 o                         
  22   1  -7          1.50          0.53         0.40 o                         
  23   1  -7          4.69          8.84         3.15 o                         
  24   1  -7          2.97          3.81         1.17 o                         
   1   2  -7        259.95        283.18         7.14 o                         
   2   2  -7        409.33        465.12        10.84 o                         
   3   2  -7        146.94        165.54         5.18 o                         
   4   2  -7        593.59        538.60        10.91 o                         
   5   2  -7        184.03        197.27         4.73 o                         
   6   2  -7         42.69         57.44         4.30 o                         
   7   2  -7        305.69        319.28         6.61 o                         
   8   2  -7         91.85        106.79         5.82 o                         
   9   2  -7         49.48         46.95         2.24 o                         
  10   2  -7         74.31         75.36         8.18 o                         
  11   2  -7        143.79        144.26         3.54 o                         
  12   2  -7        118.20        112.67         3.00 o                         
  13   2  -7        172.63        166.36         5.69 o                         
  14   2  -7          9.31         10.50         1.40 o                         
  15   2  -7         77.83         78.20         2.70 o                         
  16   2  -7         19.07         16.64         1.38 o                         
  17   2  -7         14.78         12.50         1.19 o                         
  18   2  -7         22.28         20.04         1.14 o                         
  19   2  -7         26.88         30.93         2.54 o                         
  20   2  -7          4.28          4.07         1.63 o                         
  21   2  -7          1.76          2.50         0.48 o                         
  22   2  -7         21.12         14.55         0.98 o                         
   1   3  -7        565.40        548.98        10.80 o                         
   2   3  -7        169.74        178.38         6.84 o                         
   3   3  -7        122.91        114.25         3.23 o                         
   4   3  -7          1.45          3.39         0.68 o                         
   5   3  -7        100.23        105.26         3.57 o                         
   6   3  -7        124.19        131.27         5.17 o                         
   7   3  -7         42.37         39.25         4.33 o                         
   8   3  -7          9.72         11.69         1.87 o                         
   9   3  -7        155.92        172.17         6.03 o                         
  10   3  -7         25.48         28.65         2.77 o                         
  11   3  -7        190.63        207.15         4.84 o                         
  12   3  -7         75.39         78.51         3.68 o                         
  13   3  -7         21.47         21.47         2.96 o                         
  14   3  -7        102.31         86.54         3.27 o                         
  15   3  -7         56.62         45.11         2.19 o                         
  16   3  -7         33.28         27.86         1.47 o                         
  17   3  -7          5.13          3.36         0.72 o                         
  18   3  -7          7.66          6.51         0.96 o                         
  19   3  -7          6.31          9.76         1.04 o                         
  20   3  -7          6.16          4.25         1.17 o                         
   1   4  -7         64.97         67.62         2.50 o                         
   2   4  -7         54.66         63.54         2.36 o                         
   3   4  -7         25.08         30.86         1.77 o                         
   4   4  -7         70.43         76.20         2.58 o                         
   5   4  -7         75.77         87.91         4.70 o                         
   6   4  -7        150.70        163.13         6.54 o                         
   7   4  -7         30.44         44.65         1.70 o                         
   8   4  -7         91.11        104.26         2.81 o                         
   9   4  -7          1.10          1.45         0.55 o                         
  10   4  -7        180.29        182.83         6.13 o                         
  11   4  -7         98.11         85.44         3.30 o                         
  12   4  -7         83.63         87.61         3.31 o                         
  13   4  -7         33.70         38.96         2.77 o                         
  14   4  -7         64.18         57.95         3.11 o                         
  15   4  -7          6.40          4.39         0.95 o                         
   1   5  -7         30.99         29.89         0.98 o                         
   2   5  -7         48.21         50.26         2.28 o                         
   3   5  -7          5.84          4.50         1.52 o                         
   4   5  -7         11.55         14.40         1.17 o                         
   5   5  -7         44.19         53.24         2.07 o                         
   6   5  -7         90.73         99.29         4.61 o                         
   0   0  -6       1819.01       2578.32        89.32 o                         
   2   0  -6       2486.77       2522.34        60.55 o                         
   4   0  -6        247.09        181.78         6.20 o                         
   6   0  -6          2.48          5.53         1.82 o                         
   8   0  -6        921.03        930.32        21.42 o                         
  10   0  -6        478.92        546.29        17.07 o                         
  12   0  -6        175.83        164.79         4.48 o                         
  14   0  -6       1066.09       1033.58        35.22 o                         
  16   0  -6        228.80        237.73         7.36 o                         
  18   0  -6        154.31        156.51         5.26 o                         
  20   0  -6         14.51         26.80         3.12 o                         
  22   0  -6        150.51        156.78         6.21 o                         
   0   1  -6       2081.16       2070.00        50.20 o                         
   1   1  -6        814.21        834.81        22.31 o                         
   2   1  -6        468.48        340.94        14.35 o                         
   3   1  -6        400.83        385.55         7.41 o                         
   4   1  -6        255.88        300.82         6.90 o                         
   5   1  -6         13.88         13.80         1.43 o                         
   6   1  -6        366.13        409.26        11.27 o                         
   7   1  -6        438.45        405.77         8.99 o                         
   8   1  -6         46.01         36.42         2.11 o                         
   9   1  -6         16.57         19.67         1.28 o                         
  10   1  -6         83.92         77.97         2.54 o                         
  11   1  -6        147.99        146.19         3.41 o                         
  12   1  -6         45.91         52.69         1.82 o                         
  13   1  -6         68.23         57.36         2.88 o                         
  14   1  -6        632.54        599.46        11.47 o                         
  15   1  -6        226.43        268.90         7.82 o                         
  16   1  -6          9.72         10.94         1.33 o                         
  17   1  -6        324.97        344.67         7.10 o                         
  18   1  -6        248.64        258.63        11.46 o                         
  19   1  -6         56.16         72.25         2.93 o                         
  20   1  -6        141.47        145.64         6.87 o                         
  21   1  -6         45.09         49.55         2.38 o                         
  22   1  -6          9.53         19.72         1.36 o                         
  23   1  -6         52.71         54.98         2.54 o                         
  24   1  -6         22.25         21.89         2.17 o                         
  25   1  -6         11.15         10.76         1.09 o                         
   0   2  -6        317.33        425.33        13.48 o                         
   1   2  -6        287.92        263.15         6.19 o                         
   2   2  -6        131.86        112.95         3.26 o                         
   3   2  -6        969.92        935.13        18.55 o                         
   4   2  -6        346.17        321.48         7.56 o                         
   5   2  -6         92.56         93.09         2.51 o                         
   6   2  -6         25.28         29.71         1.79 o                         
   7   2  -6        179.20        151.07         3.20 o                         
   8   2  -6         23.90         16.49         1.46 o                         
   9   2  -6        204.22        186.24         4.03 o                         
  10   2  -6         82.46         91.91         3.79 o                         
  11   2  -6         79.82         73.51         2.17 o                         
  12   2  -6         46.81         38.96         1.41 o                         
  13   2  -6        265.83        263.54         6.13 o                         
  14   2  -6          5.62          3.67         0.71 o                         
  15   2  -6         13.05          4.79         0.82 o                         
  16   2  -6        104.76         85.98         2.70 o                         
  17   2  -6         14.87         16.26         1.19 o                         
  18   2  -6         42.21         34.77         1.71 o                         
  19   2  -6        251.92        237.11         8.48 o                         
  20   2  -6          8.57         11.86         1.35 o                         
  21   2  -6        160.13        170.94         5.48 o                         
  22   2  -6         18.16         19.28         1.47 o                         
  23   2  -6         62.94         56.05         2.15 o                         
   0   3  -6       1176.84       1140.60        28.73 o                         
   1   3  -6       1473.13       1419.18        25.28 o                         
   2   3  -6        393.69        394.76        11.62 o                         
   3   3  -6        387.82        396.89         9.35 o                         
   4   3  -6         73.90         86.43         2.59 o                         
   5   3  -6        122.93        117.89         3.19 o                         
   6   3  -6        245.41        215.78         5.43 o                         
   7   3  -6        273.03        253.28         5.12 o                         
   8   3  -6        265.34        236.62         6.39 o                         
   9   3  -6          1.34          1.98         0.92 o                         
  10   3  -6         68.89         60.56         1.92 o                         
  11   3  -6         45.38         50.09         2.13 o                         
  12   3  -6        168.66        143.47         3.90 o                         
  13   3  -6         58.35         60.57         2.12 o                         
  14   3  -6         40.84         38.47         1.41 o                         
  15   3  -6         95.30         97.00         2.70 o                         
  16   3  -6         45.37         41.49         2.36 o                         
  17   3  -6         86.33         98.25         4.04 o                         
  18   3  -6          8.14          9.92         1.53 o                         
  19   3  -6         41.27         39.98         2.69 o                         
  20   3  -6          7.81         10.12         1.91 o                         
  21   3  -6         27.84         32.96         7.63 o                         
   0   4  -6        196.24        215.85        10.28 o                         
   1   4  -6         60.12         62.82         5.75 o                         
   2   4  -6         94.44         99.25         3.71 o                         
   3   4  -6        158.91        160.17         4.91 o                         
   4   4  -6         68.61         75.27         3.16 o                         
   5   4  -6        335.84        335.56         8.33 o                         
   6   4  -6        329.32        352.73         9.24 o                         
   7   4  -6         68.22         68.41         4.13 o                         
   8   4  -6          0.65          2.94         0.74 o                         
   9   4  -6        130.25        130.78         3.67 o                         
  10   4  -6         24.14         27.16         1.14 o                         
  11   4  -6         10.38          9.70         1.11 o                         
  12   4  -6         45.63         41.22         2.12 o                         
  13   4  -6         17.74         10.41         0.86 o                         
  14   4  -6         77.76         64.36         2.54 o                         
  15   4  -6         90.30         88.16         3.18 o                         
  16   4  -6          0.18          0.05         0.31 o                         
  17   4  -6         18.34         12.21         1.98 o                         
   0   5  -6          1.01          0.92         0.39 o                         
   1   5  -6         32.06         25.83         1.43 o                         
   2   5  -6         87.26        101.36         2.45 o                         
   3   5  -6         27.72         24.12         1.09 o                         
   4   5  -6         67.74         72.83         3.08 o                         
   5   5  -6         33.01         30.67         1.26 o                         
   6   5  -6         26.80         15.10         2.20 o                         
   7   5  -6         24.21         21.86         1.15 o                         
   8   5  -6         29.93         27.05         1.86 o                         
   9   5  -6          6.95          6.71         1.13 o                         
   2   0  -5       3854.64       4119.41       138.99 o                         
   4   0  -5        213.51        209.38         7.62 o                         
   6   0  -5       2147.67       2481.10        65.58 o                         
   8   0  -5        402.41        411.02        12.37 o                         
  10   0  -5       3143.78       3196.32        92.23 o                         
  12   0  -5       2975.85       2884.90        82.13 o                         
  14   0  -5        102.13         91.31         3.21 o                         
  16   0  -5          8.28          9.81         1.07 o                         
  18   0  -5        214.74        201.44         5.57 o                         
  20   0  -5        183.86        195.25         6.50 o                         
  22   0  -5         15.14         17.88         1.59 o                         
  24   0  -5        144.68        122.71         6.05 o                         
  26   0  -5         97.53         84.03         6.16 o                         
   1   1  -5       2244.57       2418.91        40.51 o                         
   2   1  -5        321.98        316.94         9.81 o                         
   3   1  -5         69.54         87.21         3.00 o                         
   4   1  -5       1314.92       1632.67        31.01 o                         
   5   1  -5       2714.04       2923.21        57.05 o                         
   6   1  -5       1680.41       1857.92        50.44 o                         
   7   1  -5        431.52        361.77        15.53 o                         
   8   1  -5        460.19        554.42        13.82 o                         
   9   1  -5        218.50        238.18         5.51 o                         
  10   1  -5        417.62        399.31        11.39 o                         
  11   1  -5        253.23        217.96         5.23 o                         
  12   1  -5        217.42        187.99         4.17 o                         
  13   1  -5         44.61         38.29         3.47 o                         
  14   1  -5        238.42        206.23         4.73 o                         
  15   1  -5          2.15          3.56         0.84 o                         
  16   1  -5        488.96        451.70         9.26 o                         
  17   1  -5        315.82        341.36         7.30 o                         
  18   1  -5        206.26        215.35         4.81 o                         
  19   1  -5         76.05         76.99         3.65 o                         
  20   1  -5         11.11         15.22         1.17 o                         
  21   1  -5         30.35         22.94         1.87 o                         
  22   1  -5         20.13         15.30         1.44 o                         
  23   1  -5         10.61         10.80         1.06 o                         
  24   1  -5         82.95         81.35         3.22 o                         
  25   1  -5         15.59         20.68         1.41 o                         
   1   2  -5         71.72         64.99         2.46 o                         
   2   2  -5       1144.14       1254.93        27.24 o                         
   3   2  -5        182.80        165.82         4.48 o                         
   4   2  -5        110.09         93.70         3.23 o                         
   5   2  -5        863.13        837.96        16.39 o                         
   6   2  -5        197.35        208.36         4.70 o                         
   7   2  -5        333.05        232.48         4.53 o                         
   8   2  -5         64.97         83.12         2.02 o                         
   9   2  -5        190.69        148.65         3.27 o                         
  10   2  -5        156.18        138.03         3.08 o                         
  11   2  -5        395.10        369.30         8.17 o                         
  12   2  -5         52.02         47.36         2.07 o                         
  13   2  -5        302.33        280.19         5.55 o                         
  14   2  -5         37.49         40.68         1.42 o                         
  15   2  -5        190.29        197.46         4.20 o                         
  16   2  -5         84.34         83.10         2.88 o                         
  17   2  -5          9.65         17.85         1.57 o                         
  18   2  -5        126.10        113.38         3.17 o                         
  19   2  -5          4.35          3.17         0.78 o                         
  20   2  -5         41.91         42.24         1.63 o                         
  21   2  -5        101.11        107.98         3.30 o                         
  22   2  -5         19.48         17.98         1.06 o                         
  23   2  -5          2.84          2.61         0.52 o                         
  24   2  -5         15.40         14.57         1.23 o                         
   1   3  -5        252.03        280.03         5.95 o                         
   2   3  -5         95.00         99.65         2.60 o                         
   3   3  -5         74.37         73.81         2.53 o                         
   4   3  -5        125.50        108.22         3.19 o                         
   5   3  -5        224.76        176.35         3.90 o                         
   6   3  -5        114.45        103.96         2.90 o                         
   7   3  -5        133.07        116.41         3.09 o                         
   8   3  -5        292.45        266.96        10.26 o                         
   9   3  -5        460.80        392.05         7.20 o                         
  10   3  -5        195.25        186.50         4.07 o                         
  11   3  -5        522.48        443.82        10.66 o                         
  12   3  -5        144.03        146.52         3.00 o                         
  13   3  -5         67.34         67.77         2.34 o                         
  14   3  -5         57.62         72.26         2.57 o                         
  15   3  -5        277.23        249.52         5.64 o                         
  16   3  -5         19.47         20.20         0.96 o                         
  17   3  -5         18.61         21.96         1.38 o                         
  18   3  -5         20.48         25.61         1.16 o                         
  19   3  -5          2.68          0.99         0.41 o                         
  20   3  -5         11.05         12.74         1.30 o                         
  21   3  -5          5.70          4.75         0.71 o                         
  22   3  -5          5.14          4.95         0.93 o                         
   1   4  -5         35.10         34.12         2.86 o                         
   2   4  -5         80.75         89.11         4.00 o                         
   3   4  -5        144.26        139.04         3.94 o                         
   4   4  -5        730.30        754.65        18.07 o                         
   5   4  -5        181.07        193.30         6.17 o                         
   6   4  -5        132.44        138.44         3.64 o                         
   7   4  -5         14.25         20.08         1.31 o                         
   8   4  -5        113.81        116.81         3.46 o                         
   9   4  -5         69.62         81.52         3.22 o                         
  10   4  -5        169.93        187.03         4.19 o                         
  11   4  -5         92.72         90.25         2.97 o                         
  12   4  -5         28.79         34.98         2.08 o                         
  13   4  -5         68.84         67.24         3.51 o                         
  14   4  -5        201.97        198.75         6.61 o                         
  15   4  -5         30.66         24.99         1.44 o                         
  16   4  -5        144.23        134.10         3.86 o                         
  17   4  -5         32.28         20.79         1.48 o                         
  18   4  -5         14.84         14.44         0.94 o                         
   1   5  -5         10.71          9.14         0.70 o                         
   2   5  -5         35.94         35.94         1.24 o                         
   3   5  -5          1.18          1.53         0.38 o                         
   4   5  -5         13.34         14.97         1.16 o                         
   5   5  -5          9.27          7.45         1.02 o                         
   6   5  -5         20.68         25.30         1.50 o                         
   7   5  -5         44.09         38.26         1.50 o                         
   8   5  -5        220.15        237.44         7.71 o                         
   9   5  -5         56.28         55.70         3.19 o                         
  10   5  -5        175.18        137.56         9.53 o                         
  11   5  -5         39.29         36.73         2.20 o                         
   0   0  -4      14189.68      14335.20       586.15 o                         
   2   0  -4       2802.89       3177.51        75.22 o                         
   4   0  -4       2504.88       2777.17        72.14 o                         
   6   0  -4        611.47        552.82        17.48 o                         
   8   0  -4        655.28        851.91        26.52 o                         
  10   0  -4        108.88        128.51         6.51 o                         
  12   0  -4        947.96        956.80        29.95 o                         
  14   0  -4        163.04        191.46         5.36 o                         
  16   0  -4        330.12        311.90         7.34 o                         
  18   0  -4        267.15        286.40         6.98 o                         
  20   0  -4        222.59        207.79         5.54 o                         
  22   0  -4        326.54        323.58         9.88 o                         
  24   0  -4        243.61        257.65         9.59 o                         
  26   0  -4          5.45          6.77         1.83 o                         
   0   1  -4        416.16        404.46        13.20 o                         
   1   1  -4        214.26        197.35         3.83 o                         
   2   1  -4        896.87       1018.21        19.22 o                         
   3   1  -4       1252.20       1113.40        45.74 o                         
   4   1  -4       2118.32       2119.08        44.86 o                         
   5   1  -4        202.01        215.34         5.84 o                         
   6   1  -4        356.67        437.91         9.47 o                         
   7   1  -4        388.48        447.42        10.37 o                         
   8   1  -4        647.47        676.02        15.08 o                         
   9   1  -4       1004.88       1079.96        33.17 o                         
  10   1  -4        738.55        858.49        20.21 o                         
  11   1  -4         10.89         18.76         1.37 o                         
  12   1  -4         55.78         58.90         1.78 o                         
  13   1  -4         13.54         14.45         0.94 o                         
  14   1  -4         36.98         30.89         1.28 o                         
  15   1  -4        135.96        113.09         2.41 o                         
  16   1  -4        300.96        325.68         6.20 o                         
  17   1  -4        168.29        175.02         3.73 o                         
  18   1  -4         57.04         63.61         2.96 o                         
  19   1  -4         12.66         12.54         1.50 o                         
  20   1  -4        333.28        330.58        10.18 o                         
  21   1  -4         52.17         62.42         1.89 o                         
  22   1  -4        139.84        123.22         3.91 o                         
  23   1  -4         81.85        100.79         5.08 o                         
  24   1  -4         57.17         34.47         1.79 o                         
  25   1  -4         15.13         19.38         1.24 o                         
  26   1  -4         38.17         43.48         1.90 o                         
   0   2  -4       1051.37       1025.15        32.22 o                         
   1   2  -4        981.89        885.88        17.24 o                         
   2   2  -4        314.73        412.61         9.72 o                         
   3   2  -4       1269.36       1165.61        23.73 o                         
   4   2  -4         93.75        128.73        10.83 o                         
   5   2  -4       1668.53       1537.38        30.04 o                         
   6   2  -4       1357.40       1499.72        36.82 o                         
   7   2  -4        795.37        828.56        20.74 o                         
   8   2  -4        456.90        526.01         9.79 o                         
   9   2  -4        974.38        956.33        16.98 o                         
  10   2  -4         53.53         52.59         1.76 o                         
  11   2  -4         96.87         97.82         2.14 o                         
  12   2  -4          7.33         10.25         0.75 o                         
  13   2  -4         41.39         58.90         1.64 o                         
  14   2  -4        287.44        329.37         6.35 o                         
  15   2  -4        356.88        320.57         5.50 o                         
  16   2  -4        104.06         72.30         2.50 o                         
  17   2  -4        388.04        385.77         7.19 o                         
  18   2  -4         70.96         65.81         3.59 o                         
  19   2  -4         80.71        110.38         4.97 o                         
  20   2  -4        294.60        282.27         6.26 o                         
  21   2  -4        170.65        215.32         7.80 o                         
  22   2  -4         16.62         24.78         1.18 o                         
  23   2  -4        122.06        131.01         4.65 o                         
  24   2  -4          3.85          7.95         0.95 o                         
  25   2  -4         18.02         16.63         1.26 o                         
   0   3  -4        232.06        189.16         5.76 o                         
   1   3  -4        684.46        525.21         9.75 o                         
   2   3  -4         20.69         41.92         4.27 o                         
   3   3  -4        211.51        165.36         3.59 o                         
   4   3  -4         11.40         14.66         1.87 o                         
   5   3  -4        256.84        212.79         4.46 o                         
   6   3  -4        447.22        414.92         7.05 o                         
   7   3  -4         54.33         53.64         3.45 o                         
   8   3  -4        262.49        238.51         5.01 o                         
   9   3  -4        133.40        154.54         3.44 o                         
  10   3  -4        193.26        185.05         3.63 o                         
  11   3  -4        321.45        321.66         7.15 o                         
  12   3  -4        521.44        563.63         9.88 o                         
  13   3  -4        188.44        165.74         3.92 o                         
  14   3  -4         18.38         20.07         1.23 o                         
  15   3  -4         46.32         54.84         1.99 o                         
  16   3  -4        106.24        103.62         2.86 o                         
  17   3  -4         11.13          9.34         0.82 o                         
  18   3  -4          2.64          3.26         0.49 o                         
  19   3  -4        112.68        110.09         3.08 o                         
  20   3  -4          9.60         11.17         0.84 o                         
  21   3  -4         61.33         68.31         2.42 o                         
  22   3  -4         17.30         14.03         0.94 o                         
   0   4  -4        108.61        114.32         5.63 o                         
   1   4  -4         71.88         57.54         1.85 o                         
   2   4  -4        187.70        187.53         4.68 o                         
   3   4  -4        173.17        153.68         6.89 o                         
   4   4  -4        388.55        387.19         7.48 o                         
   5   4  -4        128.60        107.37         5.37 o                         
   6   4  -4         43.94         49.28         1.60 o                         
   7   4  -4         83.84         84.63         2.43 o                         
   8   4  -4         51.74         42.78         1.89 o                         
   9   4  -4         72.19         74.92         2.04 o                         
  10   4  -4         10.16         10.70         0.85 o                         
  11   4  -4         80.67         75.80         2.16 o                         
  12   4  -4         45.55         38.51         1.27 o                         
  13   4  -4         83.45         66.98         2.42 o                         
  14   4  -4         91.44         93.81         2.70 o                         
  15   4  -4         21.66         19.70         1.31 o                         
  16   4  -4         87.26         93.54         2.69 o                         
  17   4  -4         12.47         14.29         1.15 o                         
  18   4  -4         28.19         32.36         1.23 o                         
  19   4  -4         39.44         43.88         3.30 o                         
   0   5  -4        211.22        214.33         7.08 o                         
   1   5  -4         11.21          7.16         0.81 o                         
   2   5  -4         29.41         33.19         1.50 o                         
   3   5  -4         38.05         46.01         1.89 o                         
   4   5  -4         93.04         90.34         3.45 o                         
   5   5  -4         75.34         78.20         3.16 o                         
   6   5  -4         14.81         18.83         1.36 o                         
   7   5  -4         36.55         31.49         1.67 o                         
   8   5  -4         89.83         88.52         2.87 o                         
   9   5  -4         31.54         36.18         1.75 o                         
  10   5  -4         25.67         26.35         2.03 o                         
  11   5  -4          8.05          4.97         0.63 o                         
  12   5  -4          4.82          7.41         0.82 o                         
   2   0  -3       1387.87       1204.45        31.77 o                         
   4   0  -3       1970.02       1823.08        53.58 o                         
   6   0  -3       1052.56       1577.03        46.97 o                         
   8   0  -3       2075.32       1945.34        57.63 o                         
  10   0  -3       1699.85       1656.42        57.32 o                         
  12   0  -3       1029.18       1138.58        40.63 o                         
  14   0  -3        719.67        714.73        21.53 o                         
  16   0  -3        228.70        263.48         6.56 o                         
  18   0  -3         45.64         44.23         1.97 o                         
  20   0  -3          8.03          3.31         0.67 o                         
  22   0  -3         38.78         41.62         1.97 o                         
  24   0  -3        104.17        112.55         4.14 o                         
  26   0  -3         65.78         57.24         2.28 o                         
   1   1  -3        419.82        452.86         7.49 o                         
   2   1  -3         30.24         50.70         1.40 o                         
   3   1  -3       3541.24       3914.24        72.46 o                         
   4   1  -3        755.03       1001.10        19.89 o                         
   5   1  -3        195.27        170.02         4.09 o                         
   6   1  -3        664.95        846.15        18.24 o                         
   7   1  -3       1013.79       1038.80        22.07 o                         
   8   1  -3       2183.07       2206.23        46.57 o                         
   9   1  -3        446.42        442.69        17.04 o                         
  10   1  -3       1185.90       1362.11        28.91 o                         
  11   1  -3        175.06        111.75        10.12 o                         
  12   1  -3        705.85        653.34        11.95 o                         
  13   1  -3        169.54        147.72         4.64 o                         
  14   1  -3        194.96        180.89         3.27 o                         
  15   1  -3         33.11         17.01         2.10 o                         
  16   1  -3         14.16         11.47         0.90 o                         
  17   1  -3        134.88        102.62         3.72 o                         
  18   1  -3        153.98        164.52         3.58 o                         
  19   1  -3         82.26         70.25         3.71 o                         
  20   1  -3         31.26         49.09         1.55 o                         
  21   1  -3        135.68        135.41         3.79 o                         
  22   1  -3         89.58        109.44         3.14 o                         
  23   1  -3         53.77         55.62         1.82 o                         
  24   1  -3         16.68         19.83         0.90 o                         
  25   1  -3         18.60         20.00         0.83 o                         
  26   1  -3         20.84         20.18         1.16 o                         
  27   1  -3         10.79         10.79         0.77 o                         
   1   2  -3        331.98        329.91         7.04 o                         
   2   2  -3        306.10        413.64        10.22 o                         
   3   2  -3       1096.55       1237.46        24.90 o                         
   4   2  -3       1260.88       1352.24        32.61 o                         
   5   2  -3         65.07         49.21         3.05 o                         
   6   2  -3        587.96        539.08        10.93 o                         
   7   2  -3       1933.53       2166.59        41.25 o                         
   8   2  -3         12.80         56.39         6.97 o                         
   9   2  -3       1323.30       1343.67        21.02 o                         
  10   2  -3        213.83        263.13        12.26 o                         
  11   2  -3        619.41        575.32         8.50 o                         
  12   2  -3         30.25         28.16         1.40 o                         
  13   2  -3        467.91        403.15         6.20 o                         
  14   2  -3         89.78         94.27         2.06 o                         
  15   2  -3         42.07         20.48         2.08 o                         
  16   2  -3        168.44        183.95         3.35 o                         
  17   2  -3        168.07        153.52         3.02 o                         
  18   2  -3         36.45         44.07         1.95 o                         
  19   2  -3         30.66         33.42         1.78 o                         
  20   2  -3         94.46         92.62         2.34 o                         
  21   2  -3          3.40          7.87         1.06 o                         
  22   2  -3         10.61          9.07         0.90 o                         
  23   2  -3         35.47         31.57         1.45 o                         
  24   2  -3         14.58         15.03         1.51 o                         
  25   2  -3         14.44         15.03         1.35 o                         
   1   3  -3        479.61        425.04         9.99 o                         
   2   3  -3        516.71        513.61         9.65 o                         
   3   3  -3         44.02         34.62         2.18 o                         
   4   3  -3         84.64         97.19         2.53 o                         
   5   3  -3        123.68        126.75         3.00 o                         
   6   3  -3         56.10         47.24         1.79 o                         
   7   3  -3        426.32        404.84         7.18 o                         
   8   3  -3          5.27         10.34         2.40 o                         
   9   3  -3        358.83        311.67         5.88 o                         
  10   3  -3        115.86        136.99         3.09 o                         
  11   3  -3        386.86        338.77         6.00 o                         
  12   3  -3        268.93        252.11         5.37 o                         
  13   3  -3        430.98        381.24         7.44 o                         
  14   3  -3         22.22         21.08         1.84 o                         
  15   3  -3         54.38         52.44         1.73 o                         
  16   3  -3         28.88         32.65         1.32 o                         
  17   3  -3         45.31         36.95         1.50 o                         
  18   3  -3         37.37         36.45         1.45 o                         
  19   3  -3          4.21          6.70         0.69 o                         
  20   3  -3          9.15          9.76         0.82 o                         
  21   3  -3          5.28          8.77         0.73 o                         
  22   3  -3         10.93         12.06         0.91 o                         
  23   3  -3         30.14         33.34         1.69 o                         
   1   4  -3         65.96         61.15         1.71 o                         
   2   4  -3         90.84         81.92         1.95 o                         
   3   4  -3          3.01          7.07         0.69 o                         
   4   4  -3         25.12         22.29         1.07 o                         
   5   4  -3        173.67        144.75         2.82 o                         
   6   4  -3         66.27         62.91         3.05 o                         
   7   4  -3        184.50        184.25         5.00 o                         
   8   4  -3        474.69        484.90         8.85 o                         
   9   4  -3         70.25         77.07         2.45 o                         
  10   4  -3        189.67        185.41         4.52 o                         
  11   4  -3         29.90         35.57         1.29 o                         
  12   4  -3         41.12         49.64         1.54 o                         
  13   4  -3          6.76          4.36         0.63 o                         
  14   4  -3         30.43         37.64         1.28 o                         
  15   4  -3         85.83         79.00         2.40 o                         
  16   4  -3         89.11         90.09         3.34 o                         
  17   4  -3         13.48          6.37         0.66 o                         
  18   4  -3         17.34         15.95         0.79 o                         
  19   4  -3         41.29         49.71         1.80 o                         
   1   5  -3        128.43        127.44         3.25 o                         
   2   5  -3         13.24         15.98         1.11 o                         
   3   5  -3         32.07         30.61         1.69 o                         
   4   5  -3        135.04        146.46         4.71 o                         
   5   5  -3        170.83        186.07         5.42 o                         
   6   5  -3        195.80        216.52         5.87 o                         
   7   5  -3        299.15        271.30         7.24 o                         
   8   5  -3         75.28         77.41         3.69 o                         
   9   5  -3        115.36        119.06         3.43 o                         
  10   5  -3         53.37         62.03         2.14 o                         
  11   5  -3         11.64         15.70         0.97 o                         
  12   5  -3         46.77         57.66         3.30 o                         
  13   5  -3         27.06         28.51         1.44 o                         
   0   0  -2       8463.11       9012.91       368.28 o                         
   2   0  -2       1469.09       1056.21        31.02 o                         
   4   0  -2       3334.26       3256.81        94.72 o                         
   6   0  -2        346.41        310.03        10.04 o                         
   8   0  -2        159.42        236.98         9.34 o                         
  10   0  -2        546.77        451.91        14.48 o                         
  12   0  -2        763.32        882.66        27.28 o                         
  14   0  -2        334.23        409.87        10.13 o                         
  16   0  -2        898.06        859.75        18.81 o                         
  18   0  -2        228.73        235.06         6.78 o                         
  20   0  -2        302.79        337.74         9.57 o                         
  22   0  -2        121.08        158.53         4.44 o                         
  24   0  -2        504.23        540.01        16.89 o                         
  26   0  -2        170.00        223.13         8.49 o                         
   0   1  -2       2009.21       1651.87        47.59 o                         
   1   1  -2        954.94       1046.33        38.91 o                         
   2   1  -2       4269.34       3728.21        76.82 o                         
   3   1  -2       6665.82       6865.21       133.59 o                         
   4   1  -2       6824.91       7010.23       130.82 o                         
   5   1  -2       6662.13       6976.27       152.32 o                         
   6   1  -2        313.91        432.07        11.19 o                         
   7   1  -2        589.19        599.27        13.10 o                         
   8   1  -2          9.36         56.99         4.38 o                         
   9   1  -2       1322.96       1431.45        30.29 o                         
  10   1  -2        120.50        193.20         9.34 o                         
  11   1  -2         59.63         96.80         4.28 o                         
  12   1  -2         53.43         29.82         1.99 o                         
  13   1  -2         19.85         25.01         1.02 o                         
  14   1  -2        329.79        270.24         4.92 o                         
  15   1  -2        167.99        176.13         5.41 o                         
  16   1  -2        265.35        233.83         4.08 o                         
  17   1  -2        249.25        257.84         5.53 o                         
  18   1  -2        195.72        206.55         3.90 o                         
  19   1  -2        112.63        109.29         3.96 o                         
  20   1  -2        697.43        696.89        12.37 o                         
  21   1  -2          2.80         12.16         1.03 o                         
  22   1  -2         37.08         52.55         1.65 o                         
  23   1  -2         34.78         40.57         1.35 o                         
  24   1  -2         14.24         29.88         1.18 o                         
  25   1  -2         37.14         38.48         1.34 o                         
  26   1  -2         27.93         32.90         1.22 o                         
  27   1  -2          0.93          0.49         0.27 o                         
   0   2  -2        304.56        205.15         7.24 o                         
   1   2  -2       1385.90       1316.00        24.91 o                         
   2   2  -2        137.89        120.30         4.16 o                         
   3   2  -2        448.03        476.55        14.40 o                         
   4   2  -2       1051.78       1276.29        25.24 o                         
   5   2  -2       1060.09       1024.60        20.45 o                         
   6   2  -2       1259.56       1490.72        27.89 o                         
   7   2  -2        415.16        452.46         9.59 o                         
   8   2  -2       2784.98       3052.80        55.28 o                         
   9   2  -2        615.16        653.92        12.35 o                         
  10   2  -2         78.75         70.83         1.89 o                         
  11   2  -2         85.84         68.88         1.73 o                         
  12   2  -2        179.86        174.35         3.01 o                         
  13   2  -2         61.14         82.62         1.67 o                         
  14   2  -2         19.11         15.08         1.06 o                         
  15   2  -2         87.42         85.85         2.14 o                         
  16   2  -2        266.81        227.40         3.64 o                         
  17   2  -2         62.16         75.26         1.88 o                         
  18   2  -2         68.60         75.87         1.75 o                         
  19   2  -2        130.01        138.61         3.30 o                         
  20   2  -2         41.43         36.85         1.71 o                         
  21   2  -2         51.82         51.44         1.87 o                         
  22   2  -2         29.09         33.68         1.77 o                         
  23   2  -2         27.92         27.76         1.12 o                         
  24   2  -2          5.29          5.94         0.61 o                         
  25   2  -2         81.15         92.21         3.04 o                         
  26   2  -2          8.04          7.80         1.10 o                         
   0   3  -2        680.40        778.80        28.72 o                         
   1   3  -2       1024.52       1071.88        25.04 o                         
   2   3  -2         58.95         69.94         4.46 o                         
   3   3  -2        423.92        394.68         8.06 o                         
   4   3  -2        176.93        177.06         3.94 o                         
   5   3  -2         95.95         83.23         2.13 o                         
   6   3  -2         59.53         56.14         1.91 o                         
   7   3  -2         78.91         67.93         1.95 o                         
   8   3  -2         58.30         56.22         1.79 o                         
   9   3  -2         74.43         63.73         1.91 o                         
  10   3  -2          4.37          7.71         0.93 o                         
  11   3  -2        415.02        451.04         8.68 o                         
  12   3  -2        253.23        282.25         5.18 o                         
  13   3  -2         63.87         67.95         2.03 o                         
  14   3  -2         64.80         69.76         1.86 o                         
  15   3  -2         83.34         96.89         2.55 o                         
  16   3  -2         78.98         89.58         2.47 o                         
  17   3  -2        145.09        163.48         3.59 o                         
  18   3  -2         39.06         48.44         2.19 o                         
  19   3  -2         54.44         44.09         1.60 o                         
  20   3  -2         31.11         31.64         1.29 o                         
  21   3  -2        214.49        226.60         8.74 o                         
  22   3  -2         48.30         51.96         2.48 o                         
  23   3  -2        105.03         95.92         3.49 o                         
   0   4  -2        354.28        333.10         8.39 o                         
   1   4  -2        132.33        140.26         3.30 o                         
   2   4  -2         75.06         79.07         1.84 o                         
   3   4  -2         34.03         29.94         1.13 o                         
   4   4  -2        346.56        363.33         6.54 o                         
   5   4  -2        102.38        102.23         2.38 o                         
   6   4  -2         23.50         25.27         1.03 o                         
   7   4  -2         41.32         41.64         1.38 o                         
   8   4  -2         87.06         87.54         2.36 o                         
   9   4  -2        170.47        178.17         3.97 o                         
  10   4  -2        259.40        254.81         5.37 o                         
  11   4  -2          6.16          3.37         0.47 o                         
  12   4  -2         26.90         30.92         1.18 o                         
  13   4  -2         12.36         14.96         0.87 o                         
  14   4  -2         31.37         32.76         1.31 o                         
  15   4  -2         36.21         46.34         1.46 o                         
  16   4  -2         32.24         40.07         1.33 o                         
  17   4  -2         27.51         23.01         0.99 o                         
  18   4  -2         30.81         39.17         1.32 o                         
  19   4  -2         54.81         47.02         1.57 o                         
  20   4  -2         55.68         59.76         2.11 o                         
   0   5  -2        198.09        241.77         9.62 o                         
   1   5  -2         21.68         16.02         1.01 o                         
   2   5  -2         85.45         89.14         2.44 o                         
   3   5  -2         38.64         35.55         2.63 o                         
   4   5  -2        336.32        326.93         7.30 o                         
   5   5  -2         58.29         41.61         2.04 o                         
   6   5  -2        178.98        204.58         5.00 o                         
   7   5  -2         46.90         36.31         2.05 o                         
   8   5  -2         37.86         39.34         1.38 o                         
   9   5  -2         18.11         16.96         0.92 o                         
  10   5  -2          6.36          7.73         0.76 o                         
  11   5  -2         19.77         27.86         1.19 o                         
  12   5  -2         29.25         26.88         1.08 o                         
  13   5  -2          1.95          0.61         0.34 o                         
  14   5  -2          7.16          6.67         0.82 o                         
   2   0  -1       5970.13       6787.97       392.58 o                         
   4   0  -1       3788.93       3592.42       120.48 o                         
   6   0  -1       1994.89       1817.05        61.52 o                         
   8   0  -1       4314.57       4665.40       136.60 o                         
  10   0  -1       1946.79       2008.40        58.11 o                         
  12   0  -1       1249.83       1239.23        43.57 o                         
  14   0  -1         97.68        139.34         4.95 o                         
  16   0  -1        457.32        481.11        11.01 o                         
  18   0  -1         27.92         13.73         3.12 o                         
  20   0  -1         37.89         43.08         1.94 o                         
  22   0  -1          0.83          2.61         0.78 o                         
  24   0  -1         76.89         89.25         3.05 o                         
  26   0  -1          0.95          1.70         0.52 o                         
  28   0  -1         53.17         49.95         1.89 o                         
   1   1  -1        467.34        523.90        10.60 o                         
   2   1  -1       1290.15       1323.15        23.41 o                         
   3   1  -1       2122.25       2220.92        43.35 o                         
   4   1  -1      10344.94      11834.34       259.58 o                         
   5   1  -1       2776.99       2746.68        56.83 o                         
   6   1  -1       1323.62       1192.89        24.45 o                         
   7   1  -1        939.05        811.56        35.55 o                         
   8   1  -1       1689.53       1612.06        42.80 o                         
   9   1  -1        282.48        202.38        21.88 o                         
  10   1  -1        616.96        728.99        17.54 o                         
  11   1  -1        271.32        296.12         9.08 o                         
  12   1  -1       1115.76       1151.74        24.53 o                         
  13   1  -1        531.78        556.98        10.72 o                         
  14   1  -1        338.50        345.66         7.11 o                         
  15   1  -1        190.93        205.24         3.66 o                         
  16   1  -1         29.67         20.17         0.84 o                         
  17   1  -1        278.84        291.49         7.44 o                         
  18   1  -1         36.21         61.09         1.54 o                         
  19   1  -1         56.90         55.96         1.56 o                         
  20   1  -1         26.97         38.27         1.33 o                         
  21   1  -1         29.83         29.99         1.19 o                         
  22   1  -1         17.85         25.68         1.13 o                         
  23   1  -1          8.85          9.03         0.73 o                         
  24   1  -1         33.54         38.05         1.24 o                         
  25   1  -1          3.02          2.82         0.39 o                         
  26   1  -1         18.95         19.24         0.71 o                         
  27   1  -1         33.85         38.35         1.26 o                         
   1   2  -1        444.89        567.31        14.72 o                         
   2   2  -1         35.19         63.96         2.26 o                         
   3   2  -1       1137.31       1076.49        22.99 o                         
   4   2  -1        916.39        975.80        20.61 o                         
   5   2  -1        355.24        322.16         8.02 o                         
   6   2  -1        121.60        140.58         3.14 o                         
   7   2  -1       2680.69       2700.10        46.45 o                         
   8   2  -1        517.44        757.48        17.99 o                         
   9   2  -1       2076.58       1978.56        36.37 o                         
  10   2  -1        151.29        130.31         3.71 o                         
  11   2  -1        484.43        427.96         6.92 o                         
  12   2  -1         13.58         18.06         0.78 o                         
  13   2  -1        554.89        535.72         7.58 o                         
  14   2  -1         44.78         49.98         1.90 o                         
  15   2  -1        713.45        669.71         9.18 o                         
  16   2  -1        181.47        198.99         3.57 o                         
  17   2  -1        524.55        536.45         9.85 o                         
  18   2  -1        142.20        126.83         2.40 o                         
  19   2  -1         26.70         31.90         1.77 o                         
  20   2  -1         18.20         16.38         0.90 o                         
  21   2  -1         80.57         84.43         1.94 o                         
  22   2  -1          4.08          5.51         1.01 o                         
  23   2  -1         13.58         12.59         0.81 o                         
  24   2  -1         25.06         24.31         1.01 o                         
  25   2  -1         45.30         56.76         1.69 o                         
  26   2  -1         14.47         17.73         1.52 o                         
   1   3  -1        231.47        239.66         6.14 o                         
   2   3  -1        501.16        518.38        10.92 o                         
   3   3  -1        227.86        202.31         4.48 o                         
   4   3  -1        158.61        160.37         5.78 o                         
   5   3  -1        247.00        228.29         4.30 o                         
   6   3  -1          3.72          5.88         0.67 o                         
   7   3  -1        506.04        446.21         7.99 o                         
   8   3  -1        123.78        107.52         2.84 o                         
   9   3  -1        134.21        125.24         2.74 o                         
  10   3  -1        179.21        169.32         3.52 o                         
  11   3  -1       1131.43       1011.28        20.40 o                         
  12   3  -1        174.35        201.18         5.55 o                         
  13   3  -1       1127.35       1100.16        19.62 o                         
  14   3  -1        419.03        385.50         7.96 o                         
  15   3  -1         69.44         71.43         2.12 o                         
  16   3  -1         98.84         99.56         2.58 o                         
  17   3  -1         69.82         76.69         2.29 o                         
  18   3  -1         58.81         61.06         1.78 o                         
  19   3  -1         16.48         19.73         1.42 o                         
  20   3  -1          7.40          4.09         0.58 o                         
  21   3  -1         12.74         15.07         0.92 o                         
  22   3  -1          7.68          9.16         0.61 o                         
  23   3  -1          0.47          2.13         0.39 o                         
  24   3  -1          4.11          3.75         0.70 o                         
   1   4  -1         25.82         27.49         1.42 o                         
   2   4  -1        118.85        129.10         2.53 o                         
   3   4  -1        140.29        144.62         2.95 o                         
   4   4  -1        113.18        120.28         2.53 o                         
   5   4  -1        110.45        128.50         2.68 o                         
   6   4  -1        172.15        168.23         3.34 o                         
   7   4  -1        277.88        198.81         4.63 o                         
   8   4  -1        166.59        139.76         3.63 o                         
   9   4  -1        288.12        276.15         5.44 o                         
  10   4  -1         33.61         39.40         1.61 o                         
  11   4  -1        253.47        241.70         5.34 o                         
  12   4  -1        162.09        184.13         4.53 o                         
  13   4  -1          3.91          5.84         0.84 o                         
  14   4  -1         25.30         31.48         1.15 o                         
  15   4  -1        107.42        116.76         2.85 o                         
  16   4  -1         35.54         40.58         1.38 o                         
  17   4  -1          5.46          7.46         0.92 o                         
  18   4  -1         72.75         73.87         2.00 o                         
  19   4  -1         31.12         26.69         1.17 o                         
  20   4  -1          3.43          3.79         0.54 o                         
   1   5  -1          4.15          6.43         0.60 o                         
   2   5  -1         68.78         63.29         1.69 o                         
   3   5  -1         27.43         28.72         1.18 o                         
   4   5  -1         98.49         95.72         2.46 o                         
   5   5  -1         26.06         25.91         1.21 o                         
   6   5  -1         78.56         78.25         2.51 o                         
   7   5  -1         46.70         48.52         1.48 o                         
   8   5  -1        195.73        210.83         4.80 o                         
   9   5  -1        112.50        128.75         3.25 o                         
  10   5  -1         63.13         71.02         2.16 o                         
  11   5  -1          4.31          7.82         0.62 o                         
  12   5  -1         66.02         68.37         2.03 o                         
  13   5  -1          8.69          7.96         0.63 o                         
  14   5  -1         20.11         23.97         1.09 o                         
   2   0   0        316.10        275.33         9.40 o                         
   4   0   0       2119.01       2426.36        99.50 o                         
   8   0   0         38.14         23.93         1.59 o                         
  10   0   0        146.05         99.72         4.78 o                         
  12   0   0        360.30        371.45        14.38 o                         
  14   0   0        443.49        607.83        17.30 o                         
  16   0   0        709.95        822.81        18.00 o                         
  18   0   0         16.57         13.63         1.27 o                         
  20   0   0        472.00        447.55         9.89 o                         
  22   0   0        264.45        232.29         7.17 o                         
  24   0   0        197.48        175.98         4.79 o                         
  26   0   0          1.94          1.60         0.43 o                         
  28   0   0          0.39          1.42         0.32 o                         
   0   1   0       1521.78       1601.19        46.63 o                         
   1   1   0       1093.13        933.74        24.66 o                         
   2   1   0       1826.88       1938.23        37.72 o                         
   3   1   0      10930.69      12666.87       732.08 o                         
   5   1   0         33.79         16.63         0.81 o                         
   6   1   0        130.23        211.38         4.23 o                         
   7   1   0       1388.53       1638.60        32.22 o                         
   8   1   0        926.04        862.26        17.40 o                         
   9   1   0         48.35         61.23         2.45 o                         
  10   1   0        872.29        712.08        16.72 o                         
  11   1   0        315.84        279.81         7.41 o                         
  12   1   0       1440.68       1732.38        39.16 o                         
  13   1   0        181.61        136.71         4.30 o                         
  14   1   0         29.35         36.13         1.07 o                         
  15   1   0        556.26        533.74         7.60 o                         
  16   1   0         12.51         24.25         0.92 o                         
  17   1   0          1.08          3.63         0.42 o                         
  18   1   0         79.53         77.71         1.76 o                         
  19   1   0         19.67         19.80         0.96 o                         
  20   1   0        334.64        284.24         4.94 o                         
  21   1   0        228.36        251.76         4.79 o                         
  22   1   0        133.82        119.87         2.73 o                         
  23   1   0         32.07         37.36         1.32 o                         
  24   1   0         21.56         19.36         0.86 o                         
  25   1   0          1.64          4.69         0.48 o                         
  26   1   0         38.37         30.09         0.97 o                         
  27   1   0          0.70          1.75         0.27 o                         
   0   2   0        661.72        977.53        42.10 o                         
   1   2   0       1054.69        764.87        23.63 o                         
   2   2   0        553.96        579.28        16.47 o                         
   3   2   0        515.80        438.38        12.76 o                         
   4   2   0         79.79        119.44         3.52 o                         
   5   2   0        192.64        168.61         4.08 o                         
   6   2   0        228.22        237.81         4.94 o                         
   7   2   0         64.20         85.38         2.43 o                         
   8   2   0        434.35        571.54        12.90 o                         
   9   2   0        544.97        621.84        13.95 o                         
  10   2   0         44.33         61.26         2.36 o                         
  11   2   0        452.89        347.23         5.54 o                         
  12   2   0         27.23         15.11         0.77 o                         
  13   2   0        340.61        265.87         4.22 o                         
  14   2   0         19.47         30.58         0.93 o                         
  15   2   0        494.17        418.98         6.01 o                         
  16   2   0        570.18        539.41         7.81 o                         
  17   2   0         94.59        107.53         2.11 o                         
  18   2   0        303.93        307.97         4.66 o                         
  19   2   0        254.71        267.68         4.26 o                         
  20   2   0          6.47         18.75         1.09 o                         
  21   2   0        175.26        202.91         3.81 o                         
  22   2   0         18.79         24.63         0.93 o                         
  23   2   0          0.56          3.23         0.43 o                         
  24   2   0         22.91         14.37         0.78 o                         
  25   2   0         97.10        113.36         2.77 o                         
  26   2   0          7.99          5.09         0.79 o                         
   0   3   0       3286.88       3330.00        79.73 o                         
   1   3   0        158.21        123.18         2.94 o                         
   2   3   0        173.56        128.63         3.11 o                         
   3   3   0        407.21        246.58         4.43 o                         
   4   3   0          5.31         11.25         0.69 o                         
   5   3   0        579.10        568.83         9.85 o                         
   6   3   0        408.12        419.40         7.15 o                         
   7   3   0          0.51         16.60         0.76 o                         
   8   3   0         43.29         44.32         1.39 o                         
   9   3   0         16.29          8.53         0.72 o                         
  10   3   0         28.91         35.14         1.21 o                         
  11   3   0        142.11        100.94         3.24 o                         
  12   3   0        214.79        264.42         5.23 o                         
  13   3   0        571.81        605.59        11.27 o                         
  14   3   0          6.15         24.98         1.02 o                         
  15   3   0          0.84          2.72         0.41 o                         
  16   3   0          1.96          3.01         0.43 o                         
  17   3   0        150.93        151.42         3.10 o                         
  18   3   0          0.16          1.62         0.37 o                         
  19   3   0         19.98         30.70         1.13 o                         
  20   3   0         93.83         93.86         2.53 o                         
  21   3   0         79.12         91.83         2.84 o                         
  22   3   0          1.54          0.84         0.31 o                         
  23   3   0         25.95         41.30         1.61 o                         
  24   3   0          7.52         10.24         0.74 o                         
   0   4   0         54.59         43.53         1.66 o                         
   1   4   0        213.67        158.99         2.84 o                         
   2   4   0        374.65        337.59         5.58 o                         
   3   4   0        427.75        385.09         6.97 o                         
   4   4   0        639.58        613.98        10.08 o                         
   5   4   0          6.36          7.75         0.75 o                         
   6   4   0        172.37        182.46         4.05 o                         
   7   4   0          1.21          2.46         0.46 o                         
   8   4   0        438.02        431.13         8.39 o                         
   9   4   0        135.89        175.12         3.70 o                         
  10   4   0         65.76         65.30         1.87 o                         
  11   4   0          3.08          2.20         0.64 o                         
  12   4   0         83.39         90.74         2.11 o                         
  13   4   0          3.42          2.49         0.41 o                         
  14   4   0          0.80          0.97         0.32 o                         
  15   4   0         56.46         46.33         1.34 o                         
  16   4   0        437.40        406.33         8.46 o                         
  17   4   0          0.39          7.57         0.89 o                         
  18   4   0         23.44         24.12         0.94 o                         
  19   4   0          0.17          0.20         0.29 o                         
  20   4   0         18.65         29.64         1.19 o                         
   0   5   0         66.65         71.06         2.51 o                         
   1   5   0         30.15         54.87         1.42 o                         
   2   5   0         30.37         40.26         1.19 o                         
   3   5   0         52.07         47.74         1.37 o                         
   4   5   0         91.31        100.37         2.35 o                         
   5   5   0          6.14          5.14         0.47 o                         
   6   5   0          0.29          0.95         0.35 o                         
   7   5   0          0.32          1.66         0.34 o                         
   8   5   0          8.57          7.86         0.58 o                         
   9   5   0          2.77          3.97         0.49 o                         
  10   5   0          8.44          9.73         0.62 o                         
  11   5   0          0.29          1.16         0.32 o                         
  12   5   0          4.61          4.79         0.47 o                         
  13   5   0         13.32          9.95         0.67 o                         
  14   5   0         15.23         14.47         0.78 o                         
  15   5   0          0.45          1.03         0.59 o                         
   4   0   1       3594.90       3292.66       135.17 o                         
   6   0   1       1784.92       1542.48        45.18 o                         
   8   0   1       4495.45       4730.02       157.40 o                         
  10   0   1       1850.71       1774.44        62.76 o                         
  12   0   1       1162.05       1056.27        37.29 o                         
  14   0   1         63.42         79.68         2.92 o                         
  16   0   1        438.86        442.47        10.17 o                         
  18   0   1         37.03         22.71         1.85 o                         
  20   0   1         37.94         38.22         1.72 o                         
  22   0   1          1.14          3.38         0.71 o                         
  24   0   1         73.22         81.12         2.92 o                         
  26   0   1          1.60          0.67         0.42 o                         
  28   0   1         54.87         51.62         2.26 o                         
   1   1   1        468.69        627.07        33.88 o                         
   2   1   1       1257.98       1353.68        39.45 o                         
   3   1   1       2141.26       2380.62        62.42 o                         
   4   1   1      10643.57      12038.46       344.44 o                         
   5   1   1       2802.43       2797.65        61.32 o                         
   6   1   1       1205.76       1039.35        24.05 o                         
   7   1   1        979.94        883.51        31.31 o                         
   8   1   1       1581.73       1390.80        33.76 o                         
  10   1   1        725.36        860.07        19.35 o                         
  11   1   1        297.29        314.35        10.52 o                         
  12   1   1       1119.57       1077.48        25.53 o                         
  13   1   1        526.18        517.63        11.28 o                         
  14   1   1        331.46        323.80         6.79 o                         
  15   1   1        199.17        212.22         3.45 o                         
  16   1   1         35.75         23.51         0.80 o                         
  17   1   1        286.65        275.84         6.05 o                         
  18   1   1         30.31         47.87         1.36 o                         
  19   1   1         53.89         50.39         1.36 o                         
  20   1   1         25.99         34.09         1.20 o                         
  21   1   1         30.11         30.52         1.21 o                         
  22   1   1         19.18         28.58         1.17 o                         
  23   1   1          8.76         12.14         0.92 o                         
  24   1   1         34.82         38.72         1.23 o                         
  25   1   1          3.24          3.78         0.43 o                         
  26   1   1         18.73         18.05         0.69 o                         
  27   1   1         34.10         39.37         1.24 o                         
   1   2   1        434.66        577.68        31.97 o                         
   2   2   1         36.47         71.22         9.83 o                         
   3   2   1       1156.71       1085.21        32.57 o                         
   4   2   1        896.20        930.52        25.74 o                         
   5   2   1        352.14        311.86        10.71 o                         
   6   2   1        120.18        131.76         4.25 o                         
   7   2   1       2556.12       2493.19        50.91 o                         
   8   2   1        541.88        739.00        21.90 o                         
   9   2   1       2056.88       1866.68        40.58 o                         
  10   2   1        137.25        111.39         3.50 o                         
  11   2   1        561.45        517.20         8.67 o                         
  12   2   1         16.92         22.19         0.78 o                         
  13   2   1        523.94        486.17         6.98 o                         
  14   2   1         43.79         45.23         1.47 o                         
  15   2   1        692.70        623.93         8.64 o                         
  16   2   1        178.10        194.25         3.23 o                         
  17   2   1        551.64        553.12         9.59 o                         
  18   2   1        142.81        130.17         2.33 o                         
  19   2   1         30.53         37.44         1.62 o                         
  20   2   1         17.42         14.79         0.74 o                         
  21   2   1         80.32         84.71         2.40 o                         
  22   2   1          4.54          6.28         0.73 o                         
  23   2   1         12.64         11.42         0.74 o                         
  24   2   1         24.18         22.45         0.96 o                         
  25   2   1         43.03         52.49         1.76 o                         
  26   2   1         15.65         19.69         0.95 o                         
   1   3   1        238.38        239.34         4.68 o                         
   2   3   1        508.66        489.23         8.28 o                         
   3   3   1        242.42        212.04         3.69 o                         
   4   3   1        154.40        184.36         5.07 o                         
   5   3   1        230.91        200.47         4.41 o                         
   6   3   1          2.61          7.88         0.64 o                         
   7   3   1        548.66        483.80         8.54 o                         
   8   3   1        112.52        118.32         3.25 o                         
   9   3   1        139.19        125.87         2.58 o                         
  10   3   1        195.12        184.48         4.16 o                         
  11   3   1       1162.99       1069.47        21.56 o                         
  12   3   1        195.05        160.77         4.57 o                         
  13   3   1       1149.37       1074.19        17.44 o                         
  14   3   1        392.69        412.49         8.77 o                         
  15   3   1         56.28         43.30         1.63 o                         
  16   3   1         92.10         84.47         2.04 o                         
  17   3   1         70.38         86.89         2.21 o                         
  18   3   1         64.73         68.27         1.71 o                         
  19   3   1         15.51         14.19         0.80 o                         
  20   3   1          6.30          4.12         0.44 o                         
  21   3   1         12.55         14.22         0.81 o                         
  22   3   1          7.40          9.56         0.68 o                         
  23   3   1          0.49          1.54         0.38 o                         
  24   3   1          4.08          3.65         0.56 o                         
   1   4   1         26.61         27.54         1.00 o                         
   2   4   1        125.56        135.51         2.60 o                         
   3   4   1        132.45        130.80         2.67 o                         
   4   4   1        111.34        115.03         2.43 o                         
   5   4   1        103.51        114.40         2.61 o                         
   6   4   1        153.73        149.49         3.21 o                         
   7   4   1        297.05        239.42         6.82 o                         
   8   4   1        150.65        179.22         9.64 o                         
   9   4   1        283.92        280.83         5.45 o                         
  10   4   1         24.02         38.25         1.44 o                         
  11   4   1        232.84        230.92         5.71 o                         
  12   4   1        151.72        168.99         5.05 o                         
  13   4   1          5.03          6.43         1.17 o                         
  14   4   1         18.10         25.05         1.06 o                         
  15   4   1        112.25        128.09         3.05 o                         
  16   4   1         43.10         49.97         1.51 o                         
  17   4   1          5.44          5.57         0.59 o                         
  18   4   1         72.07         73.32         1.89 o                         
  19   4   1         31.13         22.72         1.30 o                         
  20   4   1          2.94          2.72         0.39 o                         
   1   5   1          4.21          5.89         0.48 o                         
   2   5   1         67.99         61.24         1.51 o                         
   3   5   1         28.12         28.59         1.03 o                         
   4   5   1         89.06         90.14         2.29 o                         
   5   5   1         25.91         31.94         1.46 o                         
   6   5   1         93.93         92.98         2.32 o                         
   7   5   1         46.65         52.35         1.49 o                         
   8   5   1        212.09        228.97         4.76 o                         
   9   5   1        113.45        123.74         3.06 o                         
  10   5   1         50.34         49.03         1.56 o                         
  11   5   1          3.70          5.57         0.49 o                         
  12   5   1         69.65         73.95         1.84 o                         
  13   5   1          8.77          9.38         0.65 o                         
  14   5   1         21.13         24.98         0.87 o                         
   2   0   2       1578.89       1325.42        44.79 o                         
   4   0   2       3428.89       3653.19       150.41 o                         
   6   0   2        416.38        422.82        12.88 o                         
   8   0   2        148.89        186.43         6.28 o                         
  10   0   2        548.79        430.76        16.10 o                         
  12   0   2        730.80        798.01        29.10 o                         
  14   0   2        308.00        380.86         8.95 o                         
  16   0   2        941.50        873.08        19.03 o                         
  18   0   2        219.83        194.81         6.16 o                         
  20   0   2        296.55        318.06         7.34 o                         
  22   0   2        109.59        132.54         3.45 o                         
  24   0   2        513.15        544.25        12.76 o                         
  26   0   2        172.75        224.44         6.37 o                         
   1   1   2        839.49       1165.72        66.29 o                         
   2   1   2       4267.80       3960.21       392.07 o                         
   3   1   2       6499.48       7092.45       201.69 o                         
   4   1   2       7035.05       7712.43       176.05 o                         
   5   1   2       6756.43       7159.60       169.98 o                         
   6   1   2        365.46        525.41        17.71 o                         
   7   1   2        546.98        535.88        13.87 o                         
   8   1   2          5.78         34.25         3.11 o                         
   9   1   2       1296.05       1368.60        41.44 o                         
  10   1   2        119.33        167.99         8.93 o                         
  11   1   2         58.61         82.21         3.42 o                         
  12   1   2         54.21         26.37         1.48 o                         
  13   1   2         17.60         18.95         0.86 o                         
  14   1   2        326.19        246.91         4.47 o                         
  15   1   2        184.30        183.54         4.37 o                         
  16   1   2        262.37        224.10         3.50 o                         
  17   1   2        248.43        242.89         4.67 o                         
  18   1   2        179.39        180.34         3.32 o                         
  19   1   2        121.05        109.81         2.78 o                         
  20   1   2        718.62        709.32        10.69 o                         
  21   1   2          2.95          9.68         1.34 o                         
  22   1   2         35.92         50.03         1.61 o                         
  23   1   2         27.56         30.78         1.16 o                         
  24   1   2         14.41         31.24         1.05 o                         
  25   1   2         39.97         40.79         1.29 o                         
  26   1   2         29.43         38.27         1.16 o                         
  27   1   2          0.75          0.99         0.23 o                         
   3   2   2        355.26        432.97        20.89 o                         
   4   2   2       1019.41       1208.99        37.15 o                         
   5   2   2       1036.10        975.71        30.59 o                         
   6   2   2       1245.13       1429.32        39.00 o                         
   7   2   2        367.65        398.82        12.39 o                         
   8   2   2       2794.20       3024.83        63.57 o                         
   9   2   2        615.24        626.46        14.34 o                         
  10   2   2         79.46         64.90         1.79 o                         
  11   2   2         87.70         71.71         1.63 o                         
  12   2   2        185.18        170.51         2.98 o                         
  13   2   2         55.75         73.43         1.46 o                         
  14   2   2         16.34         15.24         0.68 o                         
  15   2   2        101.20        103.39         2.60 o                         
  16   2   2        278.34        235.23         3.97 o                         
  17   2   2         76.81         86.03         2.68 o                         
  18   2   2         68.07         75.08         1.63 o                         
  19   2   2        115.03        108.21         2.52 o                         
  20   2   2         38.13         35.87         1.56 o                         
  21   2   2         42.61         38.71         1.22 o                         
  22   2   2         31.37         33.61         1.34 o                         
  23   2   2         31.03         36.15         1.57 o                         
  24   2   2          5.59          6.75         0.56 o                         
  25   2   2         83.18         98.31         2.52 o                         
  26   2   2          7.76          6.63         0.59 o                         
   0   3   2        710.14        737.52        17.30 o                         
   1   3   2       1014.28       1067.30        17.83 o                         
   2   3   2         68.80         65.68         2.13 o                         
   3   3   2        430.90        396.28         7.06 o                         
   4   3   2        188.75        176.06         3.33 o                         
   5   3   2        103.85         89.51         1.89 o                         
   6   3   2         66.40         53.56         1.43 o                         
   7   3   2         63.65         54.63         1.49 o                         
   8   3   2         58.36         52.42         1.45 o                         
   9   3   2         78.13         72.79         2.02 o                         
  10   3   2          5.21          7.83         0.58 o                         
  11   3   2        416.92        442.48         7.37 o                         
  12   3   2        253.08        284.49         5.24 o                         
  13   3   2         58.94         65.91         1.71 o                         
  14   3   2         62.58         62.59         1.52 o                         
  15   3   2         74.84         83.84         1.85 o                         
  16   3   2         82.89         89.64         2.37 o                         
  17   3   2        136.40        149.73         3.01 o                         
  18   3   2         40.24         41.97         1.36 o                         
  19   3   2         51.77         41.99         1.29 o                         
  20   3   2         26.96         29.29         1.40 o                         
  21   3   2        220.34        222.14         5.12 o                         
  22   3   2         49.00         47.66         1.40 o                         
  23   3   2        100.90         95.38         2.52 o                         
   0   4   2        351.96        328.85         6.92 o                         
   1   4   2        144.96        162.16         3.10 o                         
   2   4   2         74.23         81.54         1.77 o                         
   3   4   2         33.41         28.10         0.95 o                         
   4   4   2        370.95        400.31         6.07 o                         
   5   4   2         97.72         92.71         2.21 o                         
   6   4   2         22.95         21.44         1.00 o                         
   7   4   2         41.15         38.48         1.28 o                         
   8   4   2         90.07         89.87         2.12 o                         
   9   4   2        171.94        180.30         3.80 o                         
  10   4   2        260.71        268.35         5.96 o                         
  11   4   2          6.76          4.09         0.53 o                         
  12   4   2         28.44         36.43         1.24 o                         
  13   4   2         13.40         17.37         0.86 o                         
  14   4   2         34.68         34.87         1.20 o                         
  15   4   2         34.81         41.94         1.37 o                         
  16   4   2         35.32         44.23         1.27 o                         
  17   4   2         26.03         22.08         0.91 o                         
  18   4   2         28.28         32.18         1.12 o                         
  19   4   2         51.41         48.67         1.90 o                         
  20   4   2         58.71         56.13         1.87 o                         
   0   5   2        206.51        251.09         6.16 o                         
   1   5   2         20.04         13.85         0.69 o                         
   2   5   2         81.81         83.79         1.81 o                         
   3   5   2         39.13         35.90         1.20 o                         
   4   5   2        334.81        314.61         6.10 o                         
   5   5   2         56.14         58.03         3.30 o                         
   6   5   2        177.63        202.67         4.56 o                         
   7   5   2         46.16         43.18         1.42 o                         
   8   5   2         39.20         41.77         1.33 o                         
   9   5   2         18.97         18.54         0.82 o                         
  10   5   2          6.13          7.35         0.53 o                         
  11   5   2         19.21         26.61         0.92 o                         
  12   5   2         30.32         27.91         0.95 o                         
  13   5   2          1.92          0.94         0.31 o                         
  14   5   2          5.20          2.98         0.73 o                         
   2   0   3       1443.85       1251.26        51.90 o                         
   4   0   3       1966.29       1948.23        56.91 o                         
   6   0   3        927.94       1338.17        45.77 o                         
   8   0   3       2145.30       1906.03        64.90 o                         
  10   0   3       1707.34       1450.56        48.98 o                         
  12   0   3       1033.38        960.39        29.37 o                         
  14   0   3        672.43        603.63        16.92 o                         
  16   0   3        228.03        251.53         5.28 o                         
  18   0   3         36.23         27.09         1.49 o                         
  20   0   3          6.95          2.06         0.51 o                         
  22   0   3         41.55         44.04         1.80 o                         
  24   0   3        113.08        125.42         4.97 o                         
  26   0   3         56.66         45.70         1.83 o                         
   1   1   3        415.97        473.68        27.57 o                         
   3   1   3       3604.71       4114.54       165.48 o                         
   4   1   3        692.80        937.64        59.54 o                         
   5   1   3        182.01        158.25         5.31 o                         
   6   1   3        586.73        746.50        23.23 o                         
   7   1   3        940.36        918.50        25.42 o                         
   8   1   3       2164.99       2077.85        57.48 o                         
   9   1   3        480.66        467.50        12.17 o                         
  10   1   3       1095.48       1168.16        29.39 o                         
  11   1   3        186.00        174.37         6.54 o                         
  12   1   3        729.08        634.58        12.50 o                         
  13   1   3        178.84        159.86         4.31 o                         
  14   1   3        172.01        141.33         2.48 o                         
  15   1   3         35.81         30.18         1.73 o                         
  16   1   3          7.95          4.66         0.51 o                         
  17   1   3        133.58        104.89         3.05 o                         
  18   1   3        146.38        145.12         2.64 o                         
  19   1   3         86.08         67.04         2.78 o                         
  20   1   3         31.72         50.15         1.37 o                         
  21   1   3        136.79        132.13         2.62 o                         
  22   1   3         86.54        107.36         3.18 o                         
  23   1   3         55.51         57.36         1.89 o                         
  24   1   3         19.55         24.15         0.97 o                         
  25   1   3         18.65         19.22         0.76 o                         
  26   1   3         18.55         19.38         0.89 o                         
  27   1   3          9.43          9.76         0.60 o                         
   1   2   3        331.12        327.98        14.93 o                         
   2   2   3        300.28        381.14        17.62 o                         
   3   2   3       1123.36       1199.92        36.20 o                         
   4   2   3       1266.38       1369.25        46.78 o                         
   5   2   3         42.49         53.68         3.67 o                         
   6   2   3        617.29        571.44        15.70 o                         
   7   2   3       2075.43       2396.36        61.20 o                         
   8   2   3          8.94         73.32        14.24 o                         
   9   2   3       1426.79       1445.55        22.77 o                         
  10   2   3        198.12        192.40         4.66 o                         
  11   2   3        588.63        524.38         8.31 o                         
  12   2   3         26.58         25.19         1.01 o                         
  13   2   3        496.23        428.94         5.92 o                         
  14   2   3         87.20         82.18         2.02 o                         
  15   2   3         52.03         26.62         1.13 o                         
  16   2   3        172.27        182.29         3.09 o                         
  17   2   3        179.05        169.96         2.97 o                         
  18   2   3         36.78         47.14         1.35 o                         
  19   2   3         29.33         35.19         2.34 o                         
  20   2   3         96.37         91.11         2.22 o                         
  21   2   3          3.35          4.96         0.78 o                         
  22   2   3         11.29         11.36         0.62 o                         
  23   2   3         37.47         32.16         1.23 o                         
  24   2   3         13.51         10.89         1.39 o                         
  25   2   3         14.72         16.32         0.79 o                         
   1   3   3        467.79        406.87         6.36 o                         
   2   3   3        509.99        478.13         7.06 o                         
   3   3   3         48.99         56.60         2.44 o                         
   4   3   3         89.93         84.60         2.02 o                         
   5   3   3        132.24        138.00         2.48 o                         
   6   3   3         49.39         48.79         1.29 o                         
   7   3   3        407.37        395.98         5.89 o                         
   8   3   3          4.17          9.13         0.68 o                         
   9   3   3        336.34        310.39         5.30 o                         
  10   3   3        102.45        109.02         2.57 o                         
  11   3   3        396.73        363.44         6.13 o                         
  12   3   3        252.25        237.36         4.41 o                         
  13   3   3        465.74        432.14         7.15 o                         
  14   3   3         25.91         23.78         1.43 o                         
  15   3   3         51.89         49.62         1.43 o                         
  16   3   3         31.53         33.26         1.06 o                         
  17   3   3         48.41         38.77         1.13 o                         
  18   3   3         35.52         35.07         1.17 o                         
  19   3   3          3.55          4.34         0.45 o                         
  20   3   3          8.07          7.59         0.60 o                         
  21   3   3          5.13          6.33         0.58 o                         
  22   3   3         10.62         11.72         0.70 o                         
  23   3   3         27.53         24.29         1.52 o                         
   1   4   3         67.27         69.21         1.49 o                         
   2   4   3         90.94         85.76         1.73 o                         
   3   4   3          2.78          9.04         0.67 o                         
   4   4   3         21.29         18.82         0.78 o                         
   5   4   3        162.14        139.96         2.72 o                         
   6   4   3         65.11         59.34         1.62 o                         
   7   4   3        200.10        215.50         4.08 o                         
   8   4   3        500.09        490.38         8.96 o                         
   9   4   3         77.46         84.92         2.27 o                         
  10   4   3        165.08        155.70         3.90 o                         
  11   4   3         26.54         31.64         1.18 o                         
  12   4   3         37.91         43.74         1.45 o                         
  13   4   3          8.07         10.50         0.95 o                         
  14   4   3         26.58         34.10         1.25 o                         
  15   4   3         83.55         77.03         2.07 o                         
  16   4   3         81.02         76.73         2.55 o                         
  17   4   3         14.41         10.67         0.76 o                         
  18   4   3         17.27         17.53         0.88 o                         
  19   4   3         40.72         49.44         1.56 o                         
   1   5   3        129.16        124.47         2.41 o                         
   2   5   3         14.66         17.88         0.85 o                         
   3   5   3         31.36         30.82         0.95 o                         
   4   5   3        138.81        151.75         3.05 o                         
   5   5   3        171.22        187.81         3.62 o                         
   6   5   3        182.54        214.57         4.72 o                         
   7   5   3        302.63        256.42         5.35 o                         
   8   5   3         62.03         60.52         1.96 o                         
   9   5   3        113.78        114.27         2.72 o                         
  10   5   3         42.48         40.91         1.32 o                         
  11   5   3         10.63         15.02         0.73 o                         
  12   5   3         51.25         63.98         1.86 o                         
  13   5   3         28.91         27.01         1.29 o                         
   2   0   4       2647.83       3020.98       183.46 o                         
   4   0   4       2377.35       2576.73       115.63 o                         
   6   0   4        593.39        548.37        24.78 o                         
   8   0   4        701.43        853.18        25.70 o                         
  10   0   4        106.33        108.93         3.91 o                         
  12   0   4        975.01        934.34        21.47 o                         
  14   0   4        144.25        149.25         4.04 o                         
  16   0   4        357.41        334.33         6.63 o                         
  18   0   4        270.25        283.89         5.79 o                         
  20   0   4        210.71        186.83         4.42 o                         
  22   0   4        349.34        346.73         9.11 o                         
  24   0   4        271.04        294.43         9.42 o                         
  26   0   4          3.21          4.50         0.72 o                         
   2   1   4        814.15        885.76        58.22 o                         
   3   1   4       1192.66        972.29        56.31 o                         
   4   1   4       2250.50       2458.36       155.23 o                         
   5   1   4        237.89        242.69        11.23 o                         
   6   1   4        311.14        360.24        13.95 o                         
   7   1   4        404.01        438.50        14.65 o                         
   8   1   4        613.21        605.28        15.67 o                         
   9   1   4       1013.94       1088.21        27.44 o                         
  10   1   4        742.55        803.93        17.59 o                         
  11   1   4         11.14         15.66         1.10 o                         
  12   1   4         61.68         70.77         1.80 o                         
  13   1   4         13.44         14.19         0.66 o                         
  14   1   4         46.91         43.56         1.20 o                         
  15   1   4        133.64        101.79         1.94 o                         
  16   1   4        280.58        281.94         4.79 o                         
  17   1   4        153.09        147.92         3.07 o                         
  18   1   4         63.65         61.41         1.86 o                         
  19   1   4          7.81          9.64         1.16 o                         
  20   1   4        372.04        369.47         6.40 o                         
  21   1   4         48.85         54.36         1.98 o                         
  22   1   4        129.45        111.40         2.86 o                         
  23   1   4         74.10         93.34         3.25 o                         
  24   1   4         52.91         38.82         1.39 o                         
  25   1   4         12.80         15.56         0.77 o                         
  26   1   4         41.80         46.25         1.29 o                         
   0   2   4       1062.73       1105.38        52.50 o                         
   1   2   4        987.82        849.83        26.50 o                         
   2   2   4        301.02        377.77        25.37 o                         
   3   2   4       1279.72       1136.72        34.42 o                         
   4   2   4        102.40        178.18        11.88 o                         
   5   2   4       1635.02       1453.25        47.08 o                         
   6   2   4       1377.28       1538.46        51.28 o                         
   7   2   4        755.83        813.10        30.12 o                         
   8   2   4        457.32        525.81         8.40 o                         
   9   2   4       1005.80        979.38        14.25 o                         
  10   2   4         54.42         57.10         1.25 o                         
  11   2   4         97.49         93.67         1.77 o                         
  12   2   4          7.15          8.29         0.53 o                         
  13   2   4         44.22         61.38         1.35 o                         
  14   2   4        279.46        314.92         5.25 o                         
  15   2   4        348.43        301.58         4.83 o                         
  16   2   4        111.52         83.94         2.31 o                         
  17   2   4        375.41        371.58         6.19 o                         
  18   2   4         70.58         56.28         2.59 o                         
  19   2   4         82.36        105.93         2.95 o                         
  20   2   4        284.53        254.14         4.42 o                         
  21   2   4        159.92        190.27         6.95 o                         
  22   2   4         16.60         21.62         0.97 o                         
  23   2   4        108.38        117.07         3.63 o                         
  24   2   4          4.46          8.99         0.67 o                         
  25   2   4         21.03         27.23         2.10 o                         
   0   3   4        215.70        174.82         3.83 o                         
   1   3   4        654.44        526.68         7.17 o                         
   2   3   4         28.04         50.27         1.12 o                         
   3   3   4        181.03        143.41         2.39 o                         
   4   3   4         11.98         14.23         0.73 o                         
   5   3   4        270.73        247.08         4.27 o                         
   6   3   4        437.74        387.57         5.87 o                         
   7   3   4         42.86         38.93         1.25 o                         
   8   3   4        272.41        250.46         4.13 o                         
   9   3   4        126.61        149.06         2.91 o                         
  10   3   4        191.71        177.11         3.30 o                         
  11   3   4        327.09        356.92         6.42 o                         
  12   3   4        522.50        539.00         8.75 o                         
  13   3   4        173.56        154.73         2.93 o                         
  14   3   4         18.56         27.77         1.43 o                         
  15   3   4         48.74         56.03         1.46 o                         
  16   3   4        105.96         98.76         2.01 o                         
  17   3   4         13.52         11.60         0.79 o                         
  18   3   4          3.69          5.35         0.66 o                         
  19   3   4        109.57        106.50         2.48 o                         
  20   3   4         11.26          9.79         0.91 o                         
  21   3   4         69.70         77.66         2.12 o                         
  22   3   4         19.16         16.73         0.90 o                         
   0   4   4        137.40        128.47         3.50 o                         
   1   4   4         70.45         56.39         1.33 o                         
   2   4   4        192.14        179.88         3.11 o                         
   3   4   4        176.37        164.56         3.21 o                         
   4   4   4        396.75        399.42         6.05 o                         
   5   4   4        119.21        100.26         2.26 o                         
   6   4   4         45.08         50.85         1.33 o                         
   7   4   4         79.68         74.45         1.98 o                         
   8   4   4         56.87         47.16         1.49 o                         
   9   4   4         73.08         76.36         1.87 o                         
  10   4   4         10.86          9.88         0.69 o                         
  11   4   4         82.63         71.55         1.98 o                         
  12   4   4         43.85         38.83         1.39 o                         
  13   4   4         83.10         71.87         2.89 o                         
  14   4   4         89.01         84.28         2.26 o                         
  15   4   4         25.78         25.62         1.10 o                         
  16   4   4         94.47        104.52         2.25 o                         
  17   4   4         15.39         19.18         1.36 o                         
  18   4   4         28.33         31.74         1.31 o                         
  19   4   4         38.70         45.77         1.78 o                         
   0   5   4        204.33        201.96         6.27 o                         
   1   5   4         12.40          8.68         0.70 o                         
   2   5   4         33.94         38.94         1.16 o                         
   3   5   4         37.07         40.74         1.19 o                         
   4   5   4        109.36        104.89         2.53 o                         
   5   5   4         71.78         68.88         2.29 o                         
   6   5   4         19.01         25.16         1.07 o                         
   7   5   4         35.67         34.83         1.49 o                         
   8   5   4         95.39         96.29         2.46 o                         
   9   5   4         33.34         36.36         1.22 o                         
  10   5   4         25.74         25.93         1.12 o                         
  11   5   4          7.74          4.71         0.57 o                         
  12   5   4          5.65          6.89         0.69 o                         
   4   0   5        171.74        159.05         7.88 o                         
   6   0   5       2192.77       2510.82       171.29 o                         
   8   0   5        411.36        405.47        15.03 o                         
  10   0   5       2969.56       2706.03        94.85 o                         
  12   0   5       3027.18       2769.05        51.57 o                         
  14   0   5         85.51         67.07         2.06 o                         
  16   0   5          5.77          4.81         0.69 o                         
  18   0   5        224.04        213.79         4.74 o                         
  20   0   5        178.75        193.61         4.81 o                         
  22   0   5         14.47         18.81         1.14 o                         
  24   0   5        135.03        122.67         3.44 o                         
  26   0   5         97.74         81.30         9.09 o                         
   1   1   5       2220.30       2229.69        80.66 o                         
   2   1   5        304.56        326.83        11.85 o                         
   3   1   5         61.04         72.16         3.66 o                         
   4   1   5       1390.54       1655.82        94.15 o                         
   5   1   5       2807.03       2833.64        97.31 o                         
   6   1   5       1618.82       1738.49        76.82 o                         
   7   1   5        475.25        384.61        16.19 o                         
   8   1   5        506.42        599.12        18.84 o                         
   9   1   5        180.98        183.65         5.16 o                         
  10   1   5        424.78        386.17         7.73 o                         
  11   1   5        255.05        224.96         3.74 o                         
  12   1   5        196.73        166.16         3.14 o                         
  13   1   5         52.54         43.13         1.45 o                         
  14   1   5        247.10        214.27         3.23 o                         
  15   1   5          3.81          5.74         0.53 o                         
  16   1   5        490.45        440.89         6.29 o                         
  17   1   5        327.62        342.54         7.25 o                         
  18   1   5        194.77        200.23         4.47 o                         
  19   1   5         72.93         65.00         2.72 o                         
  20   1   5         11.56         15.29         0.78 o                         
  21   1   5         30.50         28.94         1.22 o                         
  22   1   5         19.14         15.32         0.85 o                         
  23   1   5          9.74          9.02         0.64 o                         
  24   1   5         88.05         84.44         1.96 o                         
  25   1   5         15.38         15.65         1.55 o                         
  26   1   5          2.92          2.13         1.83 o                         
   1   2   5         74.11         67.55         3.06 o                         
   2   2   5       1156.83       1234.58        38.71 o                         
   3   2   5        196.13        169.81         4.01 o                         
   4   2   5        102.47         79.59         2.66 o                         
   5   2   5        788.66        738.49        13.42 o                         
   6   2   5        191.75        198.56         3.65 o                         
   7   2   5        375.20        267.27         4.52 o                         
   8   2   5         70.93         89.84         1.90 o                         
   9   2   5        210.82        171.74         2.73 o                         
  10   2   5        148.13        128.19         2.36 o                         
  11   2   5        338.35        285.65         6.84 o                         
  12   2   5         57.98         66.58         2.31 o                         
  13   2   5        320.42        296.56         4.40 o                         
  14   2   5         34.39         33.81         1.17 o                         
  15   2   5        204.44        214.64         3.50 o                         
  16   2   5         81.72         79.48         2.70 o                         
  17   2   5         14.24         16.48         1.22 o                         
  18   2   5        127.07        109.10         2.39 o                         
  19   2   5          2.99          2.47         0.55 o                         
  20   2   5         41.29         39.67         1.35 o                         
  21   2   5        101.59        103.24         2.42 o                         
  22   2   5         20.57         18.83         2.40 o                         
  23   2   5          2.57          1.63         0.33 o                         
  24   2   5         15.49         16.44         0.83 o                         
   1   3   5        245.20        282.44         4.13 o                         
   2   3   5         98.91        111.66         1.97 o                         
   3   3   5         86.98         89.77         1.98 o                         
   4   3   5        117.78        116.06         2.16 o                         
   5   3   5        241.35        204.93         5.83 o                         
   6   3   5        118.54         94.22         2.29 o                         
   7   3   5        121.24         97.32         2.11 o                         
   8   3   5        297.46        234.41         4.61 o                         
   9   3   5        455.05        376.22         5.72 o                         
  10   3   5        179.98        179.46         3.85 o                         
  11   3   5        580.01        519.62         9.73 o                         
  12   3   5        150.07        153.84         3.17 o                         
  13   3   5         87.03         96.50         2.41 o                         
  14   3   5         58.48         73.11         2.10 o                         
  15   3   5        255.14        219.33         3.98 o                         
  16   3   5         15.90         14.06         0.73 o                         
  17   3   5         21.92         24.79         0.89 o                         
  18   3   5         19.83         23.98         0.90 o                         
  19   3   5          2.11          1.30         0.39 o                         
  20   3   5         10.08         11.30         0.77 o                         
  21   3   5          5.96          3.90         0.52 o                         
  22   3   5          5.06          4.13         0.79 o                         
   1   4   5         36.25         38.03         1.17 o                         
   2   4   5         74.65         91.70         2.16 o                         
   3   4   5        145.63        147.97         2.78 o                         
   4   4   5        740.72        768.08        12.59 o                         
   5   4   5        168.74        185.31         5.32 o                         
   6   4   5        120.22        123.26         2.52 o                         
   7   4   5         13.65         16.80         0.84 o                         
   8   4   5         92.83         95.69         2.64 o                         
   9   4   5         77.25         89.24         4.30 o                         
  10   4   5        165.93        178.80         4.07 o                         
  11   4   5         85.65         80.75         2.22 o                         
  12   4   5         28.04         34.52         1.37 o                         
  13   4   5         68.47         66.80         2.63 o                         
  14   4   5        186.44        174.45         4.03 o                         
  15   4   5         33.58         29.49         1.69 o                         
  16   4   5        146.25        133.89         3.75 o                         
  17   4   5         31.60         20.36         0.95 o                         
  18   4   5         16.40         14.83         1.31 o                         
   1   5   5         10.75         10.38         0.59 o                         
   2   5   5         39.45         39.10         1.08 o                         
   3   5   5          1.00          1.32         0.28 o                         
   4   5   5         12.10         15.28         0.80 o                         
   5   5   5          8.41          7.91         0.59 o                         
   6   5   5         21.04         25.36         0.95 o                         
   7   5   5         46.60         43.14         1.24 o                         
   8   5   5        231.23        244.01         5.42 o                         
   9   5   5         59.02         60.50         2.22 o                         
  10   5   5        166.77        157.76         3.55 o                         
  11   5   5         38.06         32.61         1.14 o                         
   0   0   6       2027.73       2710.09       152.81 o                         
   2   0   6       2554.46       2451.71       107.27 o                         
   4   0   6        235.15        155.17         7.24 o                         
   6   0   6          4.79         10.45         2.36 o                         
   8   0   6        938.73        902.30        20.86 o                         
  10   0   6        474.55        539.32        10.04 o                         
  12   0   6        163.17        153.45         3.31 o                         
  14   0   6       1015.87        982.88        22.42 o                         
  16   0   6        261.41        268.71         5.36 o                         
  18   0   6        146.99        147.90         3.52 o                         
  20   0   6         11.25         17.14         1.02 o                         
  22   0   6        156.86        156.36         4.37 o                         
  24   0   6          0.51          1.99         0.49 o                         
   0   1   6       2050.76       2010.71       120.99 o                         
   1   1   6        772.51        865.12        35.80 o                         
   3   1   6        370.21        334.42        10.49 o                         
   4   1   6        305.07        344.52        21.04 o                         
   5   1   6         16.30         12.48         4.69 o                         
   6   1   6        358.23        416.48        12.77 o                         
   7   1   6        431.67        379.10         6.73 o                         
   8   1   6         53.17         54.43         3.12 o                         
   9   1   6         18.49         20.20         0.81 o                         
  10   1   6         84.14         78.69         1.51 o                         
  11   1   6        148.72        143.61         2.39 o                         
  12   1   6         48.92         53.08         1.30 o                         
  13   1   6         66.35         57.13         1.89 o                         
  14   1   6        646.52        614.11         8.69 o                         
  15   1   6        235.33        176.78         4.52 o                         
  16   1   6          5.43          7.75         0.59 o                         
  17   1   6        333.48        339.46         5.07 o                         
  18   1   6        221.74        200.13         5.83 o                         
  19   1   6         51.35         42.15         7.41 o                         
  20   1   6        155.97        150.97         3.34 o                         
  21   1   6         45.81         49.07         1.47 o                         
  22   1   6          6.45         14.83         0.72 o                         
  23   1   6         51.51         49.98         3.04 o                         
  24   1   6         20.96         23.07         1.23 o                         
  25   1   6         10.21          9.76         0.74 o                         
   0   2   6        316.46        422.96         8.89 o                         
   1   2   6        293.17        257.19         4.04 o                         
   2   2   6        125.38        112.69         2.35 o                         
   3   2   6        911.33        858.92        12.88 o                         
   4   2   6        332.65        310.91         4.68 o                         
   5   2   6        102.24         96.66         1.80 o                         
   6   2   6         25.12         26.83         0.99 o                         
   7   2   6        172.39        143.14         2.35 o                         
   8   2   6         25.28         19.66         1.25 o                         
   9   2   6        204.83        187.96         2.84 o                         
  10   2   6         83.52         78.91         2.02 o                         
  11   2   6         81.43         77.08         1.65 o                         
  12   2   6         45.72         37.53         1.12 o                         
  13   2   6        264.75        249.16         6.37 o                         
  14   2   6          5.45          4.08         0.43 o                         
  15   2   6         18.48         13.52         0.92 o                         
  16   2   6        111.66         95.90         2.74 o                         
  17   2   6         15.70         17.42         1.16 o                         
  18   2   6         45.23         37.53         1.42 o                         
  19   2   6        248.26        226.77         5.07 o                         
  20   2   6          9.09         11.62         0.83 o                         
  21   2   6        167.06        170.73         4.37 o                         
  22   2   6         17.37         19.45         0.86 o                         
  23   2   6         62.68         57.89         1.66 o                         
   0   3   6       1226.57       1158.22        21.98 o                         
   1   3   6       1517.27       1567.92        19.25 o                         
   2   3   6        383.72        387.58         5.37 o                         
   3   3   6        353.05        375.67         5.67 o                         
   4   3   6         64.47         77.99         1.66 o                         
   5   3   6        137.89        144.06         2.50 o                         
   6   3   6        258.07        245.57         4.05 o                         
   7   3   6        261.62        242.65         3.88 o                         
   8   3   6        263.29        231.98         3.77 o                         
   9   3   6          0.90          2.61         0.37 o                         
  10   3   6         67.79         56.36         1.27 o                         
  11   3   6         43.93         47.71         1.70 o                         
  12   3   6        166.58        145.08         3.14 o                         
  13   3   6         55.18         57.07         1.40 o                         
  14   3   6         39.28         36.37         1.12 o                         
  15   3   6         94.87         98.76         2.11 o                         
  16   3   6         48.71         45.06         1.32 o                         
  17   3   6         79.03         90.55         2.07 o                         
  18   3   6          7.14         10.28         0.80 o                         
  19   3   6         40.63         40.97         2.41 o                         
  20   3   6          6.15          8.76         2.03 o                         
  21   3   6         29.22         30.41         1.49 o                         
   0   4   6        197.97        211.03         4.97 o                         
   1   4   6         50.82         52.34         1.30 o                         
   2   4   6         77.20         88.42         2.30 o                         
   3   4   6        173.31        183.47         3.29 o                         
   4   4   6         83.29         86.76         2.04 o                         
   5   4   6        345.27        338.69         5.83 o                         
   6   4   6        337.30        347.85         5.99 o                         
   7   4   6         65.84         61.45         1.60 o                         
   8   4   6          1.43          2.94         0.40 o                         
   9   4   6        129.19        132.55         2.90 o                         
  10   4   6         25.25         28.68         1.03 o                         
  11   4   6         10.79          8.78         0.69 o                         
  12   4   6         47.50         44.05         1.38 o                         
  13   4   6         17.63         12.16         0.65 o                         
  14   4   6         81.98         67.93         2.57 o                         
  15   4   6         83.35         79.32         2.60 o                         
  16   4   6          0.37          0.42         0.29 o                         
  17   4   6         17.90         12.67         0.85 o                         
   0   5   6          0.25          0.70         0.44 o                         
   1   5   6         29.58         25.22         0.85 o                         
   2   5   6         81.49         91.42         2.17 o                         
   3   5   6         28.81         24.65         0.88 o                         
   4   5   6         71.45         77.88         1.99 o                         
   5   5   6         30.83         28.02         1.00 o                         
   6   5   6         21.64         23.91         1.22 o                         
   7   5   6         23.07         21.13         0.88 o                         
   8   5   6         27.60         22.50         0.90 o                         
   9   5   6          7.33          6.35         0.48 o                         
   2   0   7        471.99        498.75        21.88 o                         
   4   0   7         81.94         58.13         4.07 o                         
   6   0   7       1615.36       1377.18        31.82 o                         
   8   0   7        773.27        578.16        11.83 o                         
  10   0   7        460.28        490.35        10.48 o                         
  12   0   7        653.58        660.29        13.49 o                         
  14   0   7       1578.32       1541.29        27.72 o                         
  16   0   7         70.68         71.04         1.91 o                         
  18   0   7         20.45         25.89         1.18 o                         
  20   0   7         11.66         13.97         0.93 o                         
  22   0   7         24.53         22.00         1.22 o                         
  24   0   7         18.76         15.81         1.18 o                         
   1   1   7        113.95        131.24         2.18 o                         
   2   1   7         58.46        105.88         3.14 o                         
   3   1   7        331.77        362.20         4.98 o                         
   4   1   7        145.84        131.73         3.14 o                         
   5   1   7        130.74        109.36         2.14 o                         
   6   1   7        277.20        229.17         4.37 o                         
   7   1   7        601.96        538.13         8.18 o                         
   8   1   7        579.95        524.25        11.53 o                         
   9   1   7         25.43         25.67         1.14 o                         
  10   1   7        840.10        735.83        10.32 o                         
  11   1   7         37.32         58.82         1.62 o                         
  12   1   7         19.37         16.54         0.88 o                         
  13   1   7         30.61         20.59         1.14 o                         
  14   1   7        235.55        254.69         5.04 o                         
  15   1   7        229.14        226.75         3.64 o                         
  16   1   7         60.65         65.87         1.95 o                         
  17   1   7         44.80         43.82         1.14 o                         
  18   1   7         45.91         63.91         1.46 o                         
  19   1   7         63.36         52.77         1.36 o                         
  20   1   7         37.61         44.50         2.26 o                         
  21   1   7          8.44          8.50         0.64 o                         
  22   1   7          1.80          0.34         0.32 o                         
  23   1   7          4.99          6.47         0.63 o                         
  24   1   7          2.80          2.46         0.69 o                         
   1   2   7        264.06        281.36         3.65 o                         
   2   2   7        405.63        464.79         5.94 o                         
   3   2   7        165.35        176.70         2.49 o                         
   4   2   7        605.09        540.82        10.83 o                         
   5   2   7        169.14        185.33         2.70 o                         
   6   2   7         43.76         60.05         1.63 o                         
   7   2   7        328.39        353.21         5.06 o                         
   8   2   7         85.45        103.05         3.24 o                         
   9   2   7         56.36         57.89         1.32 o                         
  10   2   7         76.90         73.35         2.79 o                         
  11   2   7        139.58        138.96         2.55 o                         
  12   2   7        113.61        107.34         2.02 o                         
  13   2   7        184.11        159.60         4.06 o                         
  14   2   7          9.40         13.04         0.72 o                         
  15   2   7         70.04         73.99         2.11 o                         
  16   2   7         19.90         19.34         1.03 o                         
  17   2   7         16.88         15.47         0.86 o                         
  18   2   7         22.52         21.59         0.99 o                         
  19   2   7         24.10         28.08         1.20 o                         
  20   2   7          4.14          4.19         0.73 o                         
  21   2   7          1.77          3.47         0.55 o                         
  22   2   7         20.73         14.18         1.09 o                         
   1   3   7        553.68        560.06         7.56 o                         
   2   3   7        167.11        175.05         2.65 o                         
   3   3   7        109.71        105.02         1.95 o                         
   4   3   7          2.38          4.69         0.41 o                         
   5   3   7        102.45        118.76         2.06 o                         
   6   3   7        119.11        127.22         2.37 o                         
   7   3   7         31.44         30.80         0.99 o                         
   8   3   7          9.67         11.47         1.03 o                         
   9   3   7        162.38        174.38         3.21 o                         
  10   3   7         29.50         26.87         1.04 o                         
  11   3   7        186.66        200.54         3.58 o                         
  12   3   7         75.81         81.22         2.40 o                         
  13   3   7         13.64         13.79         0.84 o                         
  14   3   7         97.70         86.99         2.44 o                         
  15   3   7         59.06         50.31         1.70 o                         
  16   3   7         32.13         29.49         1.40 o                         
  17   3   7          6.00          3.61         0.50 o                         
  18   3   7          8.66          8.34         0.75 o                         
  19   3   7          5.37          8.25         0.69 o                         
  20   3   7          6.02          3.79         1.06 o                         
   1   4   7         66.71         72.44         1.59 o                         
   2   4   7         58.06         64.28         1.48 o                         
   3   4   7         27.99         36.38         1.05 o                         
   4   4   7         78.47         85.43         1.70 o                         
   5   4   7         71.92         82.24         1.75 o                         
   6   4   7        152.23        159.52         2.99 o                         
   7   4   7         29.96         45.97         1.35 o                         
   8   4   7         99.67        109.85         2.36 o                         
   9   4   7          0.33          1.52         0.35 o                         
  10   4   7        173.41        176.33         3.89 o                         
  11   4   7        100.53         87.02         3.58 o                         
  12   4   7         78.05         80.40         2.12 o                         
  13   4   7         37.04         34.21         1.79 o                         
  14   4   7         68.86         56.94         1.61 o                         
  15   4   7          5.88          4.11         0.61 o                         
   1   5   7         30.96         29.22         0.92 o                         
   2   5   7         45.75         44.22         1.32 o                         
   3   5   7          6.19          7.81         1.93 o                         
   4   5   7         13.85         14.99         0.70 o                         
   5   5   7         44.13         49.43         1.87 o                         
   6   5   7         87.95         88.27         4.01 o                         
   0   0   8        220.78        276.23         7.48 o                         
   2   0   8        493.58        486.11         9.14 o                         
   4   0   8        227.45        205.55         4.34 o                         
   6   0   8        206.95        204.62         3.71 o                         
   8   0   8         53.02         43.36         1.55 o                         
  10   0   8         42.77         41.69         1.58 o                         
  12   0   8        239.17        225.70         5.14 o                         
  14   0   8        844.83        871.96        17.77 o                         
  16   0   8         14.13         18.41         1.05 o                         
  18   0   8         95.00        106.56         3.26 o                         
  20   0   8        122.59        130.52         4.72 o                         
  22   0   8        118.20        113.77         8.77 o                         
   0   1   8         99.94         82.10         2.63 o                         
   1   1   8        545.91        540.92         6.90 o                         
   2   1   8        279.32        275.76         4.06 o                         
   3   1   8        403.27        388.05         4.68 o                         
   4   1   8         70.73         64.59         1.58 o                         
   5   1   8        104.92        104.54         1.61 o                         
   6   1   8        175.34        180.75         2.49 o                         
   7   1   8        337.58        341.29         6.22 o                         
   8   1   8        119.96         89.56         2.06 o                         
   9   1   8        256.34        225.67         3.54 o                         
  10   1   8        202.12        226.84         3.67 o                         
  11   1   8        152.39        150.66         2.47 o                         
  12   1   8         27.84         27.45         0.87 o                         
  13   1   8         35.99         30.96         0.94 o                         
  14   1   8          7.42          3.68         0.47 o                         
  15   1   8         24.22         26.32         1.02 o                         
  16   1   8         65.12         73.40         1.90 o                         
  17   1   8         32.40         30.02         0.97 o                         
  18   1   8        132.44        133.72         2.65 o                         
  19   1   8         16.89         22.50         0.91 o                         
  20   1   8          2.51          1.71         0.36 o                         
  21   1   8         10.92         15.56         1.27 o                         
  22   1   8         24.24         23.28         1.89 o                         
   0   2   8        120.93         93.96         3.32 o                         
   1   2   8        454.82        433.11         6.31 o                         
   2   2   8        366.33        454.92         6.14 o                         
   3   2   8       1379.38       1384.32        17.68 o                         
   4   2   8        299.42        329.83         6.78 o                         
   5   2   8        246.11        250.96         3.61 o                         
   6   2   8        313.66        267.12         6.98 o                         
   7   2   8        253.99        245.35         3.78 o                         
   8   2   8          2.63          5.60         0.58 o                         
   9   2   8          0.09          1.82         0.32 o                         
  10   2   8         13.29          5.01         0.39 o                         
  11   2   8          7.41         11.27         0.61 o                         
  12   2   8         11.12          5.31         0.49 o                         
  13   2   8         45.28         41.02         1.12 o                         
  14   2   8          6.79         12.21         0.63 o                         
  15   2   8         20.11         16.66         0.76 o                         
  16   2   8          2.59          2.08         0.53 o                         
  17   2   8        190.18        181.63         3.79 o                         
  18   2   8          1.24          1.11         0.51 o                         
  19   2   8         56.68         50.56         1.61 o                         
  20   2   8         17.66         21.44         1.60 o                         
  21   2   8         13.54         15.29         0.95 o                         
   0   3   8        406.45        417.93        16.39 o                         
   1   3   8        122.16        155.40         2.47 o                         
   2   3   8         19.29         29.16         0.91 o                         
   3   3   8        100.33         99.64         1.79 o                         
   4   3   8        101.59        109.78         2.11 o                         
   5   3   8         54.13         46.84         1.19 o                         
   6   3   8          3.87          5.36         0.65 o                         
   7   3   8         45.41         46.77         1.12 o                         
   8   3   8         14.39         15.07         0.85 o                         
   9   3   8         16.62         16.02         0.66 o                         
  10   3   8         73.97         75.21         1.45 o                         
  11   3   8         38.09         39.39         1.02 o                         
  12   3   8          8.59          7.95         0.55 o                         
  13   3   8         39.60         33.50         1.07 o                         
  14   3   8         49.14         39.28         1.19 o                         
  15   3   8         14.81         17.11         0.79 o                         
  16   3   8         22.00         29.69         1.30 o                         
  17   3   8         22.11         15.27         1.13 o                         
  18   3   8         15.12         17.77         1.23 o                         
   0   4   8         71.56         67.57         2.40 o                         
   1   4   8         22.55         33.06         1.18 o                         
   2   4   8        149.12        152.36         3.01 o                         
   3   4   8         62.57         63.99         1.61 o                         
   4   4   8         38.75         41.68         1.60 o                         
   5   4   8         30.62         24.02         0.80 o                         
   6   4   8         18.10         20.16         0.74 o                         
   7   4   8         11.58         12.52         1.08 o                         
   8   4   8          3.23          4.77         0.43 o                         
   9   4   8          8.53         10.48         0.60 o                         
  10   4   8         13.00          8.17         0.97 o                         
  11   4   8         24.20         25.67         0.93 o                         
  12   4   8          0.50          0.88         0.25 o                         
  13   4   8         11.10          9.70         0.63 o                         
   2   0   9       1029.20       1092.87        17.57 o                         
   4   0   9        240.73        202.31         3.98 o                         
   6   0   9        203.15        235.89         4.55 o                         
   8   0   9        107.02        127.81         3.17 o                         
  10   0   9        582.15        636.79        13.28 o                         
  12   0   9        314.97        321.35         7.82 o                         
  14   0   9        160.45        148.02         3.78 o                         
  16   0   9          8.93          4.51         0.61 o                         
  18   0   9         28.84         23.67         1.20 o                         
  20   0   9         29.00         28.35         1.78 o                         
  22   0   9         10.17         12.03         1.61 o                         
   1   1   9        209.08        201.61         2.99 o                         
   2   1   9         49.97         47.59         1.63 o                         
   3   1   9        118.81        106.26         2.01 o                         
   4   1   9        307.40        369.90         5.76 o                         
   5   1   9          9.31          6.23         0.59 o                         
   6   1   9        285.28        360.12         4.71 o                         
   7   1   9        197.99        228.16         3.37 o                         
   8   1   9        156.02        147.50         3.30 o                         
   9   1   9        268.69        264.40         6.29 o                         
  10   1   9        781.59        771.00        11.82 o                         
  11   1   9        265.85        254.05         4.12 o                         
  12   1   9         83.61         71.75         2.05 o                         
  13   1   9          0.60          1.49         0.33 o                         
  14   1   9         12.77         12.92         0.69 o                         
  15   1   9         53.01         48.81         2.88 o                         
  16   1   9        129.09        104.27         2.06 o                         
  17   1   9          3.21          3.69         1.27 o                         
  18   1   9         12.43          3.74         0.56 o                         
  19   1   9         11.85         14.45         0.75 o                         
  20   1   9          6.33          8.33         0.75 o                         
  21   1   9         21.39         14.68         1.06 o                         
   1   2   9         27.99         34.30         0.89 o                         
   2   2   9        120.97        140.38         2.20 o                         
   3   2   9         16.30         19.59         0.84 o                         
   4   2   9        379.07        358.31         4.97 o                         
   5   2   9        510.94        470.79         6.36 o                         
   6   2   9        252.54        286.08         7.31 o                         
   7   2   9        144.59        146.67         2.45 o                         
   8   2   9        273.63        284.45         5.85 o                         
   9   2   9         45.89         31.23         1.50 o                         
  10   2   9        114.27         81.13         2.06 o                         
  11   2   9        339.45        322.82         5.08 o                         
  12   2   9         14.66         12.86         0.93 o                         
  13   2   9         16.34         26.16         0.91 o                         
  14   2   9         23.46         13.29         0.84 o                         
  15   2   9          7.23          5.58         0.98 o                         
  16   2   9          2.79          2.31         0.56 o                         
  17   2   9         39.94         46.49         2.96 o                         
  18   2   9          1.69          3.24         0.91 o                         
  19   2   9         48.22         49.78         1.96 o                         
  20   2   9          5.31          4.40         1.17 o                         
   1   3   9        131.05        126.04         2.28 o                         
   2   3   9         83.56         84.17         1.79 o                         
   3   3   9         22.01         20.01         0.82 o                         
   4   3   9         69.41         67.38         1.49 o                         
   5   3   9          4.07          2.77         0.36 o                         
   6   3   9         19.89         14.58         0.72 o                         
   7   3   9        135.10        121.23         2.52 o                         
   8   3   9          0.82          2.01         0.30 o                         
   9   3   9        155.11        163.62         3.44 o                         
  10   3   9         78.16         62.60         1.72 o                         
  11   3   9         13.44         10.67         0.89 o                         
  12   3   9         99.19         89.08         2.36 o                         
  13   3   9         26.57         29.73         1.57 o                         
  14   3   9         20.59         21.10         1.87 o                         
  15   3   9        153.12        141.15         3.49 o                         
  16   3   9          0.65          0.30         0.54 o                         
   1   4   9          5.82          4.18         0.59 o                         
   2   4   9         11.64         15.08         0.66 o                         
   3   4   9          2.17          1.17         0.34 o                         
   4   4   9         22.28         21.94         0.78 o                         
   5   4   9         30.90         28.59         0.89 o                         
   6   4   9         29.84         33.03         1.07 o                         
   7   4   9         37.38         46.85         1.37 o                         
   8   4   9         40.48         44.32         1.37 o                         
   9   4   9          3.00          3.69         0.78 o                         
  10   4   9         70.41         71.55         1.92 o                         
  11   4   9         15.90         12.96         2.03 o                         
   0   0  10        299.09        398.89        10.25 o                         
   2   0  10        754.33        775.61        13.41 o                         
   4   0  10        737.58        789.71        14.82 o                         
   6   0  10        241.23        241.65         4.49 o                         
   8   0  10        183.33        197.64         4.46 o                         
  10   0  10        710.62        815.14        18.49 o                         
  12   0  10        208.88        188.06         4.70 o                         
  14   0  10         29.54         29.89         1.30 o                         
  16   0  10         10.08         13.73         1.30 o                         
  18   0  10        107.29         97.51         3.23 o                         
  20   0  10         19.68         13.14         0.98 o                         
   0   1  10        953.15        939.62        16.73 o                         
   1   1  10         55.76         60.23         1.47 o                         
   2   1  10         75.79         81.42         1.78 o                         
   3   1  10        167.05        187.82         2.68 o                         
   4   1  10         44.79         54.64         1.16 o                         
   5   1  10        208.74        205.43         4.87 o                         
   6   1  10       1463.07       1448.86        18.16 o                         
   7   1  10        234.18        254.53         4.04 o                         
   8   1  10         77.48         76.05         2.60 o                         
   9   1  10        167.15        164.79         3.46 o                         
  10   1  10        122.66        119.03         2.22 o                         
  11   1  10         22.80         22.19         0.90 o                         
  12   1  10         27.61         29.85         1.21 o                         
  13   1  10         35.29         40.31         1.07 o                         
  14   1  10         55.04         53.56         2.22 o                         
  15   1  10         37.14         50.48         4.67 o                         
  16   1  10         12.74         12.88         0.73 o                         
  17   1  10         39.86         40.28         1.37 o                         
  18   1  10         32.03         36.08         1.47 o                         
  19   1  10         93.37        100.79         6.38 o                         
   0   2  10         30.14         18.45         1.22 o                         
   1   2  10        110.28        117.27         2.24 o                         
   2   2  10        163.21        185.79         2.96 o                         
   3   2  10         54.81         44.71         1.22 o                         
   4   2  10          6.37         17.42         0.89 o                         
   5   2  10         21.40         33.73         0.99 o                         
   6   2  10        446.14        422.00         6.13 o                         
   7   2  10        101.92        118.31         2.24 o                         
   8   2  10         58.04         61.20         1.38 o                         
   9   2  10         75.64         64.66         1.85 o                         
  10   2  10         66.23         56.59         1.30 o                         
  11   2  10         42.24         38.82         1.10 o                         
  12   2  10         62.01         60.57         1.62 o                         
  13   2  10         19.11         18.39         1.70 o                         
  14   2  10         13.36         14.36         1.12 o                         
  15   2  10         46.94         43.78         1.36 o                         
  16   2  10          5.87          6.74         0.59 o                         
  17   2  10         27.55         32.48         2.03 o                         
  18   2  10         17.17         12.98         0.96 o                         
   0   3  10         65.45         50.27         1.95 o                         
   1   3  10        110.61        122.69         2.84 o                         
   2   3  10        152.41        155.80         2.80 o                         
   3   3  10        303.67        331.09         6.35 o                         
   4   3  10         40.91         41.04         1.11 o                         
   5   3  10         14.38         19.12         0.82 o                         
   6   3  10          3.30          3.81         0.50 o                         
   7   3  10         50.02         59.43         1.45 o                         
   8   3  10         23.71         22.20         0.81 o                         
   9   3  10         16.10         15.73         1.10 o                         
  10   3  10          9.21          9.69         0.78 o                         
  11   3  10          8.22          8.48         0.68 o                         
  12   3  10         28.20         23.10         0.83 o                         
  13   3  10         39.44         30.32         1.26 o                         
  14   3  10         19.68         14.81         0.79 o                         
   0   4  10          1.02          1.44         0.47 o                         
   1   4  10         47.34         52.17         2.03 o                         
   2   4  10         36.99         40.98         1.44 o                         
   3   4  10         23.76         36.37         1.22 o                         
   4   4  10         10.72         14.26         0.92 o                         
   5   4  10          6.81          8.60         0.61 o                         
   6   4  10         43.52         37.61         1.41 o                         
   7   4  10         50.15         46.66         1.72 o                         
   2   0  11        564.88        588.64        10.62 o                         
   4   0  11        250.30        271.34         6.75 o                         
   6   0  11        161.01        177.19         4.05 o                         
   8   0  11        106.06        108.60         2.87 o                         
  10   0  11        623.06        624.40        15.83 o                         
  12   0  11         46.64         42.80         1.52 o                         
  14   0  11         66.49         79.74         3.00 o                         
  16   0  11         41.64         42.18         2.43 o                         
  18   0  11         23.31         12.50         3.96 o                         
   1   1  11         16.09          9.11         0.97 o                         
   2   1  11        166.01        164.77         3.09 o                         
   3   1  11          2.09          5.20         0.58 o                         
   4   1  11         66.43         59.94         1.27 o                         
   5   1  11        114.88         99.37         2.03 o                         
   6   1  11         10.32         13.80         0.82 o                         
   7   1  11         32.79         33.50         0.92 o                         
   8   1  11          2.85          2.70         0.68 o                         
   9   1  11        105.64        116.35         2.49 o                         
  10   1  11         84.62         87.41         2.06 o                         
  11   1  11         30.14         30.27         4.86 o                         
  12   1  11         22.47         25.76         1.38 o                         
  13   1  11         25.22         22.93         0.78 o                         
  14   1  11        129.81        125.61         2.92 o                         
  15   1  11        113.01        109.10         3.91 o                         
  16   1  11          4.41          2.02         0.34 o                         
  17   1  11          6.09          5.64         0.62 o                         
   1   2  11         70.75         66.36         1.38 o                         
   2   2  11         20.87         21.02         0.73 o                         
   3   2  11          5.76          4.94         0.46 o                         
   4   2  11         42.55         43.67         1.09 o                         
   5   2  11         66.75         76.86         1.47 o                         
   6   2  11          6.80          9.55         0.67 o                         
   7   2  11        168.92        170.63         3.10 o                         
   8   2  11         33.12         24.54         2.61 o                         
   9   2  11         74.31         79.26         2.16 o                         
  10   2  11         30.87         28.30         3.74 o                         
  11   2  11         75.57         77.16         1.96 o                         
  12   2  11         45.72         43.74         2.04 o                         
  13   2  11         62.93         63.02         1.79 o                         
  14   2  11          2.36          2.24         0.37 o                         
  15   2  11         53.97         35.82         2.31 o                         
   1   3  11        107.82        131.98         3.77 o                         
   2   3  11        140.45        149.08         3.13 o                         
   3   3  11        104.64        128.72         2.67 o                         
   4   3  11         20.74         26.37         2.61 o                         
   5   3  11         18.25         20.99         0.79 o                         
   6   3  11         16.53         16.82         1.00 o                         
   7   3  11         18.29         20.73         0.76 o                         
   8   3  11         22.28         24.26         0.97 o                         
   9   3  11         38.44         51.88         2.49 o                         
  10   3  11         47.72         41.08         1.63 o                         
  11   3  11         48.03         46.99         1.85 o                         
   0   0  12        212.72        189.21        10.79 o                         
   2   0  12        307.54        309.33         6.57 o                         
   4   0  12         72.41         66.94         1.93 o                         
   6   0  12         52.06         53.19         4.06 o                         
   8   0  12        102.69        112.84         7.03 o                         
  10   0  12        191.61        225.53         5.57 o                         
  12   0  12         75.05         88.82         2.88 o                         
  14   0  12        261.59        238.60        15.04 o                         
   0   1  12          7.58         15.44         0.93 o                         
   1   1  12         25.03         27.56         0.86 o                         
   2   1  12        120.59        128.95         2.87 o                         
   3   1  12          2.32          1.29         0.27 o                         
   4   1  12          3.30          5.91         0.98 o                         
   5   1  12         29.40         22.93         0.99 o                         
   6   1  12         51.12         49.34         3.45 o                         
   7   1  12         11.97         12.11         0.77 o                         
   8   1  12         61.41         58.53         1.42 o                         
   9   1  12         24.58         18.80         0.99 o                         
  10   1  12         27.84         26.72         0.83 o                         
  11   1  12          0.87          1.23         0.31 o                         
  12   1  12          6.17          5.54         1.24 o                         
  13   1  12        119.35         96.54         2.67 o                         
  14   1  12         29.61         23.80         1.49 o                         
  15   1  12         20.94         19.38         1.21 o                         
   0   2  12         66.43         76.55         2.39 o                         
   1   2  12         90.39        103.10         2.01 o                         
   2   2  12         23.66         37.29         1.09 o                         
   3   2  12         61.65         62.01         1.35 o                         
   4   2  12         25.81         34.94         3.38 o                         
   5   2  12          0.55          0.52         0.29 o                         
   6   2  12          7.57         10.07         0.53 o                         
   7   2  12          5.54          4.76         1.10 o                         
   8   2  12         25.02         16.71         0.77 o                         
   9   2  12         21.41         20.00         0.83 o                         
  10   2  12          0.83          0.54         0.25 o                         
  11   2  12         14.04          6.83         0.67 o                         
  12   2  12          7.36          8.31         0.63 o                         
   0   3  12          9.48          8.30         0.78 o                         
   1   3  12          5.24          4.05         1.01 o                         
   2   3  12         24.23         20.25         0.90 o                         
   3   3  12         95.87        112.96         2.68 o                         
   4   3  12         26.45         25.59         0.94 o                         
   5   3  12         60.89         65.12         2.14 o                         
   6   3  12         12.66          9.66         0.64 o                         
   2   0  13         21.38         21.10         1.37 o                         
   4   0  13         92.00         97.89         3.87 o                         
   6   0  13         63.13         64.98         5.40 o                         
   8   0  13          3.05          7.53         1.19 o                         
  10   0  13          4.24          0.82         0.45 o                         
  12   0  13         47.51         35.32         1.87 o                         
   1   1  13         17.94         17.20         0.67 o                         
   2   1  13         28.36         22.65         0.77 o                         
   3   1  13         14.79         14.26         0.63 o                         
   4   1  13          9.95         13.00         0.73 o                         
   5   1  13         16.29         18.94         0.79 o                         
   6   1  13         43.62         40.33         1.38 o                         
   7   1  13         11.98          5.93         0.62 o                         
   8   1  13         13.20         18.25         0.69 o                         
   9   1  13         23.56         20.93         0.95 o                         
  10   1  13         44.36         39.58         3.56 o                         
  11   1  13         57.30         53.96         2.14 o                         
   1   2  13         21.14         23.35         1.65 o                         
   2   2  13         31.06         31.40         1.11 o                         
   3   2  13         15.28         14.58         0.65 o                         
   4   2  13         18.69         16.87         0.83 o                         
   5   2  13         56.99         54.47         3.77 o                         
   6   2  13         15.86         16.32         2.40 o                         
   7   2  13         48.13         44.69         1.53 o                         
   0   0  14         55.47         45.90         3.81 o                         
   2   0  14          6.07          4.30         2.96 o                         
   4   0  14         61.83         53.01         7.39 o                         
   6   0  14         11.33          8.44         1.16 o                         
   0   1  14        155.99        158.89        18.77 o                         
   1   1  14         70.76         72.37         2.55 o                         
   2   1  14         12.33         15.54         1.14 o                         
   3   1  14         57.43         49.93         2.34 o                         
   4   1  14         27.03         28.30         1.14 o                         
   5   1  14         37.80         46.49         1.60 o                         
                                                                                
